# Supplementary material for: Multi-omics profiling identifies M1 macrophage polarization-associated biomarkers in hepatitis B virus-related acute-on-chronic liver failure
Source: Front Microbiol. 2025 Sep 24;16:1630042. doi: 10.3389/fmicb.2025.1630042 (PMC12504312; doi:10.3389/fmicb.2025.1630042)
Supplement: Supplementary file 5 [file Table_1.xlsx]

## Sheet: Supplementary Table 1
	ONTOLOGY	ID	Description	GeneRatio	BgRatio	pvalue	p.adjust	qvalue	geneID	Count
GO:0044772	BP	GO:0044772	mitotic cell cycle phase transition	11/33	467/18614	2.59353e-10	2.59353e-10	1.9547e-07	CDC20/RRM2/ANLN/CCNB1/MAD2L1/MELK/CDK1/CDKN3/CKS2/AURKA/TRIP13	11
GO:0007088	BP	GO:0007088	regulation of mitotic nuclear division	6/33	117/18614	5.22594e-08	5.22594e-08	1.50736e-05	CDC20/CCNB1/MAD2L1/AURKA/TRIP13/NEK2	6
GO:0000280	BP	GO:0000280	nuclear division	9/33	450/18614	5.99998e-08	5.99998e-08	1.50736e-05	CDC20/ANLN/CCNB1/MAD2L1/CKS2/AURKA/TRIP13/NEK2/ASPM	9
GO:0048285	BP	GO:0048285	organelle fission	9/33	497/18614	1.39847e-07	1.39847e-07	2.33097e-05	CDC20/ANLN/CCNB1/MAD2L1/CKS2/AURKA/TRIP13/NEK2/ASPM	9
GO:1901990	BP	GO:1901990	regulation of mitotic cell cycle phase transition	8/33	357/18614	1.54638e-07	1.54638e-07	2.33097e-05	CDC20/RRM2/ANLN/CCNB1/MAD2L1/CDK1/AURKA/TRIP13	8
GO:0051783	BP	GO:0051783	regulation of nuclear division	6/33	145/18614	1.87565e-07	1.87565e-07	2.35608e-05	CDC20/CCNB1/MAD2L1/AURKA/TRIP13/NEK2	6
GO:0140014	BP	GO:0140014	mitotic nuclear division	7/33	286/18614	5.69986e-07	5.69986e-07	6.13699e-05	CDC20/ANLN/CCNB1/MAD2L1/AURKA/TRIP13/NEK2	7
GO:1901987	BP	GO:1901987	regulation of cell cycle phase transition	8/33	457/18614	1.00523e-06	1.00523e-06	6.70603e-05	CDC20/RRM2/ANLN/CCNB1/MAD2L1/CDK1/AURKA/TRIP13	8
GO:0007094	BP	GO:0007094	mitotic spindle assembly checkpoint signaling	4/33	46/18614	1.26724e-06	1.26724e-06	6.70603e-05	CDC20/CCNB1/MAD2L1/TRIP13	4
GO:0071173	BP	GO:0071173	spindle assembly checkpoint signaling	4/33	46/18614	1.26724e-06	1.26724e-06	6.70603e-05	CDC20/CCNB1/MAD2L1/TRIP13	4
GO:0071174	BP	GO:0071174	mitotic spindle checkpoint signaling	4/33	46/18614	1.26724e-06	1.26724e-06	6.70603e-05	CDC20/CCNB1/MAD2L1/TRIP13	4
GO:0031577	BP	GO:0031577	spindle checkpoint signaling	4/33	47/18614	1.3834e-06	1.3834e-06	6.70603e-05	CDC20/CCNB1/MAD2L1/TRIP13	4
GO:0033046	BP	GO:0033046	negative regulation of sister chromatid segregation	4/33	48/18614	1.50728e-06	1.50728e-06	6.70603e-05	CDC20/CCNB1/MAD2L1/TRIP13	4
GO:0033048	BP	GO:0033048	negative regulation of mitotic sister chromatid segregation	4/33	48/18614	1.50728e-06	1.50728e-06	6.70603e-05	CDC20/CCNB1/MAD2L1/TRIP13	4
GO:0045841	BP	GO:0045841	negative regulation of mitotic metaphase/anaphase transition	4/33	48/18614	1.50728e-06	1.50728e-06	6.70603e-05	CDC20/CCNB1/MAD2L1/TRIP13	4
GO:2000816	BP	GO:2000816	negative regulation of mitotic sister chromatid separation	4/33	48/18614	1.50728e-06	1.50728e-06	6.70603e-05	CDC20/CCNB1/MAD2L1/TRIP13	4
GO:0098813	BP	GO:0098813	nuclear chromosome segregation	7/33	339/18614	1.77566e-06	1.77566e-06	6.70603e-05	CDC20/CCNB1/MAD2L1/AURKA/TRIP13/NEK2/ASPM	7
GO:0051985	BP	GO:0051985	negative regulation of chromosome segregation	4/33	50/18614	1.77953e-06	1.77953e-06	6.70603e-05	CDC20/CCNB1/MAD2L1/TRIP13	4
GO:1902100	BP	GO:1902100	negative regulation of metaphase/anaphase transition of cell cycle	4/33	50/18614	1.77953e-06	1.77953e-06	6.70603e-05	CDC20/CCNB1/MAD2L1/TRIP13	4
GO:1905819	BP	GO:1905819	negative regulation of chromosome separation	4/33	50/18614	1.77953e-06	1.77953e-06	6.70603e-05	CDC20/CCNB1/MAD2L1/TRIP13	4
GO:0033047	BP	GO:0033047	regulation of mitotic sister chromatid segregation	4/33	53/18614	2.25422e-06	2.25422e-06	8.09032e-05	CDC20/CCNB1/MAD2L1/TRIP13	4
GO:0045839	BP	GO:0045839	negative regulation of mitotic nuclear division	4/33	56/18614	2.8169e-06	2.8169e-06	9.65025e-05	CDC20/CCNB1/MAD2L1/TRIP13	4
GO:0010965	BP	GO:0010965	regulation of mitotic sister chromatid separation	4/33	58/18614	3.2458e-06	3.2458e-06	0.000106361	CDC20/CCNB1/MAD2L1/TRIP13	4
GO:0051306	BP	GO:0051306	mitotic sister chromatid separation	4/33	61/18614	3.97745e-06	3.97745e-06	0.000124906	CDC20/CCNB1/MAD2L1/TRIP13	4
GO:0007093	BP	GO:0007093	mitotic cell cycle checkpoint signaling	5/33	140/18614	4.4882e-06	4.4882e-06	0.000126415	CDC20/CCNB1/MAD2L1/CDK1/TRIP13	5
GO:0033044	BP	GO:0033044	regulation of chromosome organization	6/33	250/18614	4.5172e-06	4.5172e-06	0.000126415	CDC20/CCNB1/MAD2L1/PKIB/TRIP13/NEK2	6
GO:0051784	BP	GO:0051784	negative regulation of nuclear division	4/33	63/18614	4.52871e-06	4.52871e-06	0.000126415	CDC20/CCNB1/MAD2L1/TRIP13	4
GO:1905818	BP	GO:1905818	regulation of chromosome separation	4/33	73/18614	8.17255e-06	8.17255e-06	0.000219983	CDC20/CCNB1/MAD2L1/TRIP13	4
GO:1902850	BP	GO:1902850	microtubule cytoskeleton organization involved in mitosis	5/33	161/18614	8.87631e-06	8.87631e-06	0.000227855	CDC20/CCNB1/MAD2L1/AURKA/NEK2	5
GO:0007059	BP	GO:0007059	chromosome segregation	7/33	435/18614	9.15913e-06	9.15913e-06	0.000227855	CDC20/CCNB1/MAD2L1/AURKA/TRIP13/NEK2/ASPM	7
GO:0051321	BP	GO:0051321	meiotic cell cycle	6/33	284/18614	9.37197e-06	9.37197e-06	0.000227855	CDC20/CKS2/AURKA/TRIP13/NEK2/ASPM	6
GO:0051304	BP	GO:0051304	chromosome separation	4/33	79/18614	1.11976e-05	1.11976e-05	0.000263732	CDC20/CCNB1/MAD2L1/TRIP13	4
GO:0010948	BP	GO:0010948	negative regulation of cell cycle process	6/33	317/18614	1.74886e-05	1.74886e-05	0.00039942	CDC20/CCNB1/MAD2L1/CDK1/TRIP13/NEK2	6
GO:0000075	BP	GO:0000075	cell cycle checkpoint signaling	5/33	188/18614	1.87975e-05	1.87975e-05	0.000416688	CDC20/CCNB1/MAD2L1/CDK1/TRIP13	5
GO:0030071	BP	GO:0030071	regulation of mitotic metaphase/anaphase transition	4/33	91/18614	1.96226e-05	1.96226e-05	0.000422551	CDC20/CCNB1/MAD2L1/TRIP13	4
GO:2001251	BP	GO:2001251	negative regulation of chromosome organization	4/33	93/18614	2.13832e-05	2.13832e-05	0.000423259	CDC20/CCNB1/MAD2L1/TRIP13	4
GO:1901991	BP	GO:1901991	negative regulation of mitotic cell cycle phase transition	5/33	194/18614	2.18661e-05	2.18661e-05	0.000423259	CDC20/CCNB1/MAD2L1/CDK1/TRIP13	5
GO:1902099	BP	GO:1902099	regulation of metaphase/anaphase transition of cell cycle	4/33	94/18614	2.23057e-05	2.23057e-05	0.000423259	CDC20/CCNB1/MAD2L1/TRIP13	4
GO:0140013	BP	GO:0140013	meiotic nuclear division	5/33	196/18614	2.29712e-05	2.29712e-05	0.000423259	CDC20/CKS2/AURKA/TRIP13/ASPM	5
GO:0007091	BP	GO:0007091	metaphase/anaphase transition of mitotic cell cycle	4/33	95/18614	2.32572e-05	2.32572e-05	0.000423259	CDC20/CCNB1/MAD2L1/TRIP13	4
GO:0007051	BP	GO:0007051	spindle organization	5/33	198/18614	2.41193e-05	2.41193e-05	0.000423259	CDC20/CCNB1/AURKA/NEK2/ASPM	5
GO:0051642	BP	GO:0051642	centrosome localization	3/33	32/18614	2.43126e-05	2.43126e-05	0.000423259	MAD2L1/AURKA/ASPM	3
GO:0061842	BP	GO:0061842	microtubule organizing center localization	3/33	32/18614	2.43126e-05	2.43126e-05	0.000423259	MAD2L1/AURKA/ASPM	3
GO:0000070	BP	GO:0000070	mitotic sister chromatid segregation	5/33	199/18614	2.47098e-05	2.47098e-05	0.000423259	CDC20/CCNB1/MAD2L1/TRIP13/NEK2	5
GO:0044784	BP	GO:0044784	metaphase/anaphase transition of cell cycle	4/33	98/18614	2.62908e-05	2.62908e-05	0.000440333	CDC20/CCNB1/MAD2L1/TRIP13	4
GO:0033045	BP	GO:0033045	regulation of sister chromatid segregation	4/33	104/18614	3.32166e-05	3.32166e-05	0.000544236	CDC20/CCNB1/MAD2L1/TRIP13	4
GO:1903046	BP	GO:1903046	meiotic cell cycle process	5/33	215/18614	3.57858e-05	3.57858e-05	0.000573855	CDC20/CKS2/AURKA/TRIP13/ASPM	5
GO:0140694	BP	GO:0140694	non-membrane-bounded organelle assembly	6/33	390/18614	5.58408e-05	5.58408e-05	0.000876798	CDC20/ANLN/AURKA/NEK2/ASPM/NEB	6
GO:0045930	BP	GO:0045930	negative regulation of mitotic cell cycle	5/33	243/18614	6.40652e-05	6.40652e-05	0.000985406	CDC20/CCNB1/MAD2L1/CDK1/TRIP13	5
GO:0045786	BP	GO:0045786	negative regulation of cell cycle	6/33	404/18614	6.7891e-05	6.7891e-05	0.00102337	CDC20/CCNB1/MAD2L1/CDK1/TRIP13/NEK2	6
GO:0000819	BP	GO:0000819	sister chromatid segregation	5/33	250/18614	7.32783e-05	7.32783e-05	0.00108292	CDC20/CCNB1/MAD2L1/TRIP13/NEK2	5
GO:0045931	BP	GO:0045931	positive regulation of mitotic cell cycle	4/33	129/18614	7.70915e-05	7.70915e-05	0.00111736	RRM2/CCNB1/CDK1/AURKA	4
GO:0007052	BP	GO:0007052	mitotic spindle organization	4/33	130/18614	7.94398e-05	7.94398e-05	0.00112148	CDC20/CCNB1/AURKA/NEK2	4
GO:0051225	BP	GO:0051225	spindle assembly	4/33	131/18614	8.18398e-05	8.18398e-05	0.00112148	CDC20/AURKA/NEK2/ASPM	4
GO:0051983	BP	GO:0051983	regulation of chromosome segregation	4/33	131/18614	8.18398e-05	8.18398e-05	0.00112148	CDC20/CCNB1/MAD2L1/TRIP13	4
GO:0090068	BP	GO:0090068	positive regulation of cell cycle process	5/33	262/18614	9.14185e-05	9.14185e-05	0.00123037	RRM2/CCNB1/MAD2L1/CDK1/AURKA	5
GO:0000086	BP	GO:0000086	G2/M transition of mitotic cell cycle	4/33	136/18614	9.46398e-05	9.46398e-05	0.00125138	CCNB1/MELK/CDK1/AURKA	4
GO:0032434	BP	GO:0032434	regulation of proteasomal ubiquitin-dependent protein catabolic process	4/33	141/18614	0.000108838	0.000108838	0.0014143	CDC20/AURKA/TRIB3/PBK	4
GO:1901988	BP	GO:1901988	negative regulation of cell cycle phase transition	5/33	274/18614	0.00011284	0.00011284	0.00144145	CDC20/CCNB1/MAD2L1/CDK1/TRIP13	5
GO:0044839	BP	GO:0044839	cell cycle G2/M phase transition	4/33	151/18614	0.00014179	0.00014179	0.00178108	CCNB1/MELK/CDK1/AURKA	4
GO:0051438	BP	GO:0051438	regulation of ubiquitin-protein transferase activity	3/33	59/18614	0.000154238	0.000154238	0.00190568	CDC20/MAD2L1/TRIB3	3
GO:0051445	BP	GO:0051445	regulation of meiotic cell cycle	3/33	64/18614	0.000196484	0.000196484	0.0023885	CDC20/TRIP13/ASPM	3
GO:0007144	BP	GO:0007144	female meiosis I	2/33	13/18614	0.000234854	0.000234854	0.00280961	AURKA/TRIP13	2
GO:2000058	BP	GO:2000058	regulation of ubiquitin-dependent protein catabolic process	4/33	173/18614	0.000238917	0.000238917	0.00281356	CDC20/AURKA/TRIB3/PBK	4
GO:0007100	BP	GO:0007100	mitotic centrosome separation	2/33	14/18614	0.000273692	0.000273692	0.0031735	AURKA/NEK2	2
GO:0051299	BP	GO:0051299	centrosome separation	2/33	15/18614	0.000315448	0.000315448	0.00360225	AURKA/NEK2	2
GO:0000212	BP	GO:0000212	meiotic spindle organization	2/33	16/18614	0.000360113	0.000360113	0.00404561	AURKA/ASPM	2
GO:0061136	BP	GO:0061136	regulation of proteasomal protein catabolic process	4/33	194/18614	0.000369456	0.000369456	0.00404561	CDC20/AURKA/TRIB3/PBK	4
GO:0045787	BP	GO:0045787	positive regulation of cell cycle	5/33	354/18614	0.000370376	0.000370376	0.00404561	RRM2/CCNB1/MAD2L1/CDK1/AURKA	5
GO:0042176	BP	GO:0042176	regulation of protein catabolic process	5/33	361/18614	0.000405115	0.000405115	0.00432758	CDC20/MAD2L1/AURKA/TRIB3/PBK	5
GO:1904355	BP	GO:1904355	positive regulation of telomere capping	2/33	17/18614	0.000407675	0.000407675	0.00432758	PKIB/NEK2	2
GO:0051988	BP	GO:0051988	regulation of attachment of spindle microtubules to kinetochore	2/33	18/18614	0.000458126	0.000458126	0.00478623	CCNB1/NEK2	2
GO:2000241	BP	GO:2000241	regulation of reproductive process	4/33	206/18614	0.000463583	0.000463583	0.00478623	CDC20/AURKA/TRIP13/ASPM	4
GO:0032436	BP	GO:0032436	positive regulation of proteasomal ubiquitin-dependent protein catabolic process	3/33	93/18614	0.00059093	0.00059093	0.00601858	CDC20/AURKA/TRIB3	3
GO:0090231	BP	GO:0090231	regulation of spindle checkpoint	2/33	21/18614	0.000626712	0.000626712	0.00613432	CCNB1/MAD2L1	2
GO:0090266	BP	GO:0090266	regulation of mitotic cell cycle spindle assembly checkpoint	2/33	21/18614	0.000626712	0.000626712	0.00613432	CCNB1/MAD2L1	2
GO:1903504	BP	GO:1903504	regulation of mitotic spindle checkpoint	2/33	21/18614	0.000626712	0.000626712	0.00613432	CCNB1/MAD2L1	2
GO:0048477	BP	GO:0048477	oogenesis	3/33	96/18614	0.000648301	0.000648301	0.00626428	AURKA/TRIP13/ASPM	3
GO:0051444	BP	GO:0051444	negative regulation of ubiquitin-protein transferase activity	2/33	22/18614	0.000688619	0.000688619	0.00656963	CDC20/MAD2L1	2
GO:1903050	BP	GO:1903050	regulation of proteolysis involved in protein catabolic process	4/33	230/18614	0.00070134	0.00070134	0.00659813	CDC20/AURKA/TRIB3/PBK	4
GO:1901992	BP	GO:1901992	positive regulation of mitotic cell cycle phase transition	3/33	99/18614	0.000709115	0.000709115	0.00659813	RRM2/CCNB1/CDK1	3
GO:0010389	BP	GO:0010389	regulation of G2/M transition of mitotic cell cycle	3/33	101/18614	0.000751611	0.000751611	0.00690826	CCNB1/CDK1/AURKA	3
GO:0048144	BP	GO:0048144	fibroblast proliferation	3/33	103/18614	0.000795699	0.000795699	0.00722537	CCNB1/CDK1/CKS2	3
GO:0045132	BP	GO:0045132	meiotic chromosome segregation	3/33	109/18614	0.000937745	0.000937745	0.00841385	AURKA/TRIP13/ASPM	3
GO:1904353	BP	GO:1904353	regulation of telomere capping	2/33	26/18614	0.000964549	0.000964549	0.00855253	PKIB/NEK2	2
GO:2000060	BP	GO:2000060	positive regulation of ubiquitin-dependent protein catabolic process	3/33	111/18614	0.000988431	0.000988431	0.00866239	CDC20/AURKA/TRIB3	3
GO:1902749	BP	GO:1902749	regulation of cell cycle G2/M phase transition	3/33	112/18614	0.00101441	0.00101441	0.0087879	CCNB1/CDK1/AURKA	3
GO:1904666	BP	GO:1904666	regulation of ubiquitin protein ligase activity	2/33	27/18614	0.00104056	0.00104056	0.00891196	CDC20/MAD2L1	2
GO:0010971	BP	GO:0010971	positive regulation of G2/M transition of mitotic cell cycle	2/33	28/18614	0.00111936	0.00111936	0.00947915	CCNB1/CDK1	2
GO:1901800	BP	GO:1901800	positive regulation of proteasomal protein catabolic process	3/33	117/18614	0.00115082	0.00115082	0.00963728	CDC20/AURKA/TRIB3	3
GO:1901989	BP	GO:1901989	positive regulation of cell cycle phase transition	3/33	121/18614	0.00126791	0.00126791	0.0105011	RRM2/CCNB1/CDK1	3
GO:0001556	BP	GO:0001556	oocyte maturation	2/33	30/18614	0.0012853	0.0012853	0.0105295	AURKA/TRIP13	2
GO:1902751	BP	GO:1902751	positive regulation of cell cycle G2/M phase transition	2/33	31/18614	0.00137242	0.00137242	0.0111223	CCNB1/CDK1	2
GO:0051348	BP	GO:0051348	negative regulation of transferase activity	4/33	279/18614	0.00143537	0.00143537	0.0115087	CDC20/MAD2L1/PKIB/TRIB3	4
GO:0007127	BP	GO:0007127	meiosis I	3/33	129/18614	0.00152404	0.00152404	0.012091	CKS2/AURKA/TRIP13	3
GO:0040020	BP	GO:0040020	regulation of meiotic nuclear division	2/33	33/18614	0.00155491	0.00155491	0.0122074	CDC20/TRIP13	2
GO:0032212	BP	GO:0032212	positive regulation of telomere maintenance via telomerase	2/33	34/18614	0.00165027	0.00165027	0.0126916	PKIB/NEK2	2
GO:0051973	BP	GO:0051973	positive regulation of telomerase activity	2/33	34/18614	0.00165027	0.00165027	0.0126916	PKIB/NEK2	2
GO:0061982	BP	GO:0061982	meiosis I cell cycle process	3/33	134/18614	0.00169945	0.00169945	0.0129379	CKS2/AURKA/TRIP13	3
GO:0007143	BP	GO:0007143	female meiotic nuclear division	2/33	35/18614	0.00174835	0.00174835	0.0130465	AURKA/TRIP13	2
GO:0051443	BP	GO:0051443	positive regulation of ubiquitin-protein transferase activity	2/33	35/18614	0.00174835	0.00174835	0.0130465	CDC20/TRIB3	2
GO:0007098	BP	GO:0007098	centrosome cycle	3/33	136/18614	0.00177301	0.00177301	0.0131009	CDK1/AURKA/NEK2	3
GO:1903052	BP	GO:1903052	positive regulation of proteolysis involved in protein catabolic process	3/33	137/18614	0.00181052	0.00181052	0.0132482	CDC20/AURKA/TRIB3	3
GO:1904358	BP	GO:1904358	positive regulation of telomere maintenance via telomere lengthening	2/33	37/18614	0.00195264	0.00195264	0.0141507	PKIB/NEK2	2
GO:0016233	BP	GO:0016233	telomere capping	2/33	40/18614	0.0022793	0.0022793	0.0162063	PKIB/NEK2	2
GO:0032506	BP	GO:0032506	cytokinetic process	2/33	40/18614	0.0022793	0.0022793	0.0162063	ANLN/KIF20A	2
GO:0007281	BP	GO:0007281	germ cell development	4/33	319/18614	0.00234039	0.00234039	0.0163325	AURKA/CABYR/TRIP13/ASPM	4
GO:0021700	BP	GO:0021700	developmental maturation	4/33	319/18614	0.00234039	0.00234039	0.0163325	CDC20/AURKA/CABYR/TRIP13	4
GO:0031023	BP	GO:0031023	microtubule organizing center organization	3/33	152/18614	0.00243381	0.00243381	0.0168287	CDK1/AURKA/NEK2	3
GO:0007292	BP	GO:0007292	female gamete generation	3/33	153/18614	0.0024795	0.0024795	0.0169887	AURKA/TRIP13/ASPM	3
GO:0042119	BP	GO:0042119	neutrophil activation	2/33	42/18614	0.00251043	0.00251043	0.0170457	FCGR2B/F2RL1	2
GO:0008608	BP	GO:0008608	attachment of spindle microtubules to kinetochore	2/33	43/18614	0.00262998	0.00262998	0.017698	CCNB1/NEK2	2
GO:0097028	BP	GO:0097028	dendritic cell differentiation	2/33	45/18614	0.00287699	0.00287699	0.0191889	FCGR2B/F2RL1	2
GO:0070371	BP	GO:0070371	ERK1 and ERK2 cascade	4/33	341/18614	0.00297713	0.00297713	0.0196826	CDK1/CCL20/F2RL1/GPBAR1	4
GO:0051972	BP	GO:0051972	regulation of telomerase activity	2/33	47/18614	0.0031345	0.0031345	0.0203657	PKIB/NEK2	2
GO:1901976	BP	GO:1901976	regulation of cell cycle checkpoint	2/33	47/18614	0.0031345	0.0031345	0.0203657	CCNB1/MAD2L1	2
GO:0036230	BP	GO:0036230	granulocyte activation	2/33	48/18614	0.00326717	0.00326717	0.0208679	FCGR2B/F2RL1	2
GO:0043300	BP	GO:0043300	regulation of leukocyte degranulation	2/33	48/18614	0.00326717	0.00326717	0.0208679	FCGR2B/F2RL1	2
GO:0006911	BP	GO:0006911	phagocytosis, engulfment	2/33	49/18614	0.00340243	0.00340243	0.0215492	FCGR2B/F2RL1	2
GO:0032873	BP	GO:0032873	negative regulation of stress-activated MAPK cascade	2/33	51/18614	0.00368071	0.00368071	0.0227802	PBK/F2RL1	2
GO:0070303	BP	GO:0070303	negative regulation of stress-activated protein kinase signaling cascade	2/33	51/18614	0.00368071	0.00368071	0.0227802	PBK/F2RL1	2
GO:0010639	BP	GO:0010639	negative regulation of organelle organization	4/33	362/18614	0.00368747	0.00368747	0.0227802	CDC20/CCNB1/MAD2L1/TRIP13	4
GO:0048599	BP	GO:0048599	oocyte development	2/33	52/18614	0.00382371	0.00382371	0.0234298	AURKA/TRIP13	2
GO:0071900	BP	GO:0071900	regulation of protein serine/threonine kinase activity	4/33	369/18614	0.00394784	0.00394784	0.0239326	CCNB1/PKIB/CDKN3/TRIB3	4
GO:0032210	BP	GO:0032210	regulation of telomere maintenance via telomerase	2/33	53/18614	0.00396927	0.00396927	0.0239326	PKIB/NEK2	2
GO:0048469	BP	GO:0048469	cell maturation	3/33	184/18614	0.00416885	0.00416885	0.0249365	AURKA/CABYR/TRIP13	3
GO:0000910	BP	GO:0000910	cytokinesis	3/33	185/18614	0.00423248	0.00423248	0.0251177	ANLN/KIF20A/AURKA	3
GO:0051302	BP	GO:0051302	regulation of cell division	3/33	187/18614	0.00436152	0.00436152	0.0256813	KIF20A/AURKA/ASPM	3
GO:0009994	BP	GO:0009994	oocyte differentiation	2/33	56/18614	0.00442122	0.00442122	0.025831	AURKA/TRIP13	2
GO:0099024	BP	GO:0099024	plasma membrane invagination	2/33	58/18614	0.00473516	0.00473516	0.0274027	FCGR2B/F2RL1	2
GO:0032872	BP	GO:0032872	regulation of stress-activated MAPK cascade	3/33	193/18614	0.00476294	0.00476294	0.0274027	FCGR2B/PBK/F2RL1	3
GO:0070302	BP	GO:0070302	regulation of stress-activated protein kinase signaling cascade	3/33	196/18614	0.00497178	0.00497178	0.0283875	FCGR2B/PBK/F2RL1	3
GO:0002886	BP	GO:0002886	regulation of myeloid leukocyte mediated immunity	2/33	60/18614	0.00505912	0.00505912	0.028669	FCGR2B/F2RL1	2
GO:0051653	BP	GO:0051653	spindle localization	2/33	61/18614	0.00522485	0.00522485	0.0291695	MAD2L1/ASPM	2
GO:1904356	BP	GO:1904356	regulation of telomere maintenance via telomere lengthening	2/33	61/18614	0.00522485	0.00522485	0.0291695	PKIB/NEK2	2
GO:0010324	BP	GO:0010324	membrane invagination	2/33	65/18614	0.00591245	0.00591245	0.032681	FCGR2B/F2RL1	2
GO:0045732	BP	GO:0045732	positive regulation of protein catabolic process	3/33	209/18614	0.00594054	0.00594054	0.032681	CDC20/AURKA/TRIB3	3
GO:0031100	BP	GO:0031100	animal organ regeneration	2/33	66/18614	0.00609048	0.00609048	0.0327879	CDK1/AURKA	2
GO:0032613	BP	GO:0032613	interleukin-10 production	2/33	66/18614	0.00609048	0.00609048	0.0327879	FCGR2B/F2RL1	2
GO:0032653	BP	GO:0032653	regulation of interleukin-10 production	2/33	66/18614	0.00609048	0.00609048	0.0327879	FCGR2B/F2RL1	2
GO:0031396	BP	GO:0031396	regulation of protein ubiquitination	3/33	213/18614	0.0062598	0.0062598	0.0334604	CDC20/MAD2L1/TRIB3	3
GO:0007004	BP	GO:0007004	telomere maintenance via telomerase	2/33	69/18614	0.00663918	0.00663918	0.0352384	PKIB/NEK2	2
GO:0032206	BP	GO:0032206	positive regulation of telomere maintenance	2/33	70/18614	0.00682691	0.00682691	0.0359814	PKIB/NEK2	2
GO:0070374	BP	GO:0070374	positive regulation of ERK1 and ERK2 cascade	3/33	222/18614	0.00701527	0.00701527	0.0367174	CCL20/F2RL1/GPBAR1	3
GO:0043954	BP	GO:0043954	cellular component maintenance	2/33	72/18614	0.00720958	0.00720958	0.0369776	FCGR2B/F2RL1	2
GO:0090307	BP	GO:0090307	mitotic spindle assembly	2/33	72/18614	0.00720958	0.00720958	0.0369776	CDC20/NEK2	2
GO:0022412	BP	GO:0022412	cellular process involved in reproduction in multicellular organism	4/33	438/18614	0.00721217	0.00721217	0.0369776	AURKA/CABYR/TRIP13/ASPM	4
GO:0043161	BP	GO:0043161	proteasome-mediated ubiquitin-dependent protein catabolic process	4/33	439/18614	0.00726947	0.00726947	0.0370195	CDC20/AURKA/TRIB3/PBK	4
GO:0050766	BP	GO:0050766	positive regulation of phagocytosis	2/33	73/18614	0.00740449	0.00740449	0.037454	FCGR2B/F2RL1	2
GO:0046777	BP	GO:0046777	protein autophosphorylation	3/33	227/18614	0.00745746	0.00745746	0.0374704	MELK/AURKA/NEK2	3
GO:2000573	BP	GO:2000573	positive regulation of DNA biosynthetic process	2/33	74/18614	0.00760178	0.00760178	0.0379427	PKIB/NEK2	2
GO:0006278	BP	GO:0006278	RNA-templated DNA biosynthetic process	2/33	75/18614	0.00780144	0.00780144	0.038683	PKIB/NEK2	2
GO:0051403	BP	GO:0051403	stress-activated MAPK cascade	3/33	237/18614	0.00839071	0.00839071	0.041333	FCGR2B/PBK/F2RL1	3
GO:0010833	BP	GO:0010833	telomere maintenance via telomere lengthening	2/33	81/18614	0.00904865	0.00904865	0.0439989	PKIB/NEK2	2
GO:0043299	BP	GO:0043299	leukocyte degranulation	2/33	81/18614	0.00904865	0.00904865	0.0439989	FCGR2B/F2RL1	2
GO:0031098	BP	GO:0031098	stress-activated protein kinase signaling cascade	3/33	245/18614	0.00918484	0.00918484	0.0443748	FCGR2B/PBK/F2RL1	3
GO:0071695	BP	GO:0071695	anatomical structure maturation	3/33	247/18614	0.00939005	0.00939005	0.0450773	AURKA/CABYR/TRIP13	3
GO:0000281	BP	GO:0000281	mitotic cytokinesis	2/33	84/18614	0.00970354	0.00970354	0.0462874	ANLN/KIF20A	2
GO:0031397	BP	GO:0031397	negative regulation of protein ubiquitination	2/33	85/18614	0.00992642	0.00992642	0.0467587	CDC20/MAD2L1	2
GO:0055013	BP	GO:0055013	cardiac muscle cell development	2/33	85/18614	0.00992642	0.00992642	0.0467587	CDK1/NEB	2
GO:1903320	BP	GO:1903320	regulation of protein modification by small protein conjugation or removal	3/33	255/18614	0.0102378	0.0102378	0.0479257	CDC20/MAD2L1/TRIB3	3
GO:0043410	BP	GO:0043410	positive regulation of MAPK cascade	4/33	495/18614	0.0109794	0.0109794	0.0510804	FCGR2B/CCL20/F2RL1/GPBAR1	4
GO:0055006	BP	GO:0055006	cardiac cell development	2/33	92/18614	0.0115498	0.0115498	0.0534044	CDK1/NEB	2
GO:0032465	BP	GO:0032465	regulation of cytokinesis	2/33	93/18614	0.0117907	0.0117907	0.0541857	KIF20A/AURKA	2
GO:0001910	BP	GO:0001910	regulation of leukocyte mediated cytotoxicity	2/33	95/18614	0.012279	0.012279	0.05575	FCGR2B/F2RL1	2
GO:0046330	BP	GO:0046330	positive regulation of JNK cascade	2/33	95/18614	0.012279	0.012279	0.05575	FCGR2B/F2RL1	2
GO:1903321	BP	GO:1903321	negative regulation of protein modification by small protein conjugation or removal	2/33	97/18614	0.0127761	0.0127761	0.0576596	CDC20/MAD2L1	2
GO:0031348	BP	GO:0031348	negative regulation of defense response	3/33	284/18614	0.0136773	0.0136773	0.0613595	FCGR2B/PBK/F2RL1	3
GO:0050764	BP	GO:0050764	regulation of phagocytosis	2/33	101/18614	0.0137964	0.0137964	0.0615275	FCGR2B/F2RL1	2
GO:0042773	BP	GO:0042773	ATP synthesis coupled electron transport	2/33	102/18614	0.0140569	0.0140569	0.0619558	CCNB1/CDK1	2
GO:0042775	BP	GO:0042775	mitochondrial ATP synthesis coupled electron transport	2/33	102/18614	0.0140569	0.0140569	0.0619558	CCNB1/CDK1	2
GO:0032204	BP	GO:0032204	regulation of telomere maintenance	2/33	104/18614	0.0145842	0.0145842	0.0639063	PKIB/NEK2	2
GO:0120034	BP	GO:0120034	positive regulation of plasma membrane bounded cell projection assembly	2/33	109/18614	0.0159395	0.0159395	0.0694414	ANLN/F2RL1	2
GO:0002444	BP	GO:0002444	myeloid leukocyte mediated immunity	2/33	110/18614	0.0162169	0.0162169	0.0695797	FCGR2B/F2RL1	2
GO:0031341	BP	GO:0031341	regulation of cell killing	2/33	110/18614	0.0162169	0.0162169	0.0695797	FCGR2B/F2RL1	2
GO:0051054	BP	GO:0051054	positive regulation of DNA metabolic process	3/33	303/18614	0.0162482	0.0162482	0.0695797	PKIB/CDK1/NEK2	3
GO:2001252	BP	GO:2001252	positive regulation of chromosome organization	2/33	111/18614	0.0164963	0.0164963	0.0702429	PKIB/NEK2	2
GO:0000079	BP	GO:0000079	regulation of cyclin-dependent protein serine/threonine kinase activity	2/33	112/18614	0.0167778	0.0167778	0.0706433	CCNB1/CDKN3	2
GO:0042177	BP	GO:0042177	negative regulation of protein catabolic process	2/33	112/18614	0.0167778	0.0167778	0.0706433	MAD2L1/PBK	2
GO:0061640	BP	GO:0061640	cytoskeleton-dependent cytokinesis	2/33	113/18614	0.0170613	0.0170613	0.0712586	ANLN/KIF20A	2
GO:0018105	BP	GO:0018105	peptidyl-serine phosphorylation	3/33	309/18614	0.017113	0.017113	0.0712586	CDK1/AURKA/PBK	3
GO:0060326	BP	GO:0060326	cell chemotaxis	3/33	312/18614	0.017555	0.017555	0.0712841	CXCL14/CCL20/F2RL1	3
GO:0001915	BP	GO:0001915	negative regulation of T cell mediated cytotoxicity	1/33	10/18614	0.017592	0.017592	0.0712841	FCGR2B	1
GO:0003093	BP	GO:0003093	regulation of glomerular filtration	1/33	10/18614	0.017592	0.017592	0.0712841	F2RL1	1
GO:0051660	BP	GO:0051660	establishment of centrosome localization	1/33	10/18614	0.017592	0.017592	0.0712841	MAD2L1	1
GO:0055015	BP	GO:0055015	ventricular cardiac muscle cell development	1/33	10/18614	0.017592	0.017592	0.0712841	CDK1	1
GO:0001824	BP	GO:0001824	blastocyst development	2/33	116/18614	0.0179243	0.0179243	0.071415	RRM2/NEK2	2
GO:0009185	BP	GO:0009185	ribonucleoside diphosphate metabolic process	2/33	116/18614	0.0179243	0.0179243	0.071415	RRM2/HKDC1	2
GO:1904029	BP	GO:1904029	regulation of cyclin-dependent protein kinase activity	2/33	116/18614	0.0179243	0.0179243	0.071415	CCNB1/CDKN3	2
GO:0070372	BP	GO:0070372	regulation of ERK1 and ERK2 cascade	3/33	315/18614	0.0180034	0.0180034	0.071415	CCL20/F2RL1/GPBAR1	3
GO:0002286	BP	GO:0002286	T cell activation involved in immune response	2/33	119/18614	0.0188054	0.0188054	0.0727547	FCGR2B/F2RL1	2
GO:0002604	BP	GO:0002604	regulation of dendritic cell antigen processing and presentation	1/33	11/18614	0.0193346	0.0193346	0.0727547	FCGR2B	1
GO:0002924	BP	GO:0002924	negative regulation of humoral immune response mediated by circulating immunoglobulin	1/33	11/18614	0.0193346	0.0193346	0.0727547	FCGR2B	1
GO:0031272	BP	GO:0031272	regulation of pseudopodium assembly	1/33	11/18614	0.0193346	0.0193346	0.0727547	F2RL1	1
GO:0031274	BP	GO:0031274	positive regulation of pseudopodium assembly	1/33	11/18614	0.0193346	0.0193346	0.0727547	F2RL1	1
GO:0032060	BP	GO:0032060	bleb assembly	1/33	11/18614	0.0193346	0.0193346	0.0727547	ANLN	1
GO:0051987	BP	GO:0051987	positive regulation of attachment of spindle microtubules to kinetochore	1/33	11/18614	0.0193346	0.0193346	0.0727547	CCNB1	1
GO:0070944	BP	GO:0070944	neutrophil-mediated killing of bacterium	1/33	11/18614	0.0193346	0.0193346	0.0727547	F2RL1	1
GO:0099105	BP	GO:0099105	ion channel modulating, G protein-coupled receptor signaling pathway	1/33	11/18614	0.0193346	0.0193346	0.0727547	F2RL1	1
GO:0031398	BP	GO:0031398	positive regulation of protein ubiquitination	2/33	121/18614	0.019403	0.019403	0.0727547	CDC20/TRIB3	2
GO:2000278	BP	GO:2000278	regulation of DNA biosynthetic process	2/33	121/18614	0.019403	0.019403	0.0727547	PKIB/NEK2	2
GO:0018209	BP	GO:0018209	peptidyl-serine modification	3/33	327/18614	0.019861	0.019861	0.073876	CDK1/AURKA/PBK	3
GO:0022904	BP	GO:0022904	respiratory electron transport chain	2/33	124/18614	0.0203141	0.0203141	0.073876	CCNB1/CDK1	2
GO:0002674	BP	GO:0002674	negative regulation of acute inflammatory response	1/33	12/18614	0.0210743	0.0210743	0.073876	FCGR2B	1
GO:0002887	BP	GO:0002887	negative regulation of myeloid leukocyte mediated immunity	1/33	12/18614	0.0210743	0.0210743	0.073876	FCGR2B	1
GO:0034135	BP	GO:0034135	regulation of toll-like receptor 2 signaling pathway	1/33	12/18614	0.0210743	0.0210743	0.073876	F2RL1	1
GO:0034145	BP	GO:0034145	positive regulation of toll-like receptor 4 signaling pathway	1/33	12/18614	0.0210743	0.0210743	0.073876	F2RL1	1
GO:0038183	BP	GO:0038183	bile acid signaling pathway	1/33	12/18614	0.0210743	0.0210743	0.073876	GPBAR1	1
GO:0051657	BP	GO:0051657	maintenance of organelle location	1/33	12/18614	0.0210743	0.0210743	0.073876	ASPM	1
GO:0070943	BP	GO:0070943	neutrophil-mediated killing of symbiont cell	1/33	12/18614	0.0210743	0.0210743	0.073876	F2RL1	1
GO:0090232	BP	GO:0090232	positive regulation of spindle checkpoint	1/33	12/18614	0.0210743	0.0210743	0.073876	MAD2L1	1
GO:0090267	BP	GO:0090267	positive regulation of mitotic cell cycle spindle assembly checkpoint	1/33	12/18614	0.0210743	0.0210743	0.073876	MAD2L1	1
GO:1902950	BP	GO:1902950	regulation of dendritic spine maintenance	1/33	12/18614	0.0210743	0.0210743	0.073876	FCGR2B	1
GO:1904667	BP	GO:1904667	negative regulation of ubiquitin protein ligase activity	1/33	12/18614	0.0210743	0.0210743	0.073876	MAD2L1	1
GO:2001198	BP	GO:2001198	regulation of dendritic cell differentiation	1/33	12/18614	0.0210743	0.0210743	0.073876	FCGR2B	1
GO:0055007	BP	GO:0055007	cardiac muscle cell differentiation	2/33	127/18614	0.021243	0.021243	0.0741228	CDK1/NEB	2
GO:0032874	BP	GO:0032874	positive regulation of stress-activated MAPK cascade	2/33	129/18614	0.021872	0.021872	0.0754044	FCGR2B/F2RL1	2
GO:0001933	BP	GO:0001933	negative regulation of protein phosphorylation	3/33	341/18614	0.0221583	0.0221583	0.0754044	PKIB/TRIB3/PBK	3
GO:1903305	BP	GO:1903305	regulation of regulated secretory pathway	2/33	130/18614	0.0221894	0.0221894	0.0754044	FCGR2B/F2RL1	2
GO:0070304	BP	GO:0070304	positive regulation of stress-activated protein kinase signaling cascade	2/33	131/18614	0.0225088	0.0225088	0.0754044	FCGR2B/F2RL1	2
GO:0002524	BP	GO:0002524	hypersensitivity	1/33	13/18614	0.0228109	0.0228109	0.0754044	FCGR2B	1
GO:0002638	BP	GO:0002638	negative regulation of immunoglobulin production	1/33	13/18614	0.0228109	0.0228109	0.0754044	FCGR2B	1
GO:0030836	BP	GO:0030836	positive regulation of actin filament depolymerization	1/33	13/18614	0.0228109	0.0228109	0.0754044	F2RL1	1
GO:0035589	BP	GO:0035589	G protein-coupled purinergic nucleotide receptor signaling pathway	1/33	13/18614	0.0228109	0.0228109	0.0754044	GPR34	1
GO:0060100	BP	GO:0060100	positive regulation of phagocytosis, engulfment	1/33	13/18614	0.0228109	0.0228109	0.0754044	F2RL1	1
GO:0070493	BP	GO:0070493	thrombin-activated receptor signaling pathway	1/33	13/18614	0.0228109	0.0228109	0.0754044	F2RL1	1
GO:1905155	BP	GO:1905155	positive regulation of membrane invagination	1/33	13/18614	0.0228109	0.0228109	0.0754044	F2RL1	1
GO:2000480	BP	GO:2000480	negative regulation of cAMP-dependent protein kinase activity	1/33	13/18614	0.0228109	0.0228109	0.0754044	PKIB	1
GO:0009132	BP	GO:0009132	nucleoside diphosphate metabolic process	2/33	134/18614	0.0234782	0.0234782	0.0772715	RRM2/HKDC1	2
GO:0043467	BP	GO:0043467	regulation of generation of precursor metabolites and energy	2/33	135/18614	0.0238052	0.0238052	0.0776595	CCNB1/CDK1	2
GO:0031269	BP	GO:0031269	pseudopodium assembly	1/33	14/18614	0.0245445	0.0245445	0.0776595	F2RL1	1
GO:0043301	BP	GO:0043301	negative regulation of leukocyte degranulation	1/33	14/18614	0.0245445	0.0245445	0.0776595	FCGR2B	1
GO:0048308	BP	GO:0048308	organelle inheritance	1/33	14/18614	0.0245445	0.0245445	0.0776595	CDK1	1
GO:0048313	BP	GO:0048313	Golgi inheritance	1/33	14/18614	0.0245445	0.0245445	0.0776595	CDK1	1
GO:0055012	BP	GO:0055012	ventricular cardiac muscle cell differentiation	1/33	14/18614	0.0245445	0.0245445	0.0776595	CDK1	1
GO:0055057	BP	GO:0055057	neuroblast division	1/33	14/18614	0.0245445	0.0245445	0.0776595	ASPM	1
GO:0070942	BP	GO:0070942	neutrophil mediated cytotoxicity	1/33	14/18614	0.0245445	0.0245445	0.0776595	F2RL1	1
GO:1904668	BP	GO:1904668	positive regulation of ubiquitin protein ligase activity	1/33	14/18614	0.0245445	0.0245445	0.0776595	CDC20	1
GO:0001909	BP	GO:0001909	leukocyte mediated cytotoxicity	2/33	139/18614	0.0251318	0.0251318	0.0776595	FCGR2B/F2RL1	2
GO:0046328	BP	GO:0046328	regulation of JNK cascade	2/33	139/18614	0.0251318	0.0251318	0.0776595	FCGR2B/F2RL1	2
GO:1903322	BP	GO:1903322	positive regulation of protein modification by small protein conjugation or removal	2/33	139/18614	0.0251318	0.0251318	0.0776595	CDC20/TRIB3	2
GO:1903008	BP	GO:1903008	organelle disassembly	2/33	140/18614	0.0254681	0.0254681	0.0776595	CDK1/AURKA	2
GO:0001977	BP	GO:0001977	renal system process involved in regulation of blood volume	1/33	15/18614	0.0262752	0.0262752	0.0776595	F2RL1	1
GO:0002468	BP	GO:0002468	dendritic cell antigen processing and presentation	1/33	15/18614	0.0262752	0.0262752	0.0776595	FCGR2B	1
GO:0002864	BP	GO:0002864	regulation of acute inflammatory response to antigenic stimulus	1/33	15/18614	0.0262752	0.0262752	0.0776595	FCGR2B	1
GO:0009263	BP	GO:0009263	deoxyribonucleotide biosynthetic process	1/33	15/18614	0.0262752	0.0262752	0.0776595	RRM2	1
GO:0009265	BP	GO:0009265	2'-deoxyribonucleotide biosynthetic process	1/33	15/18614	0.0262752	0.0262752	0.0776595	RRM2	1
GO:0010457	BP	GO:0010457	centriole-centriole cohesion	1/33	15/18614	0.0262752	0.0262752	0.0776595	NEK2	1
GO:0031268	BP	GO:0031268	pseudopodium organization	1/33	15/18614	0.0262752	0.0262752	0.0776595	F2RL1	1
GO:0046385	BP	GO:0046385	deoxyribose phosphate biosynthetic process	1/33	15/18614	0.0262752	0.0262752	0.0776595	RRM2	1
GO:0051290	BP	GO:0051290	protein heterotetramerization	1/33	15/18614	0.0262752	0.0262752	0.0776595	RRM2	1
GO:0060099	BP	GO:0060099	regulation of phagocytosis, engulfment	1/33	15/18614	0.0262752	0.0262752	0.0776595	F2RL1	1
GO:1900426	BP	GO:1900426	positive regulation of defense response to bacterium	1/33	15/18614	0.0262752	0.0262752	0.0776595	F2RL1	1
GO:1902563	BP	GO:1902563	regulation of neutrophil activation	1/33	15/18614	0.0262752	0.0262752	0.0776595	FCGR2B	1
GO:1905153	BP	GO:1905153	regulation of membrane invagination	1/33	15/18614	0.0262752	0.0262752	0.0776595	F2RL1	1
GO:0045862	BP	GO:0045862	positive regulation of proteolysis	3/33	365/18614	0.0264234	0.0264234	0.0777927	CDC20/AURKA/TRIB3	3
GO:0051098	BP	GO:0051098	regulation of binding	3/33	369/18614	0.0271745	0.0271745	0.0796925	AURKA/NEK2/TRIB3	3
GO:0002687	BP	GO:0002687	positive regulation of leukocyte migration	2/33	147/18614	0.0278737	0.0278737	0.0799443	CCL20/F2RL1	2
GO:0002713	BP	GO:0002713	negative regulation of B cell mediated immunity	1/33	16/18614	0.0280028	0.0280028	0.0799443	FCGR2B	1
GO:0002890	BP	GO:0002890	negative regulation of immunoglobulin mediated immune response	1/33	16/18614	0.0280028	0.0280028	0.0799443	FCGR2B	1
GO:0006825	BP	GO:0006825	copper ion transport	1/33	16/18614	0.0280028	0.0280028	0.0799443	HEPH	1
GO:0030214	BP	GO:0030214	hyaluronan catabolic process	1/33	16/18614	0.0280028	0.0280028	0.0799443	HMMR	1
GO:0034134	BP	GO:0034134	toll-like receptor 2 signaling pathway	1/33	16/18614	0.0280028	0.0280028	0.0799443	F2RL1	1
GO:0051447	BP	GO:0051447	negative regulation of meiotic cell cycle	1/33	16/18614	0.0280028	0.0280028	0.0799443	TRIP13	1
GO:0006119	BP	GO:0006119	oxidative phosphorylation	2/33	148/18614	0.0282246	0.0282246	0.0802735	CCNB1/CDK1	2
GO:0061351	BP	GO:0061351	neural precursor cell proliferation	2/33	150/18614	0.0289319	0.0289319	0.0819755	MELK/ASPM	2
GO:0030832	BP	GO:0030832	regulation of actin filament length	2/33	152/18614	0.0296462	0.0296462	0.0820702	NEB/F2RL1	2
GO:0001991	BP	GO:0001991	regulation of systemic arterial blood pressure by circulatory renin-angiotensin	1/33	17/18614	0.0297275	0.0297275	0.0820702	F2RL1	1
GO:0002921	BP	GO:0002921	negative regulation of humoral immune response	1/33	17/18614	0.0297275	0.0297275	0.0820702	FCGR2B	1
GO:0030889	BP	GO:0030889	negative regulation of B cell proliferation	1/33	17/18614	0.0297275	0.0297275	0.0820702	FCGR2B	1
GO:0034138	BP	GO:0034138	toll-like receptor 3 signaling pathway	1/33	17/18614	0.0297275	0.0297275	0.0820702	F2RL1	1
GO:0045198	BP	GO:0045198	establishment of epithelial cell apical/basal polarity	1/33	17/18614	0.0297275	0.0297275	0.0820702	FAT1	1
GO:0045217	BP	GO:0045217	cell-cell junction maintenance	1/33	17/18614	0.0297275	0.0297275	0.0820702	F2RL1	1
GO:0042326	BP	GO:0042326	negative regulation of phosphorylation	3/33	383/18614	0.0298934	0.0298934	0.0822269	PKIB/TRIB3/PBK	3
GO:0030010	BP	GO:0030010	establishment of cell polarity	2/33	155/18614	0.030731	0.030731	0.0825882	MAD2L1/FAT1	2
GO:0000723	BP	GO:0000723	telomere maintenance	2/33	156/18614	0.031096	0.031096	0.0825882	PKIB/NEK2	2
GO:1903531	BP	GO:1903531	negative regulation of secretion by cell	2/33	156/18614	0.031096	0.031096	0.0825882	FCGR2B/F2RL1	2
GO:0002923	BP	GO:0002923	regulation of humoral immune response mediated by circulating immunoglobulin	1/33	18/18614	0.0314492	0.0314492	0.0825882	FCGR2B	1
GO:0007096	BP	GO:0007096	regulation of exit from mitosis	1/33	18/18614	0.0314492	0.0314492	0.0825882	ANLN	1
GO:0008356	BP	GO:0008356	asymmetric cell division	1/33	18/18614	0.0314492	0.0314492	0.0825882	ASPM	1
GO:0034501	BP	GO:0034501	protein localization to kinetochore	1/33	18/18614	0.0314492	0.0314492	0.0825882	CDK1	1
GO:0051782	BP	GO:0051782	negative regulation of cell division	1/33	18/18614	0.0314492	0.0314492	0.0825882	ASPM	1
GO:0061952	BP	GO:0061952	midbody abscission	1/33	18/18614	0.0314492	0.0314492	0.0825882	KIF20A	1
GO:0072567	BP	GO:0072567	chemokine (C-X-C motif) ligand 2 production	1/33	18/18614	0.0314492	0.0314492	0.0825882	F2RL1	1
GO:1901978	BP	GO:1901978	positive regulation of cell cycle checkpoint	1/33	18/18614	0.0314492	0.0314492	0.0825882	MAD2L1	1
GO:1903083	BP	GO:1903083	protein localization to condensed chromosome	1/33	18/18614	0.0314492	0.0314492	0.0825882	CDK1	1
GO:2000341	BP	GO:2000341	regulation of chemokine (C-X-C motif) ligand 2 production	1/33	18/18614	0.0314492	0.0314492	0.0825882	F2RL1	1
GO:0035051	BP	GO:0035051	cardiocyte differentiation	2/33	161/18614	0.0329474	0.0329474	0.0853181	CDK1/NEB	2
GO:0001701	BP	GO:0001701	in utero embryonic development	3/33	398/18614	0.032962	0.032962	0.0853181	RRM2/CCNB1/NEK2	3
GO:0032930	BP	GO:0032930	positive regulation of superoxide anion generation	1/33	19/18614	0.033168	0.033168	0.0853181	F2RL1	1
GO:0043031	BP	GO:0043031	negative regulation of macrophage activation	1/33	19/18614	0.033168	0.033168	0.0853181	FCGR2B	1
GO:0055003	BP	GO:0055003	cardiac myofibril assembly	1/33	19/18614	0.033168	0.033168	0.0853181	NEB	1
GO:1901881	BP	GO:1901881	positive regulation of protein depolymerization	1/33	19/18614	0.033168	0.033168	0.0853181	F2RL1	1
GO:0051100	BP	GO:0051100	negative regulation of binding	2/33	163/18614	0.0336999	0.0336999	0.0863914	AURKA/NEK2	2
GO:0002577	BP	GO:0002577	regulation of antigen processing and presentation	1/33	20/18614	0.0348838	0.0348838	0.0885232	FCGR2B	1
GO:0039532	BP	GO:0039532	negative regulation of viral-induced cytoplasmic pattern recognition receptor signaling pathway	1/33	20/18614	0.0348838	0.0348838	0.0885232	F2RL1	1
GO:0090128	BP	GO:0090128	regulation of synapse maturation	1/33	20/18614	0.0348838	0.0348838	0.0885232	CDC20	1
GO:0007254	BP	GO:0007254	JNK cascade	2/33	170/18614	0.0363866	0.0363866	0.0907314	FCGR2B/F2RL1	2
GO:0002888	BP	GO:0002888	positive regulation of myeloid leukocyte mediated immunity	1/33	21/18614	0.0365967	0.0365967	0.0907314	F2RL1	1
GO:0050765	BP	GO:0050765	negative regulation of phagocytosis	1/33	21/18614	0.0365967	0.0365967	0.0907314	FCGR2B	1
GO:0090141	BP	GO:0090141	positive regulation of mitochondrial fission	1/33	21/18614	0.0365967	0.0365967	0.0907314	AURKA	1
GO:0097062	BP	GO:0097062	dendritic spine maintenance	1/33	21/18614	0.0365967	0.0365967	0.0907314	FCGR2B	1
GO:0097503	BP	GO:0097503	sialylation	1/33	21/18614	0.0365967	0.0365967	0.0907314	ST6GAL2	1
GO:1903429	BP	GO:1903429	regulation of cell maturation	1/33	21/18614	0.0365967	0.0365967	0.0907314	AURKA	1
GO:0007130	BP	GO:0007130	synaptonemal complex assembly	1/33	22/18614	0.0383066	0.0383066	0.0925355	TRIP13	1
GO:0030277	BP	GO:0030277	maintenance of gastrointestinal epithelium	1/33	22/18614	0.0383066	0.0383066	0.0925355	MUC13	1
GO:0032928	BP	GO:0032928	regulation of superoxide anion generation	1/33	22/18614	0.0383066	0.0383066	0.0925355	F2RL1	1
GO:0035089	BP	GO:0035089	establishment of apical/basal cell polarity	1/33	22/18614	0.0383066	0.0383066	0.0925355	FAT1	1
GO:0035584	BP	GO:0035584	calcium-mediated signaling using intracellular calcium source	1/33	22/18614	0.0383066	0.0383066	0.0925355	CCL20	1
GO:1900424	BP	GO:1900424	regulation of defense response to bacterium	1/33	22/18614	0.0383066	0.0383066	0.0925355	F2RL1	1
GO:2000479	BP	GO:2000479	regulation of cAMP-dependent protein kinase activity	1/33	22/18614	0.0383066	0.0383066	0.0925355	PKIB	1
GO:2000810	BP	GO:2000810	regulation of bicellular tight junction assembly	1/33	22/18614	0.0383066	0.0383066	0.0925355	GPBAR1	1
GO:0022900	BP	GO:0022900	electron transport chain	2/33	177/18614	0.0391538	0.0391538	0.0942798	CCNB1/CDK1	2
GO:0045717	BP	GO:0045717	negative regulation of fatty acid biosynthetic process	1/33	23/18614	0.0400135	0.0400135	0.0954354	TRIB3	1
GO:0050855	BP	GO:0050855	regulation of B cell receptor signaling pathway	1/33	23/18614	0.0400135	0.0400135	0.0954354	FCGR2B	1
GO:0097150	BP	GO:0097150	neuronal stem cell population maintenance	1/33	23/18614	0.0400135	0.0400135	0.0954354	ASPM	1
GO:0051048	BP	GO:0051048	negative regulation of secretion	2/33	180/18614	0.0403638	0.0403638	0.095967	FCGR2B/F2RL1	2
GO:0043409	BP	GO:0043409	negative regulation of MAPK cascade	2/33	183/18614	0.041588	0.041588	0.0973433	PBK/F2RL1	2
GO:0002922	BP	GO:0002922	positive regulation of humoral immune response	1/33	24/18614	0.0417176	0.0417176	0.0973433	FCGR2B	1
GO:0030859	BP	GO:0030859	polarized epithelial cell differentiation	1/33	24/18614	0.0417176	0.0417176	0.0973433	FAT1	1
GO:0031145	BP	GO:0031145	anaphase-promoting complex-dependent catabolic process	1/33	24/18614	0.0417176	0.0417176	0.0973433	CDC20	1
GO:0061162	BP	GO:0061162	establishment of monopolar cell polarity	1/33	24/18614	0.0417176	0.0417176	0.0973433	FAT1	1
GO:1902410	BP	GO:1902410	mitotic cytokinetic process	1/33	24/18614	0.0417176	0.0417176	0.0973433	KIF20A	1
GO:0045936	BP	GO:0045936	negative regulation of phosphate metabolic process	3/33	439/18614	0.0421628	0.0421628	0.0973927	PKIB/TRIB3/PBK	3
GO:0010563	BP	GO:0010563	negative regulation of phosphorus metabolic process	3/33	440/18614	0.042402	0.042402	0.0973927	PKIB/TRIB3/PBK	3
GO:0007015	BP	GO:0007015	actin filament organization	3/33	442/18614	0.0428824	0.0428824	0.0973927	FAT1/NEB/F2RL1	3
GO:0032200	BP	GO:0032200	telomere organization	2/33	187/18614	0.0432421	0.0432421	0.0973927	PKIB/NEK2	2
GO:0050728	BP	GO:0050728	negative regulation of inflammatory response	2/33	187/18614	0.0432421	0.0432421	0.0973927	FCGR2B/PBK	2
GO:0003071	BP	GO:0003071	renal system process involved in regulation of systemic arterial blood pressure	1/33	25/18614	0.0434187	0.0434187	0.0973927	F2RL1	1
GO:0003081	BP	GO:0003081	regulation of systemic arterial blood pressure by renin-angiotensin	1/33	25/18614	0.0434187	0.0434187	0.0973927	F2RL1	1
GO:0032693	BP	GO:0032693	negative regulation of interleukin-10 production	1/33	25/18614	0.0434187	0.0434187	0.0973927	FCGR2B	1
GO:0043302	BP	GO:0043302	positive regulation of leukocyte degranulation	1/33	25/18614	0.0434187	0.0434187	0.0973927	F2RL1	1
GO:0046835	BP	GO:0046835	carbohydrate phosphorylation	1/33	25/18614	0.0434187	0.0434187	0.0973927	HKDC1	1
GO:0050927	BP	GO:0050927	positive regulation of positive chemotaxis	1/33	25/18614	0.0434187	0.0434187	0.0973927	F2RL1	1
GO:0061339	BP	GO:0061339	establishment or maintenance of monopolar cell polarity	1/33	25/18614	0.0434187	0.0434187	0.0973927	FAT1	1
GO:0070193	BP	GO:0070193	synaptonemal complex organization	1/33	25/18614	0.0434187	0.0434187	0.0973927	TRIP13	1
GO:0032102	BP	GO:0032102	negative regulation of response to external stimulus	3/33	446/18614	0.0438514	0.0438514	0.0980716	FCGR2B/PBK/F2RL1	3
GO:0002700	BP	GO:0002700	regulation of production of molecular mediator of immune response	2/33	189/18614	0.0440784	0.0440784	0.098277	FCGR2B/F2RL1	2
GO:0031099	BP	GO:0031099	regeneration	2/33	190/18614	0.0444988	0.0444988	0.098277	CDK1/AURKA	2
GO:0031331	BP	GO:0031331	positive regulation of cellular catabolic process	3/33	450/18614	0.0448316	0.0448316	0.098277	CDC20/AURKA/TRIB3	3
GO:0001911	BP	GO:0001911	negative regulation of leukocyte mediated cytotoxicity	1/33	26/18614	0.0451168	0.0451168	0.098277	FCGR2B	1
GO:0002433	BP	GO:0002433	immune response-regulating cell surface receptor signaling pathway involved in phagocytosis	1/33	26/18614	0.0451168	0.0451168	0.098277	FCGR2B	1
GO:0002438	BP	GO:0002438	acute inflammatory response to antigenic stimulus	1/33	26/18614	0.0451168	0.0451168	0.098277	FCGR2B	1
GO:0038096	BP	GO:0038096	Fc-gamma receptor signaling pathway involved in phagocytosis	1/33	26/18614	0.0451168	0.0451168	0.098277	FCGR2B	1
GO:0050926	BP	GO:0050926	regulation of positive chemotaxis	1/33	26/18614	0.0451168	0.0451168	0.098277	F2RL1	1
GO:1903306	BP	GO:1903306	negative regulation of regulated secretory pathway	1/33	26/18614	0.0451168	0.0451168	0.098277	FCGR2B	1
GO:0055001	BP	GO:0055001	muscle cell development	2/33	192/18614	0.0453441	0.0453441	0.0984875	CDK1/NEB	2
GO:0017157	BP	GO:0017157	regulation of exocytosis	2/33	194/18614	0.0461955	0.0461955	0.0993846	FCGR2B/F2RL1	2
GO:0120032	BP	GO:0120032	regulation of plasma membrane bounded cell projection assembly	2/33	195/18614	0.0466234	0.0466234	0.0993846	ANLN/F2RL1	2
GO:0002710	BP	GO:0002710	negative regulation of T cell mediated immunity	1/33	27/18614	0.0468121	0.0468121	0.0993846	FCGR2B	1
GO:0010804	BP	GO:0010804	negative regulation of tumor necrosis factor-mediated signaling pathway	1/33	27/18614	0.0468121	0.0468121	0.0993846	F2RL1	1
GO:0032682	BP	GO:0032682	negative regulation of chemokine production	1/33	27/18614	0.0468121	0.0468121	0.0993846	F2RL1	1
GO:0034143	BP	GO:0034143	regulation of toll-like receptor 4 signaling pathway	1/33	27/18614	0.0468121	0.0468121	0.0993846	F2RL1	1
GO:0051291	BP	GO:0051291	protein heterooligomerization	1/33	27/18614	0.0468121	0.0468121	0.0993846	RRM2	1
GO:0051984	BP	GO:0051984	positive regulation of chromosome segregation	1/33	27/18614	0.0468121	0.0468121	0.0993846	CCNB1	1
GO:0009060	BP	GO:0009060	aerobic respiration	2/33	196/18614	0.0470528	0.0470528	0.099615	CCNB1/CDK1	2
GO:0001906	BP	GO:0001906	cell killing	2/33	197/18614	0.0474837	0.0474837	0.0996872	FCGR2B/F2RL1	2
GO:0007286	BP	GO:0007286	spermatid development	2/33	197/18614	0.0474837	0.0474837	0.0996872	CABYR/TRIP13	2
GO:0060491	BP	GO:0060491	regulation of cell projection assembly	2/33	197/18614	0.0474837	0.0474837	0.0996872	ANLN/F2RL1	2
GO:0071897	BP	GO:0071897	DNA biosynthetic process	2/33	198/18614	0.047916	0.047916	0.100315	PKIB/NEK2	2
GO:0006027	BP	GO:0006027	glycosaminoglycan catabolic process	1/33	28/18614	0.0485044	0.0485044	0.100431	HMMR	1
GO:0007141	BP	GO:0007141	male meiosis I	1/33	28/18614	0.0485044	0.0485044	0.100431	TRIP13	1
GO:0051156	BP	GO:0051156	glucose 6-phosphate metabolic process	1/33	28/18614	0.0485044	0.0485044	0.100431	HKDC1	1
GO:0051873	BP	GO:0051873	killing by host of symbiont cells	1/33	28/18614	0.0485044	0.0485044	0.100431	F2RL1	1
GO:0043393	BP	GO:0043393	regulation of protein binding	2/33	201/18614	0.0492218	0.0492218	0.101638	AURKA/TRIB3	2
GO:0031032	BP	GO:0031032	actomyosin structure organization	2/33	202/18614	0.04966	0.04966	0.102244	ANLN/NEB	2
GO:0005819	CC	GO:0005819	spindle	9/34	421/19518	3.01877e-08	3.01877e-08	1.77948e-06	CDC20/CCNB1/MAD2L1/HMMR/KIF20A/CDK1/AURKA/NEK2/ASPM	9
GO:0000922	CC	GO:0000922	spindle pole	6/34	171/19518	4.54515e-07	4.54515e-07	1.33962e-05	CDC20/CCNB1/MAD2L1/AURKA/NEK2/ASPM	6
GO:0030496	CC	GO:0030496	midbody	6/34	203/19518	1.24026e-06	1.24026e-06	2.437e-05	ANLN/KIF20A/CDK1/AURKA/NEK2/ASPM	6
GO:0000307	CC	GO:0000307	cyclin-dependent protein kinase holoenzyme complex	3/34	50/19518	8.95053e-05	8.95053e-05	0.00131903	CCNB1/CDK1/CKS2	3
GO:0072686	CC	GO:0072686	mitotic spindle	4/34	180/19518	0.000261349	0.000261349	0.00299554	MAD2L1/CDK1/AURKA/ASPM	4
GO:0072687	CC	GO:0072687	meiotic spindle	2/34	15/19518	0.000304904	0.000304904	0.00299554	AURKA/ASPM	2
GO:0005874	CC	GO:0005874	microtubule	5/34	461/19518	0.00113701	0.00113701	0.00890618	KIF20A/CDK1/AURKA/NEK2/ASPM	5
GO:1902554	CC	GO:1902554	serine/threonine protein kinase complex	3/34	121/19518	0.0012087	0.0012087	0.00890618	CCNB1/CDK1/CKS2	3
GO:1902911	CC	GO:1902911	protein kinase complex	3/34	142/19518	0.0019126	0.0019126	0.0117353	CCNB1/CDK1/CKS2	3
GO:0097431	CC	GO:0097431	mitotic spindle pole	2/34	38/19518	0.00199081	0.00199081	0.0117353	AURKA/ASPM	2
GO:0000776	CC	GO:0000776	kinetochore	3/34	159/19518	0.00263751	0.00263751	0.014134	CCNB1/MAD2L1/NEK2	3
GO:0000779	CC	GO:0000779	condensed chromosome, centromeric region	3/34	170/19518	0.00318587	0.00318587	0.0156499	CCNB1/MAD2L1/NEK2	3
GO:0098687	CC	GO:0098687	chromosomal region	4/34	390/19518	0.00453309	0.00453309	0.0205549	CCNB1/MAD2L1/CDK1/NEK2	4
GO:0043073	CC	GO:0043073	germ cell nucleus	2/34	67/19518	0.00606676	0.00606676	0.0255443	AURKA/TRIP13	2
GO:0005876	CC	GO:0005876	spindle microtubule	2/34	81/19518	0.0087561	0.0087561	0.0337855	CDK1/AURKA	2
GO:0000775	CC	GO:0000775	chromosome, centromeric region	3/34	249/19518	0.00917035	0.00917035	0.0337855	CCNB1/MAD2L1/NEK2	3
GO:0000793	CC	GO:0000793	condensed chromosome	3/34	270/19518	0.0114166	0.0114166	0.0395869	CCNB1/MAD2L1/NEK2	3
GO:0061695	CC	GO:0061695	transferase complex, transferring phosphorus-containing groups	3/34	306/19518	0.0159505	0.0159505	0.0522354	CCNB1/CDK1/CKS2	3
GO:0070938	CC	GO:0070938	contractile ring	1/34	10/19518	0.0172879	0.0172879	0.0536354	ANLN	1
GO:0044615	CC	GO:0044615	nuclear pore nuclear basket	1/34	12/19518	0.0207104	0.0207104	0.0610413	MAD2L1	1
GO:0000940	CC	GO:0000940	outer kinetochore	1/34	13/19518	0.0224174	0.0224174	0.0618216	CCNB1	1
GO:0031616	CC	GO:0031616	spindle pole centrosome	1/34	14/19518	0.0241215	0.0241215	0.0618216	AURKA	1
GO:0045120	CC	GO:0045120	pronucleus	1/34	14/19518	0.0241215	0.0241215	0.0618216	AURKA	1
GO:0001674	CC	GO:0001674	female germ cell nucleus	1/34	16/19518	0.027521	0.027521	0.0666053	AURKA	1
GO:0016324	CC	GO:0016324	apical plasma membrane	3/34	381/19518	0.0282478	0.0282478	0.0666053	MUC13/ASPM/FAT1	3
GO:0005875	CC	GO:0005875	microtubule associated complex	2/34	156/19518	0.0301292	0.0301292	0.0674815	KIF20A/AURKA	2
GO:0031143	CC	GO:0031143	pseudopodium	1/34	18/19518	0.0309089	0.0309089	0.0674815	F2RL1	1
GO:0005680	CC	GO:0005680	anaphase-promoting complex	1/34	21/19518	0.0359695	0.0359695	0.0757252	CDC20	1
GO:0031461	CC	GO:0031461	cullin-RING ubiquitin ligase complex	2/34	177/19518	0.0379498	0.0379498	0.0771394	CDC20/CKS2	2
GO:0045177	CC	GO:0045177	apical part of cell	3/34	446/19518	0.0420431	0.0420431	0.0826109	MUC13/ASPM/FAT1	3
GO:0061575	MF	GO:0061575	cyclin-dependent protein serine/threonine kinase activator activity	2/34	13/18369	0.000256089	0.000256089	0.0135919	CCNB1/CKS2	2
GO:0106310	MF	GO:0106310	protein serine kinase activity	5/34	363/18369	0.000509061	0.000509061	0.0135919	MELK/CDK1/AURKA/NEK2/PBK	5
GO:0035173	MF	GO:0035173	histone kinase activity	2/34	21/18369	0.0006831	0.0006831	0.0135919	CDK1/AURKA	2
GO:0055106	MF	GO:0055106	ubiquitin-protein transferase regulator activity	2/34	24/18369	0.00089467	0.00089467	0.0135919	CDC20/TRIB3	2
GO:0004674	MF	GO:0004674	protein serine/threonine kinase activity	5/34	421/18369	0.000993257	0.000993257	0.0135919	MELK/CDK1/AURKA/NEK2/PBK	5
GO:0004712	MF	GO:0004712	protein serine/threonine/tyrosine kinase activity	2/34	45/18369	0.00313203	0.00313203	0.0329545	AURKA/PBK	2
GO:0008009	MF	GO:0008009	chemokine activity	2/34	49/18369	0.00370329	0.00370329	0.0329545	CXCL14/CCL20	2
GO:0016538	MF	GO:0016538	cyclin-dependent protein serine/threonine kinase regulator activity	2/34	50/18369	0.00385314	0.00385314	0.0329545	CCNB1/CKS2	2
GO:0019887	MF	GO:0019887	protein kinase regulator activity	3/34	184/18369	0.00470934	0.00470934	0.035802	CCNB1/CKS2/TRIB3	3
GO:0019207	MF	GO:0019207	kinase regulator activity	3/34	211/18369	0.00687929	0.00687929	0.0470688	CCNB1/CKS2/TRIB3	3
GO:0043539	MF	GO:0043539	protein serine/threonine kinase activator activity	2/34	72/18369	0.00783799	0.00783799	0.0471167	CCNB1/CKS2	2
GO:0042379	MF	GO:0042379	chemokine receptor binding	2/34	74/18369	0.00826354	0.00826354	0.0471167	CXCL14/CCL20	2
GO:0008353	MF	GO:0008353	RNA polymerase II CTD heptapeptide repeat kinase activity	1/34	10/18369	0.0183605	0.0183605	0.0644908	CDK1	1
GO:0004862	MF	GO:0004862	cAMP-dependent protein kinase inhibitor activity	1/34	11/18369	0.0201784	0.0201784	0.0644908	PKIB	1
GO:0005536	MF	GO:0005536	glucose binding	1/34	11/18369	0.0201784	0.0201784	0.0644908	HKDC1	1
GO:0008199	MF	GO:0008199	ferric iron binding	1/34	11/18369	0.0201784	0.0201784	0.0644908	RRM2	1
GO:0016725	MF	GO:0016725	oxidoreductase activity, acting on CH or CH2 groups	1/34	11/18369	0.0201784	0.0201784	0.0644908	RRM2	1
GO:0019864	MF	GO:0019864	IgG binding	1/34	11/18369	0.0201784	0.0201784	0.0644908	FCGR2B	1
GO:0031731	MF	GO:0031731	CCR6 chemokine receptor binding	1/34	11/18369	0.0201784	0.0201784	0.0644908	CCL20	1
GO:0044389	MF	GO:0044389	ubiquitin-like protein ligase binding	3/34	320/18369	0.021039	0.021039	0.0644908	CCNB1/AURKA/TRIB3	3
GO:0097027	MF	GO:0097027	ubiquitin-protein transferase activator activity	1/34	12/18369	0.0219931	0.0219931	0.0644908	CDC20	1
GO:0008603	MF	GO:0008603	cAMP-dependent protein kinase regulator activity	1/34	13/18369	0.0238045	0.0238045	0.0644908	PKIB	1
GO:0010854	MF	GO:0010854	adenylate cyclase regulator activity	1/34	13/18369	0.0238045	0.0238045	0.0644908	F2RL1	1
GO:0045028	MF	GO:0045028	G protein-coupled purinergic nucleotide receptor activity	1/34	13/18369	0.0238045	0.0238045	0.0644908	GPR34	1
GO:0019855	MF	GO:0019855	calcium channel inhibitor activity	1/34	14/18369	0.0256127	0.0256127	0.0644908	F2RL1	1
GO:0030295	MF	GO:0030295	protein kinase activator activity	2/34	135/18369	0.0257988	0.0257988	0.0644908	CCNB1/CKS2	2
GO:0004713	MF	GO:0004713	protein tyrosine kinase activity	2/34	137/18369	0.026511	0.026511	0.0644908	MELK/PBK	2
GO:0099103	MF	GO:0099103	channel activator activity	1/34	15/18369	0.0274176	0.0274176	0.0644908	F2RL1	1
GO:0019209	MF	GO:0019209	kinase activator activity	2/34	141/18369	0.0279592	0.0279592	0.0644908	CCNB1/CKS2	2
GO:0016722	MF	GO:0016722	oxidoreductase activity, acting on metal ions	1/34	16/18369	0.0292193	0.0292193	0.0644908	HEPH	1
GO:0047555	MF	GO:0047555	3',5'-cyclic-GMP phosphodiesterase activity	1/34	16/18369	0.0292193	0.0292193	0.0644908	PDE1A	1
GO:0004115	MF	GO:0004115	3',5'-cyclic-AMP phosphodiesterase activity	1/34	17/18369	0.0310177	0.0310177	0.0660322	PDE1A	1
GO:0005506	MF	GO:0005506	iron ion binding	2/34	152/18369	0.0321021	0.0321021	0.0660322	RRM2/HEPH	2
GO:0004708	MF	GO:0004708	MAP kinase kinase activity	1/34	18/18369	0.0328129	0.0328129	0.0660322	PBK	1
GO:0001614	MF	GO:0001614	purinergic nucleotide receptor activity	1/34	20/18369	0.0363936	0.0363936	0.0683551	GPR34	1
GO:0016502	MF	GO:0016502	nucleotide receptor activity	1/34	20/18369	0.0363936	0.0363936	0.0683551	GPR34	1
GO:0008373	MF	GO:0008373	sialyltransferase activity	1/34	21/18369	0.0381791	0.0381791	0.0683551	ST6GAL2	1
GO:0019200	MF	GO:0019200	carbohydrate kinase activity	1/34	21/18369	0.0381791	0.0381791	0.0683551	HKDC1	1
GO:0010851	MF	GO:0010851	cyclase regulator activity	1/34	22/18369	0.0399615	0.0399615	0.0683551	F2RL1	1
GO:0031681	MF	GO:0031681	G-protein beta-subunit binding	1/34	22/18369	0.0399615	0.0399615	0.0683551	F2RL1	1
GO:0004114	MF	GO:0004114	3',5'-cyclic-nucleotide phosphodiesterase activity	1/34	24/18369	0.0435165	0.0435165	0.0692429	PDE1A	1
GO:0005540	MF	GO:0005540	hyaluronic acid binding	1/34	24/18369	0.0435165	0.0435165	0.0692429	HMMR	1
GO:0019865	MF	GO:0019865	immunoglobulin binding	1/34	24/18369	0.0435165	0.0435165	0.0692429	FCGR2B	1
GO:0001965	MF	GO:0001965	G-protein alpha-subunit binding	1/34	26/18369	0.0470587	0.0470587	0.0715513	F2RL1	1
GO:0004112	MF	GO:0004112	cyclic-nucleotide phosphodiesterase activity	1/34	26/18369	0.0470587	0.0470587	0.0715513	PDE1A	1
GO:0008198	MF	GO:0008198	ferrous iron binding	1/34	27/18369	0.0488251	0.0488251	0.0726231	HEPH	1
