# Supplementary material for: Multi-omics profiling identifies M1 macrophage polarization-associated biomarkers in hepatitis B virus-related acute-on-chronic liver failure
Source: Front Microbiol. 2025 Sep 24;16:1630042. doi: 10.3389/fmicb.2025.1630042 (PMC12504312; doi:10.3389/fmicb.2025.1630042)
Supplement: Supplementary file 6 [file Table_2.xlsx]

## Sheet: Supplementary Table 2
	category	subcategory	ID	Description	GeneRatio	BgRatio	pvalue	p.adjust	qvalue	geneID	Count
hsa04114	Cellular Processes	Cell growth and death	hsa04114	Oocyte meiosis	2025-05-20	139/8538	1.35524e-05	1.35524304964897e-05	0.000703703924895498	991/891/4085/983/6790	5
hsa04110	Cellular Processes	Cell growth and death	hsa04110	Cell cycle	2025-05-20	158/8538	2.52271e-05	2.52271218358763e-05	0.000703703924895498	991/891/4085/983/9319	5
hsa04914	Organismal Systems	Endocrine system	hsa04914	Progesterone-mediated oocyte maturation	2025-04-20	111/8538	0.000111651	0.000111651311782653	0.00207632264016863	891/4085/983/6790	4
hsa04115	Cellular Processes	Cell growth and death	hsa04115	p53 signaling pathway	2025-03-20	75/8538	0.000666609	0.000666608614410311	0.00929743593782803	6241/891/983	3
hsa04061	Environmental Information Processing	Signaling molecules and interaction	hsa04061	Viral protein interaction with cytokine and cytokine receptor	2025-02-20	100/8538	0.0224967	0.0224967088808426	0.251015909617823	9547/6364	2
hsa03265	Genetic Information Processing	Information processing in viruses	hsa03265	Virion - Ebolavirus, Lyssavirus and Morbillivirus	2025-01-20	12/8538	0.027768	0.0277679500496147	0.258193219759576	2213	1
hsa00230	Metabolism	Nucleotide metabolism	hsa00230	Purine metabolism	2025-02-20	128/8538	0.035528	0.035527955201506	0.276634660581312	5136/6241	2
