# Supplementary material for: Multi-omics profiling identifies M1 macrophage polarization-associated biomarkers in hepatitis B virus-related acute-on-chronic liver failure
Source: Front Microbiol. 2025 Sep 24;16:1630042. doi: 10.3389/fmicb.2025.1630042 (PMC12504312; doi:10.3389/fmicb.2025.1630042)
Supplement: Supplementary file 7 [file Table_3.xlsx]

## Sheet: Supplementary Table 3
	ID	Description	setSize	enrichmentScore	NES	pvalue	p.adjust	qvalue	rank	leading_edge	core_enrichment
hsa04612	hsa04612	Antigen processing and presentation	58	0.63409667099249	2.91180506185479	1e-10	5.73333333333333e-09	3.40350877192983e-09	2382	tags=62%, list=15%, signal=53%	HLA-DQB1/HLA-DPA1/HLA-DQB2/HLA-DRA/TAPBP/HLA-A/KIR3DL3/CD74/HSPA6/HLA-F/KLRC4/CD8A/KIR2DL4/RFXANK/HLA-DQA1/HLA-G/TAP1/CTSS/CD4/HLA-B/KLRC3/HLA-DOA/HLA-DMB/HSPA2/HLA-DPB1/HLA-DOB/HLA-DMA/HLA-C/KLRD1/CIITA/CTSB/CTSL/PSME1/HLA-E/RFX5/LGMN
hsa04142	hsa04142	Lysosome	127	0.494988340422063	2.61349759660029	1e-10	5.73333333333333e-09	3.40350877192983e-09	3146	tags=53%, list=20%, signal=43%	GLA/FUCA2/NAGPA/CLTB/CTSD/HYAL3/SLC11A1/CTSA/CTSW/ATP6V0C/HEXA/ARSG/AP1S1/CTSS/TCIRG1/AP1B1/LIPA/GGA1/DNASE2/AP3B1/AP1S3/ACP5/MAN2B1/GM2A/PSAP/MCOLN1/AP1M2/NEU1/CTSE/LAPTM5/NPC1/HGSNAT/TPP1/AP1G2/GGA3/CD63/GAA/M6PR/CLTA/ATP6V1H/SGSH/CTSB/AP3M2/ATP6AP1/ATP6V0B/CTSL/PPT1/DNASE2B/AP1M1/GNS/NPC2/HEXB/ASAH1/CTSC/SORT1/GNPTAB/LGMN/MANBA/IDUA/DMXL2/LAMP3/FUCA1/CTSV/GGA2/AP1S2/AP4M1/ATP6V0D1
hsa03010	hsa03010	Ribosome	112	0.497690177922804	2.57633026285986	1e-10	5.73333333333333e-09	3.40350877192983e-09	3874	tags=57%, list=24%, signal=44%	MRPS21/RPL35/MRPL21/RPL36/RPL37/RPLP0/RPS15/RPL29/FAU/RPS24/RPS14/UBA52/RPL6/RPS9/MRPL23/RPS3/RPL8/RPS28/RPL19/RPS10/RPS5/RPS4X/RPL24/RPL12/RPL41/RPS27L/RPL18/RPL22L1/MRPL28/RPL27/RPS6/RPL38/RPL14/RPS21/RPL32/RPL22/RPS27A/RPS16/RPL39/MRPS12/RPL15/MRPL4/RPS17/RPS19/RPL35A/RPL11/RPL36AL/RPS15A/MRPS16/MRPL17/MRPL11/RPS18/RPS23/RPLP1/RPL23A/RPS25/MRPS2/MRPL12/RPL31/RPL26L1/RPS12/RPL10L/MRPL27/RPS7
hsa04110	hsa04110	Cell cycle	153	0.467391808088879	2.56555322614984	1e-10	5.73333333333333e-09	3.40350877192983e-09	2894	tags=44%, list=18%, signal=36%	CDC20/MCM2/SFN/CCNB2/TRIP13/BUB1B/CCNB1/CDCA5/MCM4/NDC80/MCM6/PTTG1/CHEK1/MCM5/TTK/ORC6/CCNA2/MAD2L1/CDC45/CDC25B/BUB1/CDK1/MCM7/ESPL1/CCNE1/ESCO2/AURKB/CDC25C/MAD1L1/CDKN2A/CDC25A/ORC1/YWHAZ/BUB3/PCNA/CDC6/TGFB3/PLK1/E2F3/CDC7/TGFB2/ANAPC7/E2F2/CCNE2/PPP2R1A/ANAPC15/CCND1/TGFB1/RBX1/CHEK2/CDKN2C/DBF4/CDKN2B/CDK4/ATM/ABL1/CCND3/PKMYT1/ANAPC5/CDK6/YWHAB/TP53/CDT1/MCM3/RB1/SMC1B/MDM2
hsa04145	hsa04145	Phagosome	137	0.464519426856269	2.49220612456583	1e-10	5.73333333333333e-09	3.40350877192983e-09	4052	tags=56%, list=25%, signal=42%	HLA-DQB1/HLA-DPA1/HLA-DQB2/DYNC1H1/HLA-DRA/HLA-A/HLA-F/ATP6V0C/HLA-DQA1/HLA-G/TAP1/CTSS/TCIRG1/RAB7B/HLA-B/HGS/ITGB2/HLA-DOA/HLA-DMB/MARCO/FCGR3B/TUBA1B/NCF2/ITGA2/ACTB/HLA-DPB1/TUBA1C/HLA-DOB/NCF1/ITGAV/TUBB6/CD36/THBS1/HLA-DMA/HLA-C/CLEC7A/M6PR/MPO/ITGB5/ATP6V1H/ATP6V1B2/TLR4/CORO1A/ATP6AP1/STX18/ATP6V0B/VAMP3/CTSL/FCGR2A/MRC2/HLA-E/THBS2/STX12/MRC1/COMP/ITGA5/CYBA/TLR6/ITGB3/CD209/ATP6V1E1/NCF…
hsa05166	hsa05166	Human T-cell leukemia virus 1 infection	216	0.39797661954347	2.29380079354978	1e-10	5.73333333333333e-09	3.40350877192983e-09	3001	tags=41%, list=19%, signal=34%	CDC20/CCNB2/BUB1B/PTTG1/CHEK1/CCNA2/MAD2L1/HRAS/ESPL1/HLA-DQB1/CCNE1/HLA-DPA1/HLA-DQB2/MAD1L1/IL2RA/VDAC2/CDKN2A/HLA-DRA/HLA-A/BUB3/HLA-F/IL2RG/VDAC3/TGFB3/HLA-DQA1/HLA-G/CD4/E2F3/TGFB2/PIK3R2/HLA-B/TLN1/MAP2K2/ITGB2/ANAPC7/E2F2/HLA-DOA/ITGAL/HLA-DMB/CCNE2/CD3G/CREB5/JAK3/HLA-DPB1/HLA-DOB/ANAPC15/HLA-DMA/ADCY7/HLA-C/CCND1/TSPO/LCK/IL2RB/TGFB1/CD3D/RANBP1/STAT5A/MSX1/BAX/CHEK2/CDKN2C/TCF3/CDKN2B/P…
hsa05323	hsa05323	Rheumatoid arthritis	84	0.518546370093908	2.55137136280665	2.247e-10	1.10424117357075e-08	6.55516486146653e-09	3146	tags=51%, list=20%, signal=41%	HLA-DQB1/CCL5/HLA-DPA1/HLA-DQB2/MMP1/HLA-DRA/CCL20/IL18/CTLA4/CXCL5/TGFB3/CD80/ATP6V0C/HLA-DQA1/TCIRG1/TGFB2/ACP5/ITGB2/MMP3/HLA-DOA/ITGAL/HLA-DMB/HLA-DPB1/HLA-DOB/CD86/HLA-DMA/CXCL8/TGFB1/ATP6V1H/ATP6V1B2/TLR4/ATP6AP1/ATP6V0B/CTSL/TNFSF13/ANGPT1/IL1A/CXCL1/TNFSF13B/LTB/ATP6V1E1/CXCL6/ATP6V0D1
hsa05332	hsa05332	Graft-versus-host disease	34	0.680323009243253	2.68456448513384	1.35505e-09	5.82672396830316e-08	3.45894874495353e-08	1571	tags=62%, list=10%, signal=56%	PRF1/GZMB/HLA-DQB1/HLA-DPA1/HLA-DQB2/HLA-DRA/HLA-A/KIR3DL3/HLA-F/CD80/HLA-DQA1/HLA-G/HLA-B/HLA-DOA/HLA-DMB/HLA-DPB1/HLA-DOB/CD86/HLA-DMA/HLA-C/KLRD1
hsa05416	hsa05416	Viral myocarditis	63	0.548780529688456	2.53607231423604	5.11974e-09	1.77492699379211e-07	1.0536592313209e-07	1647	tags=44%, list=10%, signal=40%	PRF1/HLA-DQB1/HLA-DPA1/HLA-DQB2/HLA-DRA/HLA-A/HLA-F/CD80/HLA-DQA1/HLA-G/DTNA/EIF4G3/HLA-B/CASP8/ITGB2/HLA-DOA/ITGAL/LAMA1/HLA-DMB/ACTB/FYN/HLA-DPB1/HLA-DOB/CD86/HLA-DMA/HLA-C/CCND1/RAC2
hsa05169	hsa05169	Epstein-Barr virus infection	191	0.381078172014892	2.15982331698496	5.15967e-09	1.77492699379211e-07	1.0536592313209e-07	4059	tags=46%, list=25%, signal=35%	CCNA2/CD247/HLA-DQB1/CCNE1/HLA-DPA1/HLA-DQB2/MAPK13/HLA-DRA/TAPBP/HLA-A/HLA-F/IRF3/HLA-DQA1/HLA-G/IRAK1/TAP1/E2F3/PIK3R2/PSMD14/BAK1/HLA-B/CASP8/E2F2/TYK2/HLA-DOA/ITGAL/HLA-DMB/IKBKE/CCNE2/RUNX3/CD3G/JAK3/HLA-DPB1/PSMD4/HLA-DOB/DDB2/APAF1/BTK/HLA-DMA/HLA-C/CCND1/LYN/CD3D/SAP30/BAX/PIK3R3/HLA-E/RELB/CDK4/TRAF5/CCND3/VIM/ADRM1/IFNAR2/CD19/OAS2/TRADD/CDK6/CIR1/TP53/PLCG2/MAPK9/PIK3CD/CD44/RB1/MDM2/N…
hsa04940	hsa04940	Type I diabetes mellitus	39	0.619088979588561	2.54744145736048	2.05358e-08	6.42210180264998e-07	3.81238601503701e-07	1479	tags=49%, list=9%, signal=44%	PRF1/GZMB/HLA-DQB1/HLA-DPA1/HLA-DQB2/HLA-DRA/HLA-A/HLA-F/CD80/HLA-DQA1/HLA-G/HLA-B/HLA-DOA/HLA-DMB/HLA-DPB1/HLA-DOB/CD86/HLA-DMA/HLA-C
hsa00280	hsa00280	Valine, leucine and isoleucine degradation	47	-0.567452	-2.57184	4.34006e-08	1.23468144828178e-06	7.32950431354543e-07	3753	tags=72%, list=23%, signal=56%	ACAA2/HMGCS2/ACADM/ALDH1B1/AGXT2/MCCC2/HMGCL/HIBADH/PCCB/ACAD8/ACAT1/ALDH3A2/ABAT/ECHS1/BCKDHA/AOX1/IVD/HMGCLL1/ALDH6A1/ALDH9A1/BCKDHB/DLD/HIBCH/HADH/EHHADH/ACADS/ALDH2/ACAT2/ACADSB/PCCA/ALDH7A1/MCCC1/AUH/MCEE
hsa05330	hsa05330	Allograft rejection	33	0.661508093227002	2.60676333542457	4.66595e-08	1.23468144828178e-06	7.32950431354543e-07	1479	tags=58%, list=9%, signal=52%	PRF1/GZMB/HLA-DQB1/HLA-DPA1/HLA-DQB2/HLA-DRA/HLA-A/HLA-F/CD80/HLA-DQA1/HLA-G/HLA-B/HLA-DOA/HLA-DMB/HLA-DPB1/HLA-DOB/CD86/HLA-DMA/HLA-C
hsa04146	hsa04146	Peroxisome	82	-0.469647	-2.38108	6.11313e-08	1.50208410337572e-06	8.91690073607375e-07	3641	tags=55%, list=23%, signal=43%	PIPOX/PEX7/IDH2/AGPS/CROT/AMACR/SLC27A2/PAOX/AGXT/HSD17B4/NUDT7/HMGCL/SLC25A17/ABCD2/DAO/ECI2/XDH/DECR2/ACSL1/ACOX1/SOD1/CAT/HAO1/EPHX2/HACL1/PEX16/ACOX2/HMGCLL1/HAO2/PEX3/PHYH/PEX11A/EHHADH/PXMP2/SCP2/NUDT12/PEX13/DDO/NOS2/NUDT13/SOD2/PEX5/PEX12/PEX1/PEX2
hsa05320	hsa05320	Autoimmune thyroid disease	46	0.579211478779544	2.49541710561439	8.03132e-08	1.71355562139532e-06	1.01722702126895e-06	1479	tags=43%, list=9%, signal=40%	PRF1/GZMB/HLA-DQB1/HLA-DPA1/HLA-DQB2/HLA-DRA/HLA-A/CTLA4/HLA-F/CD80/HLA-DQA1/HLA-G/HLA-B/HLA-DOA/HLA-DMB/HLA-DPB1/HLA-DOB/CD86/HLA-DMA/HLA-C
hsa00640	hsa00640	Propanoate metabolism	31	-0.650151	-2.5991	8.2801e-08	1.71355562139532e-06	1.01722702126895e-06	3034	tags=74%, list=19%, signal=60%	LDHAL6A/PCCB/ACOX1/ABAT/ECHS1/LDHA/BCKDHA/LDHC/ACACA/ACSS3/SUCLA2/ALDH6A1/BCKDHB/DLD/HIBCH/EHHADH/ACADS/ECHDC1/SUCLG2/PCCA/ACSS2/ACACB/MCEE
hsa05140	hsa05140	Leishmaniasis	70	0.497816569796719	2.35471197467749	8.46815e-08	1.71355562139532e-06	1.01722702126895e-06	3590	tags=51%, list=22%, signal=40%	HLA-DQB1/HLA-DPA1/HLA-DQB2/MAPK13/HLA-DRA/TGFB3/HLA-DQA1/IRAK1/TGFB2/ITGB2/HLA-DOA/HLA-DMB/FCGR3B/IFNGR1/NCF2/HLA-DPB1/HLA-DOB/PTPN6/NCF1/HLA-DMA/TGFB1/ITGA4/TLR4/PRKCB/FCGR2A/CYBA/IFNGR2/CR1/IL1A/NCF4/ITGAM/CYBB/EEF1A2/MAPK3/MARCKSL1/IRAK4
hsa05152	hsa05152	Tuberculosis	168	0.374019228554345	2.08667779028874	9.29812e-08	1.77697327540895e-06	1.05487397622196e-06	3782	tags=44%, list=24%, signal=34%	ITGAX/HLA-DQB1/HLA-DPA1/HLA-DQB2/MAPK13/HLA-DRA/IL18/CD74/CTSD/RFXANK/TGFB3/VDR/ATP6V0C/SRC/HLA-DQA1/LSP1/IRAK1/CLEC4E/CTSS/TCIRG1/TGFB2/CASP8/ITGB2/HLA-DOA/HLA-DMB/FCGR3B/IFNGR1/HLA-DPB1/HLA-DOB/FCER1G/APAF1/HLA-DMA/KSR1/TGFB1/CLEC7A/CIITA/ATP6V1H/BAX/TLR4/CORO1A/ATP6AP1/ATP6V0B/FCGR2A/MRC2/CALML4/PLK3/MRC1/RFX5/IFNGR2/SPHK1/CR1/TLR6/IL1A/IL10RA/TRADD/CD209/MAPK9/PPP3CB/FCGR2B/SYK/ITGAM/CAMP/ATP…
hsa04514	hsa04514	Cell adhesion molecules	143	0.397765801631736	2.14994210286859	1.32532e-07	2.39952664808884e-06	1.42444360382263e-06	3893	tags=44%, list=24%, signal=34%	HLA-DQB1/HLA-DPA1/HLA-DQB2/HLA-DRA/CLDN7/HLA-A/CLDN4/CTLA4/HLA-F/CD8A/TIGIT/CD80/HLA-DQA1/HLA-G/CD6/CD4/CD276/SDC3/HLA-B/ITGB2/CD2/HLA-DOA/ITGAL/HLA-DMB/ITGB7/CDH4/HLA-DPB1/HLA-DOB/ITGAV/SELL/ICOS/CD86/HLA-DMA/HLA-C/CDH15/CLDN2/PTPRC/ITGA4/CD226/SELPLG/PDCD1/HLA-E/VCAN/SIGLEC1/GLG1/CD99/CLDN15/ICAM2/ITGA9/PECAM1/ITGAM/ICAM3/NRCAM/NFASC/VTCN1/CDH5/MPZ/ITGA6/CD274/CLDN10/CLDN3/ICAM1/SELP
hsa05171	hsa05171	Coronavirus disease - COVID-19	202	0.35087970724544	2.00092832212745	3.59187e-07	6.17612054102769e-06	3.66636286707274e-06	3741	tags=45%, list=23%, signal=35%	ACE2/MMP1/MAPK13/C5AR1/ACE/C1QC/IRF3/RPL35/CFD/IRAK1/PIK3R2/RPL36/RPL37/RPLP0/RPS15/MMP3/TYK2/RPL29/FAU/IKBKE/RPS24/RPS14/UBA52/RPL6/RPS9/RPS3/C1QA/RPL8/C1QB/RPS28/RPL19/RPS10/RPS5/CXCL8/RPS4X/RPL24/C3AR1/RPL12/RPL41/RPS27L/RPL18/RPL22L1/TLR4/RPL27/PRKCB/RPS6/RPL38/RPL14/FCGR2A/NLRP3/PIK3R3/RPS21/RPL32/RPL22/RPS27A/RPS16/RPL39/TLR8/IFNAR2/TLR7/PLCG1/RPL15/OAS2/PLCG2/MAPK9/PIK3CD/CASP1/RPS17/RPS19…
hsa03030	hsa03030	DNA replication	36	0.599793086517102	2.41027058384333	3.77031e-07	6.17612054102769e-06	3.66636286707274e-06	1903	tags=47%, list=12%, signal=42%	MCM2/POLA2/MCM4/MCM6/RNASEH2A/MCM5/LIG1/MCM7/POLD1/PCNA/FEN1/PRIM2/POLE4/RFC4/RPA1/RFC3/POLA1
hsa04380	hsa04380	Osteoclast differentiation	131	0.392562810542174	2.08818470252497	4.55618e-07	7.12421370065699e-06	4.22918438778291e-06	2996	tags=40%, list=19%, signal=33%	MAPK13/TNFRSF11B/LILRB1/TREM2/ATP2A3/LILRB4/TGFB2/PIK3R2/ACP5/ITPR3/SIRPG/TYK2/LILRB2/FCGR3B/IFNGR1/GAB2/NCF2/SQSTM1/CSF1R/FYN/OSCAR/NCF1/LILRB5/BTK/LCK/TGFB1/LILRB3/LILRA1/TYROBP/SIRPB1/FCGR2A/LCP2/PIK3R3/RELB/LILRA2/GRB2/IFNAR2/CYBA/IFNGR2/IL1A/LILRA6/PLCG2/ITGB3/CAMK4/MAPK9/PIK3CD/LILRA5/PPP3CB/NCF4/NFKB2/FCGR2B/SYK
hsa04640	hsa04640	Hematopoietic cell lineage	92	0.434349478706055	2.17410041030941	6.91625e-07	1.03443080513593e-05	6.1407459056417e-06	2815	tags=38%, list=18%, signal=32%	HLA-DQB1/HLA-DPA1/HLA-DQB2/IL2RA/HLA-DRA/CD8A/CSF2RA/CD7/HLA-DQA1/ITGA3/CD4/CSF3R/CD37/CD2/HLA-DOA/HLA-DMB/CD3G/CD33/ITGA2/CSF1R/HLA-DPB1/HLA-DOB/CD36/HLA-DMA/CD3D/ITGA4/CD38/ITGA5/MS4A1/CD19/CR1/IL1A/ITGB3/CD24/CD44
hsa04613	hsa04613	Neutrophil extracellular trap formation	106	0.405818766072552	2.08989109755772	1.85549e-06	2.59867546806508e-05	1.54266536353925e-05	3514	tags=47%, list=22%, signal=37%	VDAC2/MAPK13/C5AR1/ATG7/VDAC3/SRC/FPR1/PIK3R2/ELANE/MAP2K2/ITGB2/ITGAL/FCGR3B/NCF2/ACTB/FPR3/NCF1/CLEC7A/HMGB1/MPO/RAC2/TLR4/SELPLG/PRKCB/FCGR2A/PIK3R3/HDAC9/SLC25A6/SIGLEC9/TLR8/CYBA/TLR7/PLCG1/CR1/HDAC7/PLCG2/ITGB3/PIK3CD/CASP1/NCF4/PLCB2/SYK/ITGAM/PLCB3/CAMP/CYBB/FPR2/AZU1/MAPK3/SLC25A5
hsa04610	hsa04610	Complement and coagulation cascades	82	-0.430793	-2.18409	1.88857e-06	2.59867546806508e-05	1.54266536353925e-05	3337	tags=59%, list=21%, signal=47%	CFHR5/PLG/F2RL3/F12/KNG1/C8B/FGA/SERPIND1/FGB/F2/C2/C4BPB/C8A/FGG/SERPINC1/C5/CFB/F11/F10/C4BPA/C9/MASP2/F13B/F7/CFHR4/SERPINA1/PROC/SERPINF2/KLKB1/MBL2/CFHR2/F9/CFHR3/CPB2/C3/F5/CLU/CFI/A2M/SERPING1/PROS1/TFPI/C6/CFH/CD46/C1S/SERPINA5/C1R
hsa00260	hsa00260	Glycine, serine and threonine metabolism	37	-0.557822	-2.36134	3.35551e-06	4.29972719663485e-05	2.55246963325325e-05	3970	tags=62%, list=25%, signal=47%	PGAM2/PHGDH/PSAT1/PIPOX/AGXT2/AMT/AGXT/DAO/MAOA/SARDH/GLYCTK/CTH/DMGDH/GATM/CBS/DLD/BPGM/GRHPR/CHDH/MAOB/SHMT1/ALDH7A1/GNMT
hsa04658	hsa04658	Th1 and Th2 cell differentiation	88	0.428255161192832	2.11860368028873	3.37479e-06	4.29972719663485e-05	2.55246963325325e-05	4122	tags=49%, list=26%, signal=36%	CD247/HLA-DQB1/HLA-DPA1/HLA-DQB2/IL2RA/MAPK13/HLA-DRA/IL2RG/ZAP70/HLA-DQA1/CD4/TBX21/TYK2/HLA-DOA/HLA-DMB/RUNX3/IFNGR1/CD3G/JAK3/IL12RB1/HLA-DPB1/HLA-DOB/HLA-DMA/LCK/IL2RB/CD3D/STAT5A/LAT/STAT4/IFNGR2/PLCG1/GATA3/MAPK9/PPP3CB/NFKBIE/PRKCQ/MAPK3/RBPJ/PPP3CC/JAG1/CD3E/IL12RB2/MAML2
hsa04512	hsa04512	ECM-receptor interaction	86	0.424417344080797	2.09366748207027	3.88319e-06	4.77077187251014e-05	2.83209835761006e-05	5275	tags=58%, list=33%, signal=39%	HMMR/COL4A1/LAMB3/ITGA3/COL4A2/LAMA1/COL6A2/ITGB7/ITGA2/TNC/ITGAV/CD36/THBS1/COL1A1/ITGB5/ITGA4/COL6A1/THBS2/AGRN/LAMC2/COMP/COL1A2/ITGA5/ITGB4/LAMA5/ITGB3/HSPG2/ITGA9/ITGA11/CD44/CD47/RELN/ITGA6/COL2A1/SPP1/LAMB1/LAMC3/LAMC1/LAMA3/COL6A3/ITGB1/VWF/LAMB2/SV2A/ITGB8/COL4A4/THBS3/DSPP/LAMA2/ITGA7
hsa00071	hsa00071	Fatty acid degradation	42	-0.529354	-2.32716	5.72612e-06	6.7923641425539e-05	4.03218679209136e-05	3753	tags=62%, list=23%, signal=48%	ACAA2/GCDH/ECI1/ACADM/ALDH1B1/ADH4/ECI2/ACSL1/ACOX1/ACADL/ACAT1/ALDH3A2/ECHS1/ADH1A/CYP2U1/ALDH9A1/ADH6/ADH1B/HADH/EHHADH/ACADS/ALDH2/ACAT2/ACADSB/ALDH7A1/ADH1C
hsa04650	hsa04650	Natural killer cell mediated cytotoxicity	114	0.394201869147346	2.05457618268153	6.10224e-06	6.99722982147261e-05	4.15380228080076e-05	2996	tags=42%, list=19%, signal=34%	HRAS/PRF1/GZMB/CD247/HLA-A/KIR2DL4/ZAP70/HLA-G/MICB/PTK2B/PIK3R2/HLA-B/MAP2K2/ITGB2/KLRC3/TNFRSF10A/ITGAL/FCGR3B/IFNGR1/SH2D1B/FYN/PTPN6/VAV1/FCER1G/HLA-C/LCK/CD244/KLRD1/TYROBP/RAC2/SH2D1A/LAT/PRKCB/HCST/LCP2/CD48/PIK3R3/HLA-E/PAK1/GRB2/IFNAR2/IFNGR2/ICAM2/PLCG1/PLCG2/PIK3CD/PPP3CB/SYK
hsa04144	hsa04144	Endocytosis	230	0.313421290015603	1.82803348831785	6.86398e-06	7.61680268891973e-05	4.5216025754297e-05	4036	tags=40%, list=25%, signal=30%	HRAS/CLTB/IL2RA/MVB12A/HLA-A/SMAP2/HSPA6/HLA-F/EPS15L1/IL2RG/CCR5/AP2B1/PIP5K1C/SMAP1/SRC/HLA-G/VPS35/ARRB2/CBL/ARPC4/RAB11FIP3/HLA-B/HGS/RAB35/ARF5/CXCR4/CAPZA1/PML/SNX5/CBLB/CHMP1A/ARF3/RAB31/AP2A2/AP2S1/VPS37B/ARPC1B/CAPZB/ACAP1/HLA-C/IL2RB/CYTH2/CLTA/EHD1/FOLR2/SMURF2/WIPF1/ACAP3/ARPC3/VPS4A/GIT1/CYTH1/HLA-E/ARAP1/GRK6/VPS25/RAB11FIP4/BIN1/ARPC2/NEDD4L/SH3KBP1/ASAP1/CYTH4/VPS45/VPS28/GIT2/DNA…
hsa04672	hsa04672	Intestinal immune network for IgA production	43	0.533442456545727	2.25848150459008	7.34319e-06	7.85913242082511e-05	4.66545804663425e-05	2112	tags=44%, list=13%, signal=38%	HLA-DQB1/HLA-DPA1/HLA-DQB2/HLA-DRA/CD80/HLA-DQA1/CXCR4/HLA-DOA/HLA-DMB/ITGB7/HLA-DPB1/HLA-DOB/ICOS/CD86/HLA-DMA/TGFB1/ITGA4/TNFSF13/TNFRSF17
hsa04218	hsa04218	Cellular senescence	152	0.358258447106566	1.95655991645674	7.53928e-06	7.85913242082511e-05	4.66545804663425e-05	3807	tags=45%, list=24%, signal=34%	CCNB2/CCNB1/CHEK1/FOXM1/CCNA2/HRAS/MYBL2/CDK1/CCNE1/VDAC2/CDKN2A/CDC25A/MAPK13/HLA-A/HLA-F/MCU/KIR2DL4/VDAC3/TRAF3IP2/LIN37/TGFB3/PPP1CA/HLA-G/E2F3/TGFB2/PIK3R2/HLA-B/MAP2K2/ITPR3/E2F2/CCNE2/SQSTM1/HLA-C/CCND1/CXCL8/TGFB1/CHEK2/CDKN2B/PIK3R3/HLA-E/SLC25A6/CALML4/ETS1/MRAS/CDK4/ATM/LIN54/CCND3/CAPN2/IL1A/CDK6/TP53/PIK3CD/RB1/MDM2/PPP3CB/E2F1/RRAS/RASSF5/EIF4EBP1/MAPKAPK2/MAPK3/CALML5/SLC25A5/CDKN1…
hsa00120	hsa00120	Primary bile acid biosynthesis	17	-0.711632	-2.38209	7.90613e-06	7.99914327723235e-05	4.7485734265088e-05	3967	tags=82%, list=25%, signal=62%	BAAT/AKR1C4/AMACR/CYP8B1/HSD17B4/CYP27A1/AKR1D1/SLC27A5/ACOX2/CYP7B1/SCP2/CYP46A1/CYP7A1/CYP39A1
hsa05150	hsa05150	Staphylococcus aureus infection	74	0.427394066518893	2.05101014496053	2.20581e-05	0.000211277660386537	0.000125421866936928	2064	tags=41%, list=13%, signal=35%	KRT18/HLA-DQB1/HLA-DPA1/HLA-DQB2/HLA-DRA/C5AR1/C1QC/KRT23/CFD/HLA-DQA1/FPR1/KRT19/ITGB2/HLA-DOA/ITGAL/HLA-DMB/KRT36/FCGR3B/KRT15/HLA-DPB1/FPR3/C1QA/DEFB1/C1QB/HLA-DOB/HLA-DMA/C3AR1/SELPLG/FCGR2A/PTAFR
hsa05170	hsa05170	Human immunodeficiency virus 1 infection	196	0.319284756519632	1.81582541149427	2.21105e-05	0.000211277660386537	0.000125421866936928	3782	tags=39%, list=24%, signal=30%	CCNB2/CCNB1/CHEK1/HRAS/CDK1/CD247/CDC25C/CFL1/MAPK13/TAPBP/HLA-A/HLA-F/GNAI2/IRF3/TNFRSF1B/CCR5/APOBEC3B/HLA-G/IRAK1/TAP1/AP1S1/CD4/PTK2B/AP1B1/PIK3R2/BAK1/HLA-B/AP1S3/CASP8/MAP2K2/ITPR3/CXCR4/AP1M2/GNG8/CD3G/APOBEC3F/GNB1/AP1G2/HLA-C/CD3D/RAC2/RBX1/BAX/TLR4/PRKCB/RNF7/AP1M1/PIK3R3/HLA-E/CALML4/APOBEC3G/LIMK1/ATM/TRAF5/GNB4/PAK1/PLCG1/TRADD/BCL2L1/PLCG2/MAPK9/APOBEC3C/PIK3CD/PPP3CB/AP1S2/SAMHD1/B…
hsa05132	hsa05132	Salmonella infection	239	0.296690880509338	1.74207338141545	2.66969e-05	0.000248208783422036	0.00014734548342679	3730	tags=37%, list=23%, signal=29%	HRAS/DYNC1H1/MAPK13/KLC2/IL18/S100A10/GAPDH/ANXA2/PFN1/RALA/IRAK1/ARPC4/RAB7B/FLNA/BAK1/CASP8/MAP2K2/TNFRSF10A/PKN1/MYL9/RHOG/MYL12B/TUBA1B/DYNLT1/SNX9/ACTB/TUBA1C/DYNLRB1/DCTN2/RPS3/ARPC1B/TUBB6/BRK1/NLRC4/CXCL8/CYTH2/M6PR/PLEKHM2/PTPRC/DCTN1/RIPK3/BAX/TXN/TCF7/TLR4/PIK3CG/ARPC3/MYL12A/NLRP3/CYTH1/PLEKHM1/LEF1/PAK1/NCKAP1L/ACTR1A/ARPC2/CASP5/PYCARD/CYTH4/LY96/TLR6/TRADD/NAIP/DYNLL1/MAPK9/PIK3CD/…
hsa05310	hsa05310	Asthma	26	0.59385953911761	2.2148511140817	3.10306e-05	0.000280908615399191	0.000166757256387525	1469	tags=46%, list=9%, signal=42%	HLA-DQB1/HLA-DPA1/HLA-DQB2/HLA-DRA/HLA-DQA1/RNASE3/HLA-DOA/HLA-DMB/HLA-DPB1/HLA-DOB/FCER1G/HLA-DMA
hsa05145	hsa05145	Toxoplasmosis	103	0.385966927867846	1.98739687896635	3.46427e-05	0.000305566553510548	0.000181395077665381	3942	tags=45%, list=25%, signal=34%	HLA-DQB1/HLA-DPA1/HLA-DQB2/MAPK13/HLA-DRA/HSPA6/GNAI2/CCR5/TGFB3/LAMB3/HLA-DQA1/IRAK1/TGFB2/CASP8/TYK2/HLA-DOA/LAMA1/HLA-DMB/IFNGR1/PIK3R5/HLA-DPB1/HLA-DOB/HLA-DMA/TGFB1/PIK3R6/CIITA/TLR4/PIK3CG/LAMC2/IFNGR2/LY96/IL10RA/LAMA5/BCL2L1/MAPK9/BCL2/ALOX5/ITGA6/MAPK3/IL10RB/LAMB1/IRAK4/LAMC3/LAMC1/BIRC7/LAMA3
hsa05322	hsa05322	Systemic lupus erythematosus	46	0.502396698286827	2.16447594814728	3.66555e-05	0.000315237249537639	0.000187135943727974	1565	tags=48%, list=10%, signal=43%	HLA-DQB1/SNRPD1/HLA-DPA1/HLA-DQB2/HLA-DRA/C1QC/CD80/HLA-DQA1/SSB/ELANE/HLA-DOA/ACTN1/HLA-DMB/FCGR3B/SNRPD3/HLA-DPB1/C1QA/C1QB/HLA-DOB/CD86/HLA-DMA/SNRPB
hsa00380	hsa00380	Tryptophan metabolism	40	-0.499276	-2.14547	4.35828e-05	0.000358205661406735	0.000212643507689433	3661	tags=62%, list=23%, signal=48%	GCDH/HAAO/ALDH1B1/MAOA/ACAT1/ALDH3A2/CAT/ECHS1/ALDH8A1/AOX1/DDC/CYP1A2/ALDH9A1/DLD/TDO2/AADAT/HADH/EHHADH/ACMSD/CYP1A1/ALDH2/MAOB/ACAT2/ALDH7A1/TPH1
hsa05203	hsa05203	Viral carcinogenesis	162	0.336459293474874	1.86389612088086	4.37344e-05	0.000358205661406735	0.000212643507689433	3638	tags=36%, list=23%, signal=28%	CDC20/CHEK1/CCNA2/HRAS/CDK1/CCNE1/MAD1L1/CDKN2A/HLA-A/YWHAZ/HLA-F/IRF3/CCR5/VDAC3/SRC/PKM/HLA-G/TRAF1/PIK3R2/BAK1/HLA-B/CASP8/ACTN1/CCNE2/CREB5/JAK3/HLA-C/CCND1/LYN/RANBP1/STAT5A/BAX/CDKN2B/PIK3R3/HDAC9/HLA-E/CHD4/CDK4/TRAF5/CCND3/GRB2/TRADD/CDK6/HDAC7/YWHAB/TP53/PIK3CD/RB1/MDM2/NFKB2/SYK/PMAIP1/ATP6V0D1/MAPKAPK2/MAPK3/PSMC1/SCRIB/RBPJ/CDKN1A
hsa04061	hsa04061	Viral protein interaction with cytokine and cytokine receptor	92	0.384173105203534	1.9229467205556	6.15904e-05	0.000492722901225219	0.000292497683101874	5653	tags=61%, list=35%, signal=40%	CCL5/IL2RA/CCL20/IL18/CXCL5/IL2RG/TNFRSF1B/CCR5/CXCR4/CXCL9/TNFRSF10A/CSF1R/PF4/CCL18/CXCL11/IL2RB/CXCL8/CCL13/PPBP/CXCR3/CCR2/CCL23/IL10RA/CX3CL1/CXCL1/CCR1/CCL21/CCR7/CCL24/TNFRSF14/CXCL6/CXCR2/CCR10/ACKR3/IL10RB/CXCL14/IL18RAP/CXCL10/CXCL3/IL20RA/PF4V1/CCL4/CCL28/ACKR4/IL10/XCR1/CXCL12/TNFRSF10C/CCL19/CCR8/CCL2/CCR4/CCR6/CCR3/CCL27/XCL1
hsa04814	hsa04814	Motor proteins	178	0.317933747226656	1.79089373355607	6.44041e-05	0.000501218814633564	0.000297541156789814	2129	tags=27%, list=13%, signal=24%	KIF4A/KIF20A/KIF18B/CENPE/KIF11/KIF2C/KIF21B/KIF23/KIFC1/DYNC1H1/KIF14/KIF22/KLC2/MYH9/KIF18A/KIF15/TPM4/TPM1/MYO9B/TPM3/MYO1G/MYO1C/CAPZA1/KIF20B/MYL9/MYL12B/TUBA1B/MYL4/DYNLT1/ACTA2/ACTB/MYO1F/TUBA1C/DYNLRB1/DCTN2/TUBB6/CAPZB/ACTG2/DCTN1/MYL6/KIF3C/TUBG1/KIF2A/MYL12A/KIF7/KIF3A/TNNI2/MYO15B
hsa00650	hsa00650	Butanoate metabolism	25	-0.589765	-2.24957	6.55664e-05	0.000501218814633564	0.000297541156789814	4542	tags=76%, list=28%, signal=55%	GAD2/HMGCS1/HMGCS2/L2HGDH/HMGCL/BDH1/ACAT1/ABAT/ACSM2B/ECHS1/HMGCLL1/ALDH5A1/ACSM2A/ACSM5/HADH/EHHADH/ACADS/ACAT2/ACSM3
hsa00830	hsa00830	Retinol metabolism	48	-0.455445	-2.07519	7.24365e-05	0.000541698776148754	0.000321571488901035	4480	tags=62%, list=28%, signal=45%	PNPLA4/RPE65/ADH5/CYP2A7/CYP2B6/ALDH1A2/CYP2C18/UGT2B4/ADH4/CYP3A5/RDH16/CYP2C9/RDH10/AOX1/HSD17B6/CYP1A2/ADH1A/RETSAT/UGT2B15/CYP2C8/ADH6/CYP3A4/ADH1B/DHRS3/CYP1A1/CYP27C1/ADH1C/CYP26A1/ALDH1A3/RDH11
hsa05340	hsa05340	Primary immunodeficiency	36	0.518294968103159	2.08277011431915	9.72782e-05	0.000699442001349163	0.000415213427973494	5121	tags=67%, list=32%, signal=45%	CD8A/IL2RG/RFXANK/ZAP70/ADA/TAP1/CD4/JAK3/BTK/ICOS/LCK/PTPRC/CD3D/CIITA/RFX5/CD19/DCLRE1C/ORAI1/TAP2/CD3E/IGLL1/CD79A/IKBKG/IL7R
hsa05165	hsa05165	Human papillomavirus infection	316	0.267727800399933	1.63028408694789	9.75966e-05	0.000699442001349163	0.000415213427973494	4226	tags=37%, list=26%, signal=28%	CCNA2/HRAS/HES4/CCNE1/OASL/HLA-A/HLA-F/COL4A1/IRF3/LAMB3/ATP6V0C/PKM/ITGA3/HLA-G/COL4A2/BCAP31/TCIRG1/PIK3R2/HEYL/BAK1/HLA-B/CASP8/MAP2K2/TYK2/LAMA1/IKBKE/COL6A2/CCNE2/ITGB7/CREB5/PPP2R1A/ITGA2/TNC/ITGAV/THBS1/HLA-C/CCND1/COL1A1/ITGB5/ITGA4/ATP6V1H/ATP6V1B2/BAX/COL6A1/TCF7/ATP6AP1/ATP6V0B/TUBG1/PIK3R3/HLA-E/CHD4/PSEN1/CDK4/THBS2/ATM/FZD2/CCND3/LAMC2/COMP/COL1A2/ITGA5/GRB2/ITGB4/GNAS/DVL3/IFNAR2/T…
hsa05168	hsa05168	Herpes simplex virus 1 infection	163	0.317501053949329	1.76079414833198	0.000111422	0.000768274334347	0.000456074727243935	3960	tags=40%, list=25%, signal=30%	HLA-DQB1/CCL5/HLA-DPA1/HLA-DQB2/HLA-DRA/TAPBP/HLA-A/CD74/HLA-F/IRF3/SRC/PPP1CA/HLA-DQA1/HLA-G/IRAK1/CFP/TAP1/PILRA/PIK3R2/DAXX/BAK1/HLA-B/CASP8/PML/TYK2/HLA-DOA/HLA-DMB/IKBKE/IFNGR1/HLA-DPB1/HLA-DOB/APAF1/HLA-DMA/HLA-C/EIF2B2/POU2F2/BAX/PIK3R3/HLA-E/TRAF5/ITGA5/IFNAR2/IFNGR2/ALYREF/OAS2/TRADD/NXF3/BCL2L1/TP53/ITGB3/PIK3CD/EIF2B4/SYK/TNFRSF14/EIF4EBP1/BCL2/FASLG/OAS3/POU2F1/IRAK4/FADD/MAVS/TAP2/SR…
hsa05321	hsa05321	Inflammatory bowel disease	61	0.436196966047057	2.00176435247479	0.000111668	0.000768274334347	0.000456074727243935	2821	tags=39%, list=18%, signal=33%	HLA-DQB1/HLA-DPA1/HLA-DQB2/HLA-DRA/IL18/IL2RG/TGFB3/HLA-DQA1/TGFB2/TBX21/HLA-DOA/HLA-DMB/IFNGR1/IL12RB1/HLA-DPB1/HLA-DOB/HLA-DMA/TGFB1/TLR4/STAT4/IFNGR2/IL1A/GATA3/IL21R
hsa04611	hsa04611	Platelet activation	118	0.3524568323538	1.84086356700382	0.000121946	0.000822534648573445	0.00048828556249464	3476	tags=44%, list=22%, signal=35%	MAPK13/GNAI2/SRC/PPP1CA/PIK3R2/TBXAS1/TLN1/ITPR3/ARHGEF1/GNA13/MYL12B/F2R/VASP/P2RY12/ITGA2/PIK3R5/ACTB/FYN/FCER1G/BTK/ADCY7/LYN/COL1A1/PIK3R6/PIK3CG/MYL12A/FCGR2A/LCP2/PLA2G4C/PIK3R3/RASGRP1/ADCY4/RASGRP2/ADCY2/GUCY1A2/FERMT3/COL1A2/GNAS/TBXA2R/PLCG2/ITGB3/PTGIR/PIK3CD/P2RX1/PLCB2/SYK/PLCB3/PTGS1/P2RY1/COL3A1/MAPK3/ORAI1
hsa04710	hsa04710	Circadian rhythm	30	-0.525386	-2.08991	0.000127251	0.000841817594013615	0.000499732598649454	3647	tags=67%, list=23%, signal=52%	RORB/PRKAG2/NFIL3/SKP1/BHLHE40/DBP/CUL1/RORC/FBXW11/CRY2/CRY1/PRKAB2/PRKAA1/CLOCK/PER2/BTRC/RORA/NR1D2/PER3/FBXL3
hsa05164	hsa05164	Influenza A	156	0.315223281162941	1.73527	0.00017943	0.0011646046094878	0.000691350349573541	3825	tags=39%, list=24%, signal=30%	KPNA2/HLA-DQB1/CCL5/HLA-DPA1/HLA-DQB2/HLA-DRA/IL18/IRF3/HLA-DQA1/PIK3R2/BAK1/CASP8/MAP2K2/PML/TYK2/HLA-DOA/TNFRSF10A/HLA-DMB/IKBKE/IFNGR1/HNRNPUL1/ACTB/HLA-DPB1/HLA-DOB/APAF1/HLA-DMA/CXCL8/CIITA/BAX/TLR4/PRKCB/NLRX1/NLRP3/PIK3R3/SLC25A6/TMPRSS4/CDK4/CCND3/IFNAR2/PYCARD/TLR7/IFNGR2/IL1A/OAS2/TRADD/CDK6/NXF3/PIK3CD/CASP1/FASLG/OAS3/MAPK3/RAB11A/SLC25A5/IRAK4/FADD/NXT1/CXCL10/MX2/MAVS/ICAM1
hsa00620	hsa00620	Pyruvate metabolism	46	-0.464171	-2.08294	0.000194977	0.00124207569961008	0.000737339919597172	4179	tags=67%, list=26%, signal=50%	ADH5/AKR1A1/HAGH/PKLR/DLAT/LDHD/ALDH1B1/PC/LDHAL6A/ADH4/ACOT12/ACAT1/ALDH3A2/LDHA/ADH1A/LDHC/ACACA/FH/ALDH9A1/ADH6/DLD/ADH1B/GRHPR/ALDH2/ACAT2/PDHB/ALDH7A1/ADH1C/ACSS2/ACACB/GLO1
hsa04062	hsa04062	Chemokine signaling pathway	182	0.304600824847583	1.71441267856692	0.000216058	0.00135134582906914	0.000802206520316443	3732	tags=38%, list=23%, signal=30%	HRAS/CCL5/CCL20/CXCL16/GNAI2/CXCL5/CCR5/CXCR6/SRC/ARRB2/PTK2B/PIK3R2/WAS/CXCR4/CXCL9/GNG8/FGR/JAK3/PIK3R5/PF4/GNB1/CCL18/NCF1/VAV1/CXCL11/DOCK2/ADCY7/LYN/CXCL8/RAC2/PIK3R6/CCL13/PIK3CG/PRKCB/PPBP/PIK3R3/PRKCD/CXCR3/HCK/GRK6/ADCY4/RASGRP2/GNB4/PAK1/ADCY2/CCR2/PREX1/GRB2/CCL23/ITK/PLCG1/CX3CL1/PLCG2/CXCL1/CCR1/PIK3CD/CCL21/CCR7/CCL24/PLCB2/PLCB3/CXCL6/CXCR2/CCR10/MAPK3/CXCL14/GNGT2/GRK5/CXCL10/CXCL3
hsa04820	hsa04820	Cytoskeleton in muscle cells	226	0.281342839101814	1.63429768577398	0.000244719	0.00150327418692352	0.000892396549152886	4089	tags=36%, list=26%, signal=27%	DIAPH3/LMNB1/ZYX/CSRP1/MYH9/COL4A1/SPTAN1/ITGA3/PDLIM1/TPM4/NEB/COL4A2/TPM1/DTNA/SDC3/TPM3/TLN1/CAPZA1/ENO1/LAMA1/MYL9/COL6A2/ITGB7/MYL4/ITGA2/ACTB/INF2/ANKRD1/FMNL3/ITGAV/CAPZB/ACTG2/THBS1/COL1A1/COL5A1/LMOD1/ITGB5/ITGA4/COL6A1/BGN/LMNB2/FMNL2/FMNL1/ELN/TNNI2/THBS2/VCAN/AGRN/PDLIM3/COMP/COL1A2/ITGA5/ITGB4/VIM/FLNC/AMPD2/COL5A3/COL5A2/ITGB3/HSPG2/ITGA9/ITGA11/TPM2/DCN/ATP1B3/COL3A1/MYL5/ITGA6/FBN…
hsa05167	hsa05167	Kaposi sarcoma-associated herpesvirus infection	188	0.293077393775342	1.66003460797917	0.000359804	0.00217144765074704	0.00128904787100651	3825	tags=37%, list=24%, signal=28%	HRAS/MAPK13/HLA-A/HLA-F/IRF3/CCR5/SRC/HLA-G/MICB/E2F3/PIK3R2/BAK1/HLA-B/CASP8/MAP2K2/ITPR3/E2F2/TYK2/GNG8/IKBKE/IFNGR1/UBA52/PIK3R5/GNB1/CD86/HLA-C/CCND1/LYN/CXCL8/PIK3R6/BAX/TCF7/PIK3CG/PIK3R3/HLA-E/CALML4/LEF1/HCK/CDK4/GNB4/RPS27A/PREX1/IFNAR2/PLCG1/TRADD/CDK6/TP53/PLCG2/CXCL1/MAPK9/CCR1/PIK3CD/RB1/PPP3CB/SYK/E2F1/MAP1LC3A/MAPKAPK2/MAPK3/CALML5/CLEC2B/CDKN1A/GNGT2/HIF1A/FADD/CALML3/CXCL3/PPP3CC…
hsa04950	hsa04950	Maturity onset diabetes of the young	24	-0.554737	-2.08118	0.000469472	0.00278445413359921	0.00165295012826881	5076	tags=62%, list=32%, signal=43%	MNX1/ONECUT1/HNF1A/PKLR/GCK/NEUROD1/IAPP/FOXA2/FOXA3/SLC2A2/HES1/HNF4G/RFX6/HHEX/NR5A2
hsa05162	hsa05162	Measles	129	0.326460893502919	1.73423998749144	0.00057784	0.00336910073321937	0.00200001695913268	4193	tags=42%, list=26%, signal=31%	CCNE1/CSNK2B/IL2RA/HSPA6/MSN/IL2RG/IRF3/IRAK1/PIK3R2/BAK1/CASP8/TYK2/CBLB/IKBKE/CCNE2/CD3G/JAK3/APAF1/CCND1/IL2RB/EIF3H/CD3D/CSNK2A1/STAT5A/BAX/TLR4/PIK3R3/CDK4/CCND3/IFNAR2/TLR7/IL1A/OAS2/TRADD/CDK6/BCL2L1/TP53/CD209/MAPK9/PIK3CD/FCGR2B/BCL2/SLAMF1/FASLG/CSNK2A2/OAS3/IRAK4/FADD/MX2/MAVS/CD3E/TNFAIP3/MX1/CCND2
hsa03440	hsa03440	Homologous recombination	37	0.489196141433647	1.98824500281927	0.000654658	0.00375337404552511	0.00222813514330438	2436	tags=38%, list=15%, signal=32%	RAD54L/POLD1/BLM/RAD51/BABAM1/RAD51D/BRIP1/BRCA2/XRCC2/RBBP8/RPA1/MUS81/ATM/TOP3B
hsa05222	hsa05222	Small cell lung cancer	92	0.346870599100695	1.73623210985697	0.000800901	0.00451655747131835	0.0026811877277716	3942	tags=43%, list=25%, signal=33%	CKS2/CCNE1/COL4A1/LAMB3/ITGA3/COL4A2/TRAF1/E2F3/PIK3R2/BAK1/E2F2/LAMA1/CCNE2/ITGA2/ITGAV/DDB2/APAF1/CCND1/MAX/BAX/CDKN2B/PIK3R3/CDK4/TRAF5/LAMC2/CDK6/LAMA5/BCL2L1/TP53/PIK3CD/RB1/E2F1/BCL2/ITGA6/LAMB1/CDKN1A/LAMC3/LAMC1/BIRC7/LAMA3
hsa05135	hsa05135	Yersinia infection	132	0.31696217592052	1.68631286119366	0.000865355	0.0048013272630303	0.00285023711452839	3019	tags=35%, list=19%, signal=29%	RPS6KA1/MAPK13/IL18/CD8A/IRF3/PIP5K1C/ZAP70/SRC/IRAK1/ARPC4/CD4/PTK2B/PIK3R2/WAS/MAP2K2/ARHGEF1/WASF2/PKN1/RHOG/ACTB/VAV1/ARPC1B/NLRC4/LCK/CXCL8/RAC2/ITGA4/WIPF1/TLR4/ARPC3/LAT/FCGR2A/LCP2/NLRP3/PIK3R3/LIMK1/ITGA5/ARPC2/PYCARD/PLCG1/GIT2/MAPK9/PIK3CD/CASP1/WIPF2/ARPC5
hsa04659	hsa04659	Th17 cell differentiation	103	0.343907072941581	1.77082489215908	0.000948151	0.00517720509220469	0.00307337144396484	3782	tags=41%, list=24%, signal=31%	CD247/HLA-DQB1/HLA-DPA1/HLA-DQB2/IL2RA/MAPK13/HLA-DRA/IL2RG/ZAP70/HLA-DQA1/CD4/TBX21/TYK2/HLA-DOA/HLA-DMB/IFNGR1/CD3G/JAK3/IL12RB1/HLA-DPB1/HLA-DOB/HLA-DMA/LCK/IL2RB/TGFB1/CD3D/STAT5A/LAT/IL27RA/IFNGR2/PLCG1/GATA3/MAPK9/IL21R/PPP3CB/NFKBIE/PRKCQ/EBI3/MAPK3/HIF1A/IRF4/PPP3CC
hsa03250	hsa03250	Viral life cycle - HIV-1	58	0.408923949198025	1.87780015202534	0.0010674	0.00573727665524686	0.00340584966682341	4343	tags=53%, list=27%, signal=39%	PPIA/CCR5/APOBEC3B/PIN1/CD4/BICD1/HGS/CXCR4/APOBEC3F/MAP1S/MAP1A/ELL3/BICD2/NELFB/TNPO3/VPS4A/SUPT5H/APOBEC3G/RAN/APOBEC3C/SAMHD1/SMARCB1/FEZ1/NELFCD/MLLT3/MAP1B/MX2/KAT2A/MX1/CHMP6/CPSF7
hsa04621	hsa04621	NOD-like receptor signaling pathway	170	0.290479565468617	1.62114616556621	0.00118223	0.00625674353501782	0.00371422351833983	3856	tags=37%, list=24%, signal=28%	CCL5/VDAC2/MAPK13/IL18/MCU/IRF3/VDAC3/CASP8/ITPR3/TRIP6/TYK2/PKN1/IKBKE/PSTPIP1/TRPV2/GBP5/NLRC4/CXCL8/RIPK3/TXN/CTSB/TLR4/AIM2/NLRX1/NLRP1/NLRP3/PRKCD/TRAF5/CASP5/IFNAR2/PYCARD/CYBA/GBP2/DEFA4/OAS2/BCL2L1/NAIP/CXCL1/MAPK9/CASP1/GBP4/CARD16/DNM1L/PLCB2/IFI16/GABARAP/PLCB3/MAP1LC3A/CAMP/CYBB/NOD1/BCL2/OAS3/MAPK3/NLRP7/RIPK2/IRAK4/FADD/NLRP12/CXCL3/MAVS/TXNIP/ANTXR1
hsa04510	hsa04510	Focal adhesion	195	0.27724299879164	1.57223663515351	0.00121786	0.00634765888050471	0.00376819407227024	3777	tags=36%, list=24%, signal=28%	HRAS/ZYX/COL4A1/PARVB/PIP5K1C/LAMB3/SRC/PPP1CA/ITGA3/COL4A2/PIK3R2/FLNA/TLN1/LAMA1/ACTN1/MYL9/MYL12B/COL6A2/VASP/ITGB7/ILK/ITGA2/ACTB/FYN/TNC/ITGAV/VAV1/THBS1/PARVG/CCND1/COL1A1/RAC2/ITGB5/ITGA4/COL6A1/PRKCB/MYL12A/PIK3R3/THBS2/PDGFA/PAK1/CCND3/LAMC2/COMP/COL1A2/ITGA5/GRB2/ITGB4/PPP1R12B/CAPN2/LAMA5/ITGB3/ITGA9/ITGA11/MAPK9/PIK3CD/RELN/BCL2/MYL5/ITGA6/MAPK3/COL2A1/PGF/SPP1/LAMB1/PDGFRB/LAMC3/PAK6…
hsa01232	hsa01232	Nucleotide metabolism	75	0.373037097051441	1.79802307974594	0.00125916	0.00646496229356571	0.00383782951331624	4053	tags=44%, list=25%, signal=33%	RRM2/TK1/RRM1/TYMS/DTYMK/ADSL/DCTPP1/ADA/IMPDH2/NT5M/UPP1/ENTPD6/DUT/APRT/CANT1/TYMP/IMPDH1/NME1/NT5C2/NTPCR/HDDC2/ITPA/AMPD2/AK1/UPP2/ENTPD1/GUK1/AMPD3/DCK/AMPD1/AK2/NT5C/CTPS2
hsa04810	hsa04810	Regulation of actin cytoskeleton	223	0.272252720636843	1.57884826466548	0.00142237	0.00719550743189143	0.00427150685981315	3712	tags=35%, list=23%, signal=28%	IQGAP3/HRAS/DIAPH3/ITGAX/CFL1/MYH9/MSN/PFN1/SSH1/PIP5K1C/SRC/PPP1CA/ITGA3/SSH3/ARPC4/PIK3R2/MAP2K2/ITGB2/ARHGEF1/CXCR4/WASF2/ITGAL/GNA13/FGF1/ACTN1/MYL9/MYL12B/F2R/ITGB7/ITGA2/ACTB/ITGAV/VAV1/ARPC1B/FGF19/BRK1/LPAR5/FGD3/RAC2/ITGB5/ITGA4/LPAR2/SLC9A1/ITGAE/ARPC3/GIT1/MYL12A/PIK3R3/BDKRB2/MRAS/LIMK1/PDGFA/PAK1/NCKAP1L/PIP4K2A/ITGA5/ITGB4/PPP1R12B/ARPC2/ITGB3/ITGA9/ITGA11/PIK3CD/TMSB4X/IQGAP1/BDKRB…
hsa04115	hsa04115	p53 signaling pathway	72	0.373153952275524	1.77291636360935	0.00145244	0.00724116192892834	0.00429860897861719	5021	tags=60%, list=31%, signal=41%	SFN/CCNB2/RRM2/CCNB1/CHEK1/CDK1/TP53I3/CCNE1/GTSE1/CDKN2A/CASP8/TNFRSF10A/CCNE2/DDB2/APAF1/THBS1/CCND1/BAX/CHEK2/CDK4/ATM/SESN1/CCND3/SHISA5/CDK6/BCL2L1/TP53/MDM2/PMAIP1/BCL2/AIFM2/CDKN1A/ZNF385A/TSC2/CCND2/ZMAT3/SESN3/PIDD1/MDM4/CCNG2/PPP1R13L/TP53AIP1/IGFBP3
hsa04210	hsa04210	Apoptosis	128	0.306231050934919	1.62456005653522	0.00156923	0.00771163618128066	0.00457789907946282	3840	tags=39%, list=24%, signal=30%	BIRC5/HRAS/PRF1/GZMB/LMNB1/CTSD/CTSW/SPTAN1/CTSS/TRAF1/PIK3R2/DAXX/BAK1/CASP8/MAP2K2/ITPR3/TNFRSF10A/TUBA1B/ACTB/TUBA1C/APAF1/BAX/LMNB2/CTSB/CTSL/PIK3R3/CSF2RB/CTSC/ATM/CASP2/BCL2A1/CFLAR/CAPN2/TRADD/BCL2L1/TP53/MAPK9/PIK3CD/CTSV/PMAIP1/BCL2/FASLG/CASP10/MAPK3/TUBA4A/CTSZ/FADD/LMNA/HTRA2/TUBA1A
hsa04666	hsa04666	Fc gamma R-mediated phagocytosis	89	0.338632205160346	1.68799672522015	0.00172953	0.00837968496913293	0.00497447638926496	3536	tags=45%, list=22%, signal=35%	CFL1/PIP5K1C/ARPC4/PIK3R2/WAS/WASF2/FCGR3B/VASP/GAB2/NCF1/VAV1/ARPC1B/LYN/PTPRC/MARCKS/RAC2/ARPC3/LAT/PRKCB/FCGR2A/PLA2G4C/INPP5D/PIK3R3/PRKCD/HCK/LIMK1/PAK1/BIN1/ARPC2/ASAP1/SPHK1/PLCG1/PLCG2/PIK3CD/FCGR2B/SYK/ARPC5/MAPK3/MARCKSL1/MYO10
hsa05206	hsa05206	MicroRNAs in cancer	156	0.284930780837517	1.5685134002924	0.00228416	0.0109132312247667	0.00647847875644046	3737	tags=38%, list=23%, signal=30%	CDCA5/EZH2/HRAS/CDC25B/KIF23/CCNE1/CDC25C/CDKN2A/CDC25A/STMN1/SLC7A1/ST14/RASSF1/TPM1/E2F3/TGFB2/PIK3R2/BAK1/MAP2K2/E2F2/HMOX1/CCNE2/TNC/THBS1/CCND1/MARCKS/TRIM71/MAPK7/DNMT3A/PRKCB/BMF/PIK3R3/PDGFA/ATM/ABL1/ITGA5/GRB2/VIM/DICER1/PLCG1/CDK6/TP53/PLCG2/ITGB3/ABCC1/GLS/EFNA5/PIK3CD/CD44/MDM2/E2F1/EZR/SOX4/BCL2/MAPK3/DNMT1/PDGFRB/CDKN1A/RPTOR/ZEB2
hsa05130	hsa05130	Pathogenic Escherichia coli infection	187	0.273448479727729	1.54527771428782	0.00247001	0.0116395096845145	0.0069096232521292	3752	tags=37%, list=23%, signal=29%	MAPK13/CLDN7/CLDN4/IL18/GAPDH/MYH9/SRC/NCL/IRAK1/ARPC4/MYO1G/MYO1C/BAK1/CASP8/ARHGEF1/WASF2/TNFRSF10A/GNA13/F2R/TUBA1B/ABCF2/ACTB/FYN/MYO1F/TUBA1C/RPS3/PTPN6/ARPC1B/TUBB6/BRK1/LPAR5/CLDN2/CXCL8/CYTH2/CTTN/LPAR2/WIPF1/HCLS1/BAX/TLR4/ARPC3/FCGR2A/NLRP3/CYTH1/ABL1/PAK1/NCKAP1L/ARPC2/CLDN15/PYCARD/CYTH4/ARHGEF2/TRADD/NAIP/MAPK9/CASP1/WIPF2/MYO5A/ARPC5/EZR/TLR5/FASLG/BAIAP2L1/MAPK3/MYO10/IRAK4/TUBA4A/…
hsa00982	hsa00982	Drug metabolism - cytochrome P450	52	-0.374161	-1.7203	0.00276399	0.0128488415172706	0.00762752525811047	4179	tags=50%, list=26%, signal=37%	ADH5/CYP2A7/MGST1/CYP2B6/MGST2/UGT2B4/ADH4/FMO3/CYP2E1/CYP3A5/MAOA/CYP2C9/GSTM5/CYP2C19/AOX1/CYP1A2/ADH1A/UGT2B15/CYP2C8/ADH6/CYP3A4/ADH1B/MAOB/FMO5/ADH1C/FMO4
hsa00140	hsa00140	Steroid hormone biosynthesis	46	-0.404561	-1.81544	0.00306459	0.0140562710632972	0.00834429799963174	3075	tags=48%, list=19%, signal=39%	AKR1C4/HSD11B2/HSD17B2/UGT2B4/CYP2E1/CYP3A5/SRD5A1/HSD17B6/CYP1A2/AKR1D1/UGT2B15/SRD5A2/HSD17B3/CYP3A4/CYP1A1/HSD11B1/CYP11B2/CYP7B1/HSD3B2/HSD17B11/HSD17B12/CYP7A1
hsa04150	hsa04150	mTOR signaling pathway	148	-0.272437	-1.55006	0.00343284	0.0154564212457034	0.00917547650448734	2744	tags=28%, list=17%, signal=23%	BRAF/RAF1/GSK3B/AKT1/INSR/TNF/ATP6V1A/FZD6/SOS2/RNF152/STRADB/CAB39/LAMTOR3/LPIN2/LRP6/ULK1/LAMTOR5/FNIP1/FZD4/FZD5/ATP6V1C2/IRS1/RHEB/KRAS/STK11/CHUK/WNT7B/SLC38A9/GRB10/PRKAA1/RICTOR/PIK3R1/WDR59/PTEN/MAP2K1/FNIP2/RPS6KB1/MAPK1/DEPTOR/IGF1/LPIN1
hsa00511	hsa00511	Other glycan degradation	15	0.592777395334872	1.89887622522598	0.00345972	0.0154564212457034	0.00917547650448734	4599	tags=80%, list=29%, signal=57%	FUCA2/HEXA/MAN2B1/NEU1/HEXB/MANBA/FUCA1/MAN2C1/NEU3/ENGASE/GBA2/MAN2B2
hsa01240	hsa01240	Biosynthesis of cofactors	129	-0.284693	-1.56982	0.00365355	0.0161130898513665	0.0095652981369801	3942	tags=42%, list=25%, signal=32%	COASY/MPI/OXSM/LIPT1/PSAT1/CMPK2/HAAO/MOCS1/MOCS2/ALDH1B1/NAPRT/NME7/PTS/NMNAT3/UGT2B4/MAT1A/COQ6/GGH/FECH/GGCX/MAT2B/MTHFD1/DHODH/GCH1/ALDH3A2/PMM1/MMAB/HSD17B6/RGN/GPHN/UGT2B15/NADK2/AK6/QPRT/UGP2/AK3/DLD/TDO2/DHRS3/PPCS/ALDH2/PANK1/SHMT1/RFK/CMPK1/MTHFD2L/ALAD/CPOX/NADK/GCLC/RDH11/PANK3/PHOSPHO2/VKORC1L1
hsa00900	hsa00900	Terpenoid backbone biosynthesis	21	-0.529297	-1.896	0.00395446	0.0172194408843769	0.0102220671100646	2885	tags=67%, list=18%, signal=55%	HMGCS1/HMGCS2/FNTA/IDI2/ACAT1/MVD/ZMPSTE24/PDSS2/FDPS/ACAT2/IDI1/NUS1/PCYOX1/HMGCR
hsa05020	hsa05020	Prion disease	230	0.253420064401606	1.47807560971605	0.00456967	0.0196495662687666	0.011664675202389	4715	tags=38%, list=29%, signal=27%	CCL5/CSNK2B/NDUFS7/VDAC2/MAPK13/UQCR10/KLC2/UQCRB/HSPA6/MCU/C1QC/NDUFA7/VDAC3/COX6B1/PSMB2/PIK3R2/PSMD14/ITPR3/COX8A/NDUFA1/TUBA1B/NCF2/CREB5/FYN/NDUFA13/PSMD4/TUBA1C/C1QA/C1QB/NCF1/NDUFA3/TUBB6/APAF1/PSMB3/CSNK2A1/RAC2/BAX/COX4I1/STIP1/COX6A1/PIK3R3/PRKCD/SLC25A6/NDUFB2/NDUFB7/NDUFB11/NDUFS3/CACNA1S/ADRM1/CYBA/IL1A/MAPK9/PIK3CD/PPP3CB/NCF4/GRIN2B/NDUFB1/PSMC4/CYBB/CSNK2A2/MAPK3/PSMC1/KLC1/SLC25A…
hsa05161	hsa05161	Hepatitis B	156	0.274332294856891	1.51016987126209	0.004899	0.0206831222657333	0.0122782304759861	3741	tags=33%, list=23%, signal=25%	BIRC5/CCNA2/HRAS/CCNE1/MAPK13/YWHAZ/PCNA/IRF3/VDAC3/TGFB3/SRC/IRAK1/E2F3/PTK2B/TGFB2/PIK3R2/CASP8/MAP2K2/E2F2/TYK2/IKBKE/CCNE2/CREB5/JAK3/DDB2/APAF1/CXCL8/TGFB1/STAT5A/BAX/TLR4/ATP6AP1/PRKCB/PIK3R3/STAT4/GRB2/YWHAB/TP53/HSPG2/MAPK9/PIK3CD/RB1/E2F1/BCL2/FASLG/CASP10/MAPK3/IRAK4/CDKN1A/FADD/MAVS
hsa01212	hsa01212	Fatty acid metabolism	48	-0.378398	-1.72414	0.00493028	0.0206831222657333	0.0122782304759861	3829	tags=46%, list=24%, signal=35%	OXSM/ACAA2/SCD/ACADM/CBR4/HSD17B4/ACSL1/ACOX1/ACADL/ACAT1/ECHS1/ACACA/ELOVL2/HADH/EHHADH/ACADS/SCP2/ACAT2/ACADSB/HSD17B12/ELOVL3/ELOVL5
hsa05415	hsa05415	Diabetic cardiomyopathy	169	0.270905932323112	1.51006021763029	0.00500223	0.0207321545869637	0.0123073377903028	3142	tags=30%, list=20%, signal=25%	NDUFS7/VDAC2/MAPK13/G6PD/UQCR10/UQCRB/GAPDH/ACE/CTSD/NDUFA7/VDAC3/TGFB3/COX6B1/PPP1CA/ATP2A3/TGFB2/PIK3R2/GSR/COX8A/NDUFA1/NCF2/NDUFA13/NCF1/NDUFA3/CD36/COL1A1/TGFB1/RAC2/PDK4/COX4I1/COX6A1/PRKCB/PIK3R3/PRKCD/SLC25A6/NDUFB2/NDUFB7/NDUFB11/NDUFS3/GYS1/COL1A2/CYBA/PDHA1/SLC2A1/MAPK9/PIK3CD/NCF4/PLCB2/PLCB3/NDUFB1/CYBB
hsa00240	hsa00240	Pyrimidine metabolism	52	0.379858035294953	1.68913968715316	0.00511671	0.0209541422624056	0.0124391174997144	1292	tags=29%, list=8%, signal=27%	RRM2/TK1/RRM1/NUDT2/TYMS/DTYMK/DCTPP1/CAD/NT5M/UPP1/ENTPD6/DUT/CANT1/TYMP/NME1
hsa04670	hsa04670	Leukocyte transendothelial migration	107	0.30983345657217	1.59543931480945	0.00526766	0.0213185127284611	0.0126554206527584	4831	tags=50%, list=30%, signal=35%	MAPK13/CLDN7/CLDN4/GNAI2/MSN/PTK2B/PIK3R2/ITGB2/CXCR4/ITGAL/ACTN1/MYL9/MYL12B/VASP/NCF2/ACTB/NCF1/VAV1/CLDN2/RAC2/ITGA4/PRKCB/MYL12A/PIK3R3/SIPA1/CD99/THY1/CLDN15/CYBA/ITK/PLCG1/PLCG2/PIK3CD/PECAM1/NCF4/ITGAM/EZR/CYBB/RASSF5/CDH5/MYL5/CLDN10/CLDN3/ICAM1/ACTN4/CTNNA1/MMP2/PXN/VCL/VCAM1/ITGB1/JAM3/RHOH/VAV3
hsa00670	hsa00670	One carbon pool by folate	33	-0.430048	-1.7609	0.00593048	0.0237219108634134	0.0140821625076567	3243	tags=58%, list=20%, signal=46%	FTCD/AHCYL2/ALDH1L1/AMT/MAT1A/MAT2B/MTHFD1/BHMT2/SARDH/CTH/DMGDH/CBS/DLD/CHDH/SHMT1/ALDH7A1/MTHFD2L/MTHFR/GNMT
hsa04914	hsa04914	Progesterone-mediated oocyte maturation	89	0.314387503695375	1.56714296100882	0.00607506	0.024020922956217	0.0142596666263956	2812	tags=33%, list=18%, signal=27%	CCNB2/CCNB1/AURKA/CCNA2/MAD2L1/CDC25B/BUB1/CDK1/RPS6KA1/CDC25C/MAD1L1/CDC25A/KIF22/MAPK13/GNAI2/PLK1/PIK3R2/ANAPC7/SPDYE2/ANAPC15/ADCY7/PIK3R3/STK10/ADCY4/ADCY2/PKMYT1/ANAPC5/MAPK9/PIK3CD
hsa05144	hsa05144	Malaria	46	0.394293049696616	1.69873294450419	0.00618417	0.0241744808952177	0.0143508240320448	5039	tags=52%, list=31%, signal=36%	IL18/TGFB3/TGFB2/ITGB2/ITGAL/CD36/THBS1/CXCL8/TGFB1/TLR4/ACKR1/THBS2/COMP/GYPC/CR1/PECAM1/KLRB1/ICAM1/SELP/IL10/VCAM1/THBS3/TLR9/CD81
hsa05163	hsa05163	Human cytomegalovirus infection	214	0.254835111683819	1.47256618796788	0.00636161	0.0245886795581861	0.0145967069592659	3705	tags=34%, list=23%, signal=26%	HRAS/CCL5/CDKN2A/MAPK13/TAPBP/HLA-A/HLA-F/GNAI2/IRF3/CCR5/SRC/HLA-G/TAP1/E2F3/PTK2B/PIK3R2/BAK1/HLA-B/CASP8/MAP2K2/ITPR3/ARHGEF1/E2F2/CXCR4/GNA13/GNG8/CREB5/GNB1/PTGER2/ITGAV/ADCY7/HLA-C/CCND1/AKAP13/CXCL8/RAC2/BAX/PRKCB/PIK3R3/HLA-E/CALML4/CDK4/ADCY4/TRAF5/GNB4/ADCY2/GRB2/GNAS/IL10RA/TRADD/CDK6/CX3CL1/TP53/ITGB3/CCR1/PIK3CD/RB1/MDM2/PPP3CB/PLCB2/E2F1/PLCB3/CXCR2/EIF4EBP1/FASLG/MAPK3/CALML5/IL10R…
hsa04976	hsa04976	Bile secretion	76	-0.315143	-1.56707	0.00650845	0.0248767552945043	0.0147677188712786	4850	tags=49%, list=30%, signal=34%	SLC4A4/NR0B2/ATP1B2/ATP1B4/PRKACA/ATP1A4/SULT2A1/ABCB11/ADCY6/BAAT/SLC5A1/SLC9A3/SLC4A5/SLC22A7/SLCO1A2/ABCG5/UGT2B4/ABCG8/SLC10A1/SLCO1B1/UGT2B15/AQP9/SLC27A5/SLC22A1/CYP3A4/SLCO1B3/LDLR/AQP4/ATP1A2/KCNN2/CYP7A1/ADCY9/RXRA/HMGCR/CA2/ADCY1/NR1H4
hsa05131	hsa05131	Shigellosis	213	0.249498735175338	1.43723686899101	0.0067943	0.0256382883159284	0.015219791717534	3719	tags=35%, list=23%, signal=27%	HKDC1/CCL5/MAPK13/CAPNS1/IL18/IRF3/PFN1/SRC/ARPC4/PIK3R2/TLN1/ITPR3/WASF2/ACTN1/MYL9/MYL12B/SQSTM1/ILK/UBA52/ACTB/FNBP1/ARPC1B/GLMN/NLRC4/CXCL8/CYTH2/CTTN/HCLS1/RBX1/BAX/TLR4/ARPC3/MYL12A/UBE2N/NLRP3/PIK3R3/CYTH1/PRKCD/ATM/TRAF5/RPS27A/HK1/ITGA5/ARPC2/CAPN2/PYCARD/CYTH4/PLCG1/ARHGEF2/TRADD/BCL2L1/NAIP/TP53/PLCG2/MAPK9/PIK3CD/CD44/CASP1/MDM2/PLCB2/ARPC5/PLCB3/MAP1LC3A/HK3/PRKCQ/NOD1/TLR5/BCL2/MYL5…
hsa04931	hsa04931	Insulin resistance	104	-0.290762	-1.53063	0.00685675	0.0256382883159284	0.015219791717534	2681	tags=33%, list=17%, signal=27%	PPP1R3B/GSK3B/AKT1/MLXIPL/GFPT1/PTPRF/INSR/TNF/SLC2A2/PPARA/SLC27A5/AGT/SREBF1/GYS2/PPP1CB/SLC27A3/IRS2/NFKB1/STAT3/G6PC2/IRS1/CREB3L4/PPARGC1B/PRKAB2/PTPN11/PPP1R3C/ACACB/MAPK8/PRKAA1/FOXO1/PIK3R1/PTEN/RPS6KB1/PPP1R3E
hsa00630	hsa00630	Glyoxylate and dicarboxylate metabolism	28	-0.454163	-1.77022	0.00697468	0.0257988238049043	0.0153150912428134	3851	tags=61%, list=24%, signal=46%	ACO1/HOGA1/AMT/AGXT/PCCB/ACAT1/CAT/HAO1/GLYCTK/HAO2/DLD/GRHPR/SHMT1/ACAT2/PCCA/ACSS2/MCEE
hsa04623	hsa04623	Cytosolic DNA-sensing pathway	73	0.333161974358136	1.58387106950377	0.0071443	0.0261450894273754	0.0155206467224933	3741	tags=37%, list=23%, signal=28%	CCL5/POLR2L/IL18/IRF3/DDX41/DNASE2/CASP8/POLR2E/IKBKE/POLR3D/ZBP1/POLR3C/RIPK3/AIM2/DNASE2B/NLRP3/PYCARD/POLR1D/CASP1/MLKL/IFI16/POLR3A/SAMHD1/POLR3K/FADD/CXCL10/MAVS
hsa05142	hsa05142	Chagas disease	99	0.309791403899148	1.5866040955468	0.00750783	0.0269777869443674	0.0160149653219317	3668	tags=36%, list=23%, signal=28%	CD247/CCL5/MAPK13/GNAI2/ACE/C1QC/TGFB3/IRAK1/TGFB2/PIK3R2/CASP8/IFNGR1/CD3G/PPP2R1A/GNAL/C1QA/C1QB/GNA15/CXCL8/TGFB1/CD3D/TLR4/PIK3R3/BDKRB2/GNAS/CFLAR/IFNGR2/TLR6/MAPK9/PIK3CD/PLCB2/PLCB3/FASLG/MAPK3/IRAK4/FADD
hsa04662	hsa04662	B cell receptor signaling pathway	81	0.321860104296701	1.57290959389044	0.00760232	0.0269777869443674	0.0160149653219317	5157	tags=56%, list=32%, signal=38%	HRAS/CD72/LILRB1/LILRB4/PIK3R2/MAP2K2/LILRB2/PTPN6/VAV1/LILRB5/BTK/LYN/LILRB3/LILRA1/RAC2/PRKCB/INPP5D/PIK3R3/LILRA2/GRB2/CARD11/CD19/LILRA6/PLCG2/DAPP1/PIK3CD/LILRA5/PPP3CB/FCGR2B/SYK/NFKBIE/BLK/MAPK3/CD79B/PPP3CC/IFITM1/INPPL1/LILRA4/NFKBIB/NFATC1/VAV3/CD79A/IKBKG/CD81/BANK1
hsa04148	hsa04148	Efferocytosis	152	0.274236970858431	1.49769271073884	0.00760711	0.0269777869443674	0.0160149653219317	3651	tags=39%, list=23%, signal=30%	PPARD/BSG/MAPK13/DUSP5/C1QC/ATP2A3/HAVCR2/RAB7B/LIPA/MAP2K2/DUSP4/SIRPG/P2RY12/HAVCR1/ADAM9/C1QA/C1QB/PTGER2/PTPN6/ITGAV/CD36/THBS1/MERTK/VPS8/TGFB1/ITGB5/ATP8A1/DNMT3A/SIRPB1/AXL/P2RY6/ANO3/NR1H2/CPT1A/SIGLEC10/MEGF11/SPHK1/NR1H3/SLC2A1/ANO9/TIMD4/CX3CL1/ITGB3/CD24/CASP1/DUSP2/PECAM1/CD47/VPS18/TGFBRAP1/VPS11/VPS39/MAPKAPK2/ALOX5/ODC1/MAPK3/STAB1/RAB5C/HIF1A
hsa00410	hsa00410	beta-Alanine metabolism	31	-0.419507	-1.67706	0.00825283	0.028969123391017	0.0171970928331007	3572	tags=58%, list=22%, signal=45%	GADL1/ALDH1B1/UPB1/ACOX1/CNDP1/CSAD/ALDH3A2/ABAT/ECHS1/DPYS/ALDH6A1/ALDH9A1/HIBCH/EHHADH/ACADS/ALDH2/ALDH7A1/DPYD
hsa03020	hsa03020	RNA polymerase	29	0.434642361020695	1.65578213149079	0.010106	0.0351159515216285	0.020846066692766	4088	tags=45%, list=26%, signal=33%	POLR2G/POLR2L/POLR2E/POLR3D/POLR3C/POLR1A/POLR1E/POLR1D/POLR3A/POLR2J/POLR3K/POLR2A/POLR1B
hsa04211	hsa04211	Longevity regulating pathway	88	-0.295351	-1.52401	0.0104311	0.0358830404099091	0.0213014376974369	2640	tags=31%, list=16%, signal=26%	AKT1/CAT/INSR/ADIPOR2/ADIPOQ/ATF2/IRS2/NFKB1/ULK1/IRS1/CREB3L4/APPL1/RHEB/KRAS/RB1CC1/STK11/SOD2/PRKAB2/PRKAA1/FOXO1/ADCY9/PIK3R1/ATG5/RPS6KB1/SIRT1/ADCY1/IGF1
hsa04217	hsa04217	Necroptosis	123	0.280883589219256	1.48029578978234	0.0112155	0.0381994331921721	0.0226765301079602	3514	tags=36%, list=22%, signal=28%	FTH1/VDAC2/PPIA/FTL/VDAC3/CASP8/TYK2/TNFRSF10A/CHMP1A/IFNGR1/SQSTM1/JAK3/PYGB/ZBP1/HMGB1/RIPK3/STAT5A/SPATA2L/BAX/TLR4/GLUL/VPS4A/PLA2G4C/NLRP3/SLC25A6/STAT4/TRAF5/IFNAR2/CFLAR/CAPN2/PYCARD/IFNGR2/IL1A/TRADD/MAPK9/CASP1/CHMP2A/DNM1L/MLKL/CYBB/BCL2/FASLG/CYLD/SLC25A5
hsa04936	hsa04936	Alcoholic liver disease	135	-0.269467	-1.5022	0.0113748	0.0383619445390946	0.0227730025721675	3620	tags=37%, list=23%, signal=29%	MAP2K4/AKT2/PRKAG2/SCD/LBP/IFNA5/ACADM/ALDH1B1/LPIN3/ADH4/CYP2E1/C2/C5/ACOX1/MAP3K5/GSK3B/AKT1/ALDH3A2/TNF/ADH1A/ACACA/PPARA/ADIPOR2/ALDH9A1/ADH6/SREBF1/ADH1B/ADIPOQ/CXCL2/ALDH2/IL17A/LPIN2/RIPK1/C3/NFKB1/ALDH7A1/ADH1C/TBK1/MAPK14/TIRAP/CHUK/PRKAB2/ACACB/MAPK8/PRKAA1/FOXO1/TAB3/SIRT1/TAB2/LPIN1
hsa05219	hsa05219	Bladder cancer	41	0.378707798983243	1.58503207712627	0.0122903	0.0410471501431581	0.0243670352747022	5502	tags=66%, list=34%, signal=43%	HRAS/MMP1/CDKN2A/RASSF1/SRC/E2F3/MAP2K2/E2F2/TYMP/THBS1/CCND1/CXCL8/CDK4/TP53/RB1/MDM2/E2F1/MAPK3/CDKN1A/UPK3A/MMP2/DAPK1/HBEGF/ERBB2/MYC/NRAS/MMP9
hsa00770	hsa00770	Pantothenate and CoA biosynthesis	21	-0.493642	-1.76828	0.0131309	0.0434328858157199	0.0257832920693074	4091	tags=71%, list=26%, signal=53%	ENPP3/COASY/GADL1/ALDH1B1/UPB1/CSAD/ALDH3A2/DPYS/ENPP1/AASDHPPT/PPCS/ALDH2/PANK1/DPYD/PANK3
hsa03410	hsa03410	Base excision repair	42	0.378573615536289	1.59101335362942	0.013282	0.0435143537450231	0.0258316543039611	2507	tags=31%, list=16%, signal=26%	LIG1/TDP1/POLD1/PCNA/FEN1/MBD4/NEIL3/POLE4/RFC4/HMGB1/RFC3/XRCC1/MUTYH
hsa04550	hsa04550	Signaling pathways regulating pluripotency of stem cells	134	-0.263155	-1.46349	0.0134927	0.0437876148177845	0.0259938717094559	2715	tags=25%, list=17%, signal=21%	RAF1/ACVR1B/GSK3B/AKT1/ESX1/FGFR3/FZD6/PCGF1/SMARCAD1/FGF2/INHBC/BMPR2/STAT3/ACVR1/FZD4/FZD5/KRAS/APC/MAPK14/ACVR1C/WNT7B/SMAD1/PIK3R1/PCGF5/KAT6A/PCGF6/ID2/MAP2K1/MAPK1/INHBA/ACVR2B/ACVR2A/SMAD4/IGF1
hsa03008	hsa03008	Ribosome biogenesis in eukaryotes	66	0.338886270831782	1.58165020101924	0.0136376	0.0438443564200075	0.0260275555247291	5400	tags=56%, list=34%, signal=37%	GNL2/CSNK2B/EIF6/FBLL1/UTP14A/FBL/GNL3L/TCOF1/BMS1/NOB1/RRP7A/DROSHA/CSNK2A1/NOP10/SPATA5/NHP2/RPP30/RAN/NOP58/WDR75/NXF3/NAT10/CSNK2A2/WDR43/NXT1/TBL3/GAR1/POP5/RPP25L/PWP2/REXO2/RPP25/NXF1/RPP40/EMG1/GTPBP4/IMP4
hsa00053	hsa00053	Ascorbate and aldarate metabolism	18	-0.527652	-1.81282	0.0138737	0.0441902791078382	0.0262329074263177	4101	tags=56%, list=26%, signal=41%	AKR1A1/ALDH1B1/UGT2B4/KL/ALDH3A2/RGN/UGT2B15/ALDH9A1/ALDH2/ALDH7A1
hsa03460	hsa03460	Fanconi anemia pathway	45	0.380399065560842	1.63475593663422	0.0148197	0.0463832747638634	0.0275347469528443	1974	tags=36%, list=12%, signal=31%	FANCD2/UBE2T/FANCG/RMI2/FANCI/BLM/RAD51/EME2/FANCA/SLX4/BRIP1/BRCA2/RPA1/POLH/MUS81/POLN
hsa04625	hsa04625	C-type lectin receptor signaling pathway	99	0.294971984567297	1.51070608446708	0.0148319	0.0463832747638634	0.0275347469528443	3782	tags=38%, list=24%, signal=30%	HRAS/MAPK13/SRC/LSP1/CLEC4E/PIK3R2/CASP8/ITPR3/CBLB/IKBKE/FCER1G/KSR1/CLEC7A/NLRP3/PIK3R3/PRKCD/CALML4/RELB/MRAS/PLK3/PAK1/PYCARD/PLCG2/CD209/MAPK9/PIK3CD/CASP1/MDM2/PPP3CB/NFKB2/SYK/RRAS/MAPKAPK2/MAPK3/CYLD/CALML5/CALML3/PPP3CC
hsa03082	hsa03082	ATP-dependent chromatin remodeling	85	0.304622055924761	1.50213794343397	0.0149874	0.0464473351558645	0.0275727754597237	5757	tags=53%, list=36%, signal=34%	SMARCA4/RUVBL2/GATAD2A/SMARCC1/SMARCE1/ACTB/INO80C/TFPT/BRD7/MEAF6/INO80E/VPS72/CHD4/SMARCD3/BCL7C/CHD3/MCRS1/MBD3/MBD2/TRRAP/SMARCD2/SMARCD1/EP400/BPTF/MRGBP/BAZ2A/SMARCB1/RUVBL1/ACTL6B/MTA1/BAZ1A/SMARCC2/HDAC2/RSF1/ARID1B/RBBP7/INO80/BCL7B/KAT5/DPF2/BRD8/RBBP4/PHF6/ACTR5/INO80B
hsa05414	hsa05414	Dilated cardiomyopathy	102	0.294054828126033	1.50894572813484	0.015782	0.0483122339662401	0.0286798451329577	2903	tags=28%, list=18%, signal=23%	TGFB3/ITGA3/ATP2A3/TPM4/TPM1/DTNA/TGFB2/TPM3/LAMA1/ITGB7/ITGA2/ACTB/ITGAV/ADCY7/TGFB1/ITGB5/ITGA4/SLC8A1/ADCY4/CACNA1S/CACNG7/ADCY2/ITGA5/ITGB4/GNAS/ITGB3/ITGA9/ITGA11/TPM2
hsa00760	hsa00760	Nicotinate and nicotinamide metabolism	36	-0.389621	-1.6418	0.01587	0.0483122339662401	0.0286798451329577	3211	tags=44%, list=20%, signal=36%	NAPRT/NMNAT3/SIRT5/NNMT/AOX1/NADK2/ENPP1/QPRT/NAMPT/NT5E/NUDT12/NUDT13/SIRT4/NADK/NNT/SIRT1
hsa05146	hsa05146	Amoebiasis	101	0.29575767892965	1.5195621360246	0.0160386	0.0483971750152033	0.0287302691338722	4110	tags=40%, list=26%, signal=30%	COL4A1/TGFB3/LAMB3/SERPINB9/COL4A2/TGFB2/PIK3R2/RAB7B/ITGB2/LAMA1/ACTN1/GNAL/GNA15/COL1A1/CXCL8/TGFB1/TLR4/PRKCB/PIK3R3/LAMC2/HSPB1/COL1A2/SERPINB6/GNAS/LAMA5/CXCL1/PIK3CD/PLCB2/ITGAM/PLCB3/COL3A1/CD1D/LAMB1/RAB5C/LAMC3/LAMC1/CXCL3/LAMA3/RAB7A/ACTN4
hsa04064	hsa04064	NF-kappa B signaling pathway	99	0.290210171926892	1.48631834696887	0.0171533	0.0513107865298969	0.0304598916364749	3825	tags=38%, list=24%, signal=29%	CSNK2B/ZAP70/IRAK1/TRAF1/BTK/LCK/LYN/CXCL8/CSNK2A1/CCL13/TLR4/LAT/PRKCB/RELB/ATM/TRAF5/BCL2A1/CARD11/CFLAR/LY96/PLCG1/TRADD/BCL2L1/PLCG2/CXCL1/TNFSF13B/LTB/CARD14/CCL21/NFKB2/SYK/PRKCQ/BCL2/CSNK2A2/CYLD/IRAK4/CXCL3/ICAM1
hsa04920	hsa04920	Adipocytokine signaling pathway	68	-0.304428	-1.4748	0.0180679	0.0535805487388803	0.031807302494929	2796	tags=29%, list=17%, signal=24%	ACSL1/AKT1/TNF/PPARA/ADIPOR2/ADIPOQ/IRS2/NFKB1/STAT3/G6PC2/IRS1/APPL1/STK11/CHUK/PRKAB2/PTPN11/ACACB/MAPK8/PRKAA1/RXRA
hsa04068	hsa04068	FoxO signaling pathway	127	-0.25291	-1.39549	0.0188356	0.0553799705287086	0.032875502700641	2840	tags=31%, list=18%, signal=25%	NLK/BRAF/RAF1/AKT1/CAT/GADD45G/CDK2/INSR/CREBBP/FOXO4/BNIP3/SOS2/IRS2/GABARAPL1/STAT3/G6PC2/FOXG1/RBL2/IRS1/KRAS/STK11/MAPK14/ATG12/SOD2/CHUK/PRKAB2/SETD7/MAPK8/PRKAA1/FOXO1/PIK3R1/PTEN/MAP2K1/MAPK1/SIRT1/BCL6/HOMER2/SMAD4/IGF1
hsa00531	hsa00531	Glycosaminoglycan degradation	18	0.504777351730792	1.71103227353155	0.0193086	0.056289394630668	0.0334153689055985	2612	tags=44%, list=16%, signal=37%	HYAL3/HEXA/HPSE/HGSNAT/SGSH/GNS/HEXB/IDUA
hsa00480	hsa00480	Glutathione metabolism	49	0.354677695278425	1.55641139320977	0.0198092	0.0572634656986621	0.0339936118284592	1499	tags=24%, list=9%, signal=22%	RRM2/SRM/RRM1/GSS/G6PD/GPX3/GSTK1/GPX4/GSR/PGD/SMS/TXNDC12
hsa05410	hsa05410	Hypertrophic cardiomyopathy	97	0.294669623117988	1.49784805929255	0.0201496	0.0577621984266567	0.0342896771565832	4760	tags=39%, list=30%, signal=28%	ACE/TGFB3/ITGA3/ATP2A3/TPM4/TPM1/DTNA/TGFB2/TPM3/LAMA1/ITGB7/ITGA2/ACTB/ITGAV/TGFB1/ITGB5/ITGA4/SLC8A1/CACNA1S/CACNG7/ITGA5/ITGB4/ITGB3/ITGA9/ITGA11/TPM2/EDN1/ITGA6/LMNA/EMD/SGCB/CACNA2D4/PRKAB1/CACNB3/PRKAA2/ITGB1/CACNB1/ITGB8
hsa04141	hsa04141	Protein processing in endoplasmic reticulum	155	-0.246332	-1.40325	0.0205382	0.0583895980820973	0.0346621237084666	3533	tags=31%, list=22%, signal=24%	RPN1/SEC23A/UBE2J1/SKP1/PDIA3/STT3B/SEC62/CUL1/NPLOC4/HSPA5/UBQLN1/MAP3K5/UGGT2/SAR1A/ATF6/SEC61B/ERP29/RAD23B/DNAJB11/XBP1/SEC61A2/RNF185/PDIA4/DNAJC10/EDEM1/OSTC/PDIA6/TRAM1/UBE2G1/SEC24A/DDIT3/NGLY1/HERPUD1/LMAN1/UBE2D3/SEC63/SEC24B/MAPK8/MAGT1/MAN1A1/MBTPS2/SAR1B/DNAJC3/UBQLN2/EIF2AK3/ATXN3/SEL1L/MAN1A2
hsa00230	hsa00230	Purine metabolism	114	0.280303109714435	1.46093699250214	0.0208784	0.058870323717195	0.0349474993914805	4024	tags=37%, list=25%, signal=28%	RRM2/RRM1/NUDT2/ADSL/ADA/IMPDH2/NT5M/ENTPD6/APRT/CANT1/IMPDH1/NME1/ATIC/ADCY7/PDE4A/NT5C2/NTPCR/HDDC2/PDE6D/ITPA/ADCY4/ADCY2/GUCY1A2/AMPD2/AK1/PDE4D/NPR2/PDE7A/ENTPD1/HDDC3/GUK1/PAPSS1/PDE7B/AMPD3/DCK/PDE1A/PDE6G/AMPD1/PDE1C/AK2/ADCY3/NT5C
hsa04935	hsa04935	Growth hormone synthesis, secretion and action	119	-0.255693	-1.39101	0.0211945	0.0591300270805778	0.0351016684627665	3094	tags=29%, list=19%, signal=23%	PTK2/ITPR2/IGFALS/PLCB1/RAF1/GSK3B/AKT1/POU1F1/SSTR2/GHR/CREBBP/SOCS2/SOS2/ATF2/IRS2/STAT3/ITPR1/IRS1/CREB3L4/KRAS/MAPK14/CRK/SHC2/MAPK8/CRKL/GNAQ/ADCY9/PIK3R1/SSTR1/MAP2K1/MAPK1/GNAI1/ADCY1/IGF1
hsa00860	hsa00860	Porphyrin metabolism	31	0.413928597868834	1.62125742707482	0.0213143	0.0591300270805778	0.0351016684627665	897	tags=26%, list=6%, signal=24%	FTH1/BLVRB/FTL/UROS/UROD/COX10/PPOX/HMOX1
hsa00020	hsa00020	Citrate cycle (TCA cycle)	30	-0.368513	-1.4659	0.0247163	0.0680193819903911	0.0403787028951526	3851	tags=50%, list=24%, signal=38%	ACO1/IDH2/SDHA/DLAT/SDHC/PC/IDH3A/OGDHL/FH/SUCLA2/DLD/SDHB/SUCLG2/PDHB/SDHD
hsa00510	hsa00510	N-Glycan biosynthesis	51	-0.331852	-1.51997	0.0250924	0.0685061992912789	0.0406676948057164	3746	tags=43%, list=23%, signal=33%	ALG8/RPN1/ALG6/ALG1/STT3B/MAN2A2/DOLPP1/DHRSX/MGAT4C/ALG5/MGAT2/ALG9/MGAT3/OSTC/DPM1/ALG13/ALG2/MAGT1/MAN1A1/ST6GAL1/MAN2A1/MAN1A2
hsa05214	hsa05214	Glioma	73	0.304833246571935	1.44919467834942	0.0252992	0.0685269762526574	0.0406800287423976	3705	tags=42%, list=23%, signal=33%	HRAS/CDKN2A/E2F3/PIK3R2/BAK1/MAP2K2/E2F2/DDB2/CCND1/BAX/PRKCB/PIK3R3/CALML4/CDK4/PDGFA/GRB2/PLCG1/CDK6/TP53/PLCG2/CAMK4/PIK3CD/RB1/MDM2/E2F1/MAPK3/TGFA/CALML5/PDGFRB/CDKN1A/CALML3
hsa04060	hsa04060	Cytokine-cytokine receptor interaction	279	0.220720208660673	1.32084095953119	0.0260953	0.0701311684943163	0.0416323338062955	4464	tags=33%, list=28%, signal=24%	CCL5/IL2RA/CCL20/IL18/CXCL16/TNFRSF12A/IL32/CXCL5/TNFRSF11B/IL2RG/TNFRSF1B/CCR5/CSF2RA/TGFB3/CXCR6/CD4/CSF3R/TGFB2/CD27/CXCR4/CXCL9/TNFSF15/GDF15/LIF/TNFRSF10A/IFNGR1/CSF1R/IL12RB1/PF4/CCL18/CXCL11/IL2RB/CXCL8/TGFB1/TNFRSF25/CCL13/IL17RA/IL27RA/PPBP/IL1RL1/TNFSF13/CSF2RB/CXCR3/TNFRSF17/TNFRSF21/IL16/CCR2/BMP2/RELT/IFNAR2/IFNGR2/TNFSF4/CCL23/IL1A/IL10RA/CX3CL1/CXCL1/TNFSF13B/CCR1/LTB/IL21R/CCL21/C…
hsa00052	hsa00052	Galactose metabolism	28	0.416860178527163	1.58248816594103	0.0266181	0.0709814748984382	0.0421371056618635	3716	tags=46%, list=23%, signal=36%	PFKP/AKR1B10/GLA/HKDC1/G6PC3/GAA/AKR1B1/HK1/PFKM/GANC/HK3/HK2/PFKL
hsa04216	hsa04216	Ferroptosis	40	0.356077346459226	1.48507526715661	0.0271633	0.0718782756556423	0.0426694782043899	897	tags=28%, list=6%, signal=26%	SLC7A11/FTH1/GSS/VDAC2/FTL/ATG7/SLC3A2/VDAC3/GPX4/ACSL4/HMOX1
hsa04664	hsa04664	Fc epsilon RI signaling pathway	63	0.325843436353496	1.50581602845998	0.0316086	0.0830028089251236	0.0492733933031639	3442	tags=40%, list=21%, signal=31%	HRAS/MAPK13/PIK3R2/MAP2K2/GAB2/FYN/VAV1/FCER1G/BTK/LYN/RAC2/LAT/LCP2/PLA2G4C/INPP5D/PIK3R3/GRB2/PLCG1/PLCG2/MAPK9/PIK3CD/SYK/ALOX5AP/ALOX5/MAPK3
hsa05223	hsa05223	Non-small cell lung cancer	72	0.301940672614139	1.43457025190922	0.0327679	0.0853952269604634	0.0506936169838736	3638	tags=40%, list=23%, signal=31%	HRAS/CDKN2A/RASSF1/E2F3/PIK3R2/BAK1/MAP2K2/E2F2/JAK3/DDB2/CCND1/STK4/STAT5A/BAX/PRKCB/PIK3R3/CDK4/GRB2/PLCG1/CDK6/TP53/PLCG2/PIK3CD/RB1/E2F1/RASSF5/MAPK3/TGFA/CDKN1A
hsa05204	hsa05204	Chemical carcinogenesis - DNA adducts	47	-0.330406	-1.49749	0.0337966	0.0874137203419741	0.051891865808883	4119	tags=45%, list=26%, signal=33%	SULT2A1/CYP2A7/MGST1/MGST2/CYP3A43/CYP2C18/UGT2B4/NAT2/CYP2E1/CYP3A5/CYP2C9/GSTM5/CYP2C19/CYP1A2/UGT2B15/CYP2C8/CYP3A4/CYP2A13/CYP1A1/HSD11B1/NAT1
hsa04152	hsa04152	AMPK signaling pathway	117	-0.242565	-1.31146	0.0380397	0.0976542316645262	0.0579709943173748	2702	tags=26%, list=17%, signal=22%	PPP2R1B/AKT1/INSR/ACACA/ADIPOR2/PPP2CB/SREBF1/GYS2/ADIPOQ/STRADB/CAB39/IRS2/ULK1/G6PC2/IRS1/CREB3L4/RHEB/STK11/PPP2R5E/PRKAB2/ADRA1A/ACACB/PRKAA1/FOXO1/PIK3R1/PPP2R5A/HMGCR/RAB2A/RPS6KB1/SIRT1/IGF1
hsa05220	hsa05220	Chronic myeloid leukemia	75	0.29904666642248	1.44139232370918	0.0385988	0.097931404111297	0.0581355336523611	3001	tags=36%, list=19%, signal=29%	HRAS/CDKN2A/TGFB3/CBL/E2F3/TGFB2/PIK3R2/BAK1/MAP2K2/E2F2/GAB2/DDB2/CCND1/TGFB1/STAT5A/BAX/PIK3R3/CDK4/ABL1/GRB2/CDK6/BCL2L1/TP53/PIK3CD/RB1/MDM2/E2F1
hsa05134	hsa05134	Legionellosis	52	0.32917894617478	1.46378165128803	0.0387171	0.097931404111297	0.0581355336523611	3732	tags=38%, list=23%, signal=30%	VCP/IL18/HSPA6/RAB1B/CASP8/ITGB2/APAF1/NLRC4/CXCL8/TLR4/PYCARD/CR1/NAIP/CXCL1/CASP1/NFKB2/ITGAM/TLR5/EEF1A2/CXCL3
hsa00512	hsa00512	Mucin type O-glycan biosynthesis	32	0.377243979653775	1.47823259847026	0.039814	0.0995504140381489	0.0590966350165266	5967	tags=56%, list=37%, signal=35%	GCNT3/ST6GALNAC4/GALNT10/B3GNT3/GALNT6/GALNT15/GALNT16/C1GALT1/GALNT12/GALNT3/GALNT7/GALNT18/ST6GALNAC2/GALNT14/ST3GAL1/GALNT8/B3GNT6/GALNT11
hsa04213	hsa04213	Longevity regulating pathway - multiple species	58	-0.308053	-1.4353	0.0399359	0.0995504140381489	0.0590966350165266	2640	tags=33%, list=16%, signal=27%	AKT1/SOD1/CAT/INSR/IRS2/EIF4EBP2/IRS1/KRAS/SOD2/PRKAB2/PRKAA1/FOXO1/ADCY9/PIK3R1/ATG5/RPS6KB1/SIRT1/ADCY1/IGF1
hsa05133	hsa05133	Pertussis	69	0.303251335754875	1.43123692455566	0.040905	0.101232610649209	0.0600952462238268	3705	tags=41%, list=23%, signal=31%	CFL1/MAPK13/GNAI2/CXCL5/C1QC/IRF3/IRAK1/ITGB2/C1QA/C1QB/CXCL8/TLR4/NLRP3/CALML4/ITGA5/PYCARD/LY96/IL1A/MAPK9/CASP1/IRF8/ITGAM/CXCL6/NOD1/MAPK3/CALML5/IRAK4/CALML3
hsa00591	hsa00591	Linoleic acid metabolism	23	-0.422595	-1.55264	0.0412135	0.101267447952303	0.06011592687499	2989	tags=43%, list=19%, signal=35%	PLA2G12B/CYP2E1/CYP2C9/CYP2C19/CYP1A2/CYP2J2/CYP2C8/CYP3A4/ALOX15/PLA2G12A
hsa00450	hsa00450	Selenocompound metabolism	13	-0.539923	-1.63979	0.0421625	0.102864427640609	0.0610639503129685	2466	tags=54%, list=15%, signal=46%	SEPHS2/CTH/PAPSS2/MARS2/SCLY/SEPSECS/SEPHS1
hsa04140	hsa04140	Autophagy - animal	163	-0.22456	-1.28827	0.0425795	0.103150412772153	0.0612337211682914	2064	tags=22%, list=13%, signal=19%	BNIP3/PPP2CB/SNAP29/IRS2/GABARAPL1/ULK1/RRAS2/ATG4A/ITPR1/NRBF2/IRS1/RHEB/TBK1/KRAS/RB1CC1/STK11/ATG12/UVRAG/RAB1A/TANK/RAB33B/MAPK8/PRKAA1/WDR45B/MTMR4/PIK3R1/ATG5/LAMP2/PTEN/MAP2K1/EIF2AK3/RPS6KB1/MAPK1/PIK3R4/ATG2B/DEPTOR
hsa04260	hsa04260	Cardiac muscle contraction	80	0.286479013614418	1.3977646231614	0.0440141	0.105621162021729	0.062700445019019	4715	tags=35%, list=29%, signal=25%	UQCR10/UQCRB/COX6B1/ATP2A3/TPM4/TPM1/TPM3/COX8A/MYL4/SLC9A1/COX4I1/SLC8A1/COX6A1/CACNA1S/CACNG7/TPM2/ASPH/ATP1B3/FXYD2/CACNA2D4/UQCRC2/CACNB3/UQCR11/COX7A1/COX5B/CACNB1/COX7B/COX4I2
hsa04114	hsa04114	Oocyte meiosis	115	0.260137360548994	1.35639554468831	0.0443686	0.105621162021729	0.062700445019019	1477	tags=21%, list=9%, signal=19%	CDC20/CCNB2/CCNB1/PTTG1/AURKA/MAD2L1/BUB1/CDK1/ESPL1/RPS6KA1/CCNE1/CDC25C/MAD1L1/MAPK13/YWHAZ/PLK1/PPP1CA/ITPR3/ANAPC7/CCNE2/PPP2R1A/SPDYE2/ANAPC15/ADCY7
hsa05212	hsa05212	Pancreatic cancer	76	0.285826970472919	1.38301199757629	0.0445633	0.105621162021729	0.062700445019019	3638	tags=38%, list=23%, signal=30%	CDKN2A/RAD51/TGFB3/RALA/E2F3/TGFB2/PIK3R2/BAK1/E2F2/BRCA2/DDB2/CCND1/TGFB1/RAC2/BAX/RALBP1/PIK3R3/CDK4/CDK6/BCL2L1/TP53/MAPK9/PIK3CD/RB1/E2F1/ARHGEF6/MAPK3/TGFA/CDKN1A
hsa00190	hsa00190	Oxidative phosphorylation	99	0.270361472185875	1.38466275580654	0.0448276	0.105621162021729	0.062700445019019	4717	tags=39%, list=29%, signal=28%	NDUFS7/UQCR10/UQCRB/NDUFA7/COX6B1/ATP6V0C/TCIRG1/COX10/COX8A/NDUFA1/NDUFA13/NDUFA3/ATP4B/ATP6V1H/ATP6V1B2/COX4I1/COX6A1/ATP6AP1/ATP6V0B/NDUFB2/NDUFB7/NDUFB11/NDUFS3/ATP6V1E1/NDUFB1/ATP6V0D1/NDUFV1/ATP6V1G3/NDUFB10/NDUFA9/UQCRC2/UQCR11/COX7A1/COX5B/NDUFA2/NDUFC1/COX7B/COX4I2/ATP6V0E1
hsa04742	hsa04742	Taste transduction	74	-0.278232	-1.381	0.0457135	0.106975797688644	0.0635046045030504	6463	tags=58%, list=40%, signal=35%	ADCY8/P2RX2/HTR1F/SCN3A/CALHM1/GABRA2/HTR3B/P2RY4/TAS2R4/TAS2R7/HTR3A/HTR1B/GABRA6/TAS2R40/PRKACG/CHRM3/TAS2R5/HCN4/HTR3C/TAS2R41/TAS2R9/SCNN1A/TAS2R16/SCN2A/PRKACA/TAS2R38/ADCY6/SCN9A/HTR1E/SCNN1G/TAS1R2/TAS2R39/ASIC2/GABRA3/PLCB1/TAS2R3/GABRA4/TAS2R45/TAS2R13/TAS2R10/GNAT3/TAS2R14/KCNK5
hsa05012	hsa05012	Parkinson disease	223	0.224559347192998	1.30226480308715	0.0482315	0.111837009875581	0.0663903914194085	4715	tags=37%, list=29%, signal=27%	UCHL1/NDUFS7/VDAC2/UQCR10/KLC2/UQCRB/MCU/GNAI2/NDUFA7/VDAC3/COX6B1/PSMB2/PSMD14/DAXX/ITPR3/UBA1/COX8A/NDUFA1/TUBA1B/UBA52/SLC39A4/GNAL/NDUFA13/PSMD4/TUBA1C/NDUFA3/TUBB6/APAF1/PSMB3/BAX/COX4I1/TXN/COX6A1/SLC25A6/CALML4/NDUFB2/NDUFB7/SLC39A10/NDUFB11/NDUFS3/SLC39A3/RPS27A/GNAS/ADRM1/SLC39A13/PLCG1/UBE2L3/BCL2L1/TP53/MAPK9/TRAP1/NDUFB1/PSMC4/TH/PSMC1/KLC1/CALML5/SLC25A5/PSMD8/TUBA4A/CALML3/NDUFV1/UB…
hsa04350	hsa04350	TGF-beta signaling pathway	102	-0.256443	-1.34065	0.048441	0.111837009875581	0.0663903914194085	4042	tags=34%, list=25%, signal=26%	RGMB/INHBE/HAMP/SKIL/GREM2/ZFYVE9/SKP1/SMAD6/CUL1/BMP7/PPP2R1B/ACVR1B/TFR2/CHRD/TNF/TF/CREBBP/PPP2CB/ROCK1/INHBC/BMPR2/ACVR1/BMP8A/NCOR1/TFDP1/ACVR1C/BMP6/SMAD1/ID2/RPS6KB1/MAPK1/INHBA/ACVR2B/ACVR2A/SMAD4
hsa04917	hsa04917	Prolactin signaling pathway	69	-0.287513	-1.40329	0.0487701	0.111846078362727	0.066395774793051	2715	tags=32%, list=17%, signal=27%	RAF1/GSK3B/SOCS5/AKT1/LHCGR/SLC2A2/SOCS2/SOS2/CISH/SOCS4/NFKB1/STAT3/KRAS/MAPK14/SHC2/SOCS6/MAPK8/PIK3R1/MAP2K1/MAPK1/PRLR/ESR1
