# Supplementary material for: Multi-omics profiling identifies M1 macrophage polarization-associated biomarkers in hepatitis B virus-related acute-on-chronic liver failure
Source: Front Microbiol. 2025 Sep 24;16:1630042. doi: 10.3389/fmicb.2025.1630042 (PMC12504312; doi:10.3389/fmicb.2025.1630042)
Supplement: Supplementary file 8 [file Table_4.xlsx]

## Sheet: Supplementary Table 4
	ID	Description	setSize	enrichmentScore	NES	pvalue	p.adjust	qvalue	rank	leading_edge	core_enrichment
hsa00280	hsa00280	Valine, leucine and isoleucine degradation	47	-0.740144	-3.28039	1e-10	3.12727272727273e-09	1.4066985645933e-09	2026	tags=74%, list=13%, signal=65%	MCEE/AUH/HMGCS1/DLD/PCCA/ALDH1B1/HADHB/ALDH9A1/ACAT2/ALDH2/HSD17B10/ACADM/MCCC2/MCCC1/HIBADH/ALDH7A1/HIBCH/ACAA2/ACADS/BCKDHA/ALDH6A1/ACADSB/BCKDHB/ACAT1/ECHS1/PCCB/EHHADH/HADH/IVD/ALDH3A2/AOX1/HMGCL/ABAT/AGXT2/HMGCS2
hsa04146	hsa04146	Peroxisome	82	-0.629423	-3.22365	1e-10	3.12727272727273e-09	1.4066985645933e-09	2304	tags=60%, list=14%, signal=51%	PXMP4/MPV17L2/SLC25A17/SOD2/AMACR/ACSL5/PEX12/PEX5/PEX26/ECH1/PEX1/NUDT13/ABCD3/MVK/PEX16/DDO/AGPS/SCP2/NUDT12/PEX13/MLYCD/PEX19/DAO/BAAT/PEX3/CAT/HAO2/PIPOX/HSD17B4/NUDT7/PEX11A/PHYH/ECI2/EHHADH/EPHX2/IDH2/SOD1/ACSL1/PXMP2/ACOX2/HACL1/ACOX1/HMGCL/AGXT/HAO1/DECR2/CRAT/SLC27A2/XDH
hsa00071	hsa00071	Fatty acid degradation	42	-0.738531	-3.21652	1e-10	3.12727272727273e-09	1.4066985645933e-09	1347	tags=67%, list=8%, signal=61%	ADH5/ADH1C/ALDH1B1/HADHB/ALDH9A1/ACAT2/ALDH2/CPT2/ACADM/ALDH7A1/ACAA2/ACADS/ADH1A/ACADSB/ADH1B/ACAT1/ECHS1/ECI2/EHHADH/HADH/ECI1/ACSL1/ALDH3A2/GCDH/ADH6/ACADL/ACOX1/ADH4
hsa00260	hsa00260	Glycine, serine and threonine metabolism	37	-0.709372	-3.00788	1e-10	3.12727272727273e-09	1.4066985645933e-09	3165	tags=81%, list=20%, signal=65%	SDS/PGAM1/PHGDH/GAMT/BHMT/SDSL/GCAT/DLD/SHMT2/AMT/GLDC/ALAS1/ALDH7A1/GNMT/CHDH/SHMT1/DAO/GATM/GRHPR/PIPOX/PSAT1/MAOB/CBS/CTH/GLYCTK/DMGDH/AGXT/SARDH/AGXT2/MAOA
hsa00380	hsa00380	Tryptophan metabolism	40	-0.684545	-2.95453	1e-10	3.12727272727273e-09	1.4066985645933e-09	1459	tags=68%, list=9%, signal=62%	TPH1/DLD/KMO/ALDH1B1/ALDH9A1/ACAT2/ALDH2/ALDH7A1/CAT/CYP1A1/ACMSD/ACAT1/MAOB/DHTKD1/ECHS1/DDC/TDO2/EHHADH/HADH/CYP1A2/ALDH3A2/GCDH/AADAT/AOX1/ALDH8A1/HAAO/MAOA
hsa00830	hsa00830	Retinol metabolism	48	-0.657341	-2.92796	1e-10	3.12727272727273e-09	1.4066985645933e-09	1607	tags=56%, list=10%, signal=51%	UGT1A6/CYP3A5/PNPLA4/ADH5/ADH1C/CYP26A1/CYP2A6/UGT2B15/ADH1A/CYP2A7/CYP1A1/RDH10/ADH1B/DHRS3/CYP3A4/RETSAT/CYP1A2/ADH6/HSD17B6/CYP2C8/AOX1/CYP2C9/UGT2B4/ADH4/RDH16/CYP2B6/CYP2C18
hsa00982	hsa00982	Drug metabolism - cytochrome P450	52	-0.62272	-2.84539	1e-10	3.12727272727273e-09	1.4066985645933e-09	1862	tags=56%, list=12%, signal=49%	MGST2/FMO4/ALDH3B2/UGT1A6/CYP3A5/ADH5/GSTA1/ADH1C/MGST1/CYP2A6/UGT2B15/ADH1A/CYP2A7/ADH1B/MAOB/CYP3A4/FMO5/CYP2E1/CYP1A2/ADH6/CYP2C8/AOX1/CYP2C19/CYP2C9/UGT2B4/ADH4/FMO3/CYP2B6/MAOA
hsa01240	hsa01240	Biosynthesis of cofactors	129	-0.500144	-2.79734	1e-10	3.12727272727273e-09	1.4066985645933e-09	2942	tags=51%, list=18%, signal=42%	AK7/VKORC1/GCLM/RDH11/SPR/VKORC1L1/UGT2B28/MTHFD1L/PMM1/ALAD/AFMID/PNPO/NADK/PHOSPHO2/PMM2/FPGS/NFS1/ASPDH/AK6/CPOX/COQ3/DHFR/UGT1A6/COASY/GCLC/CTPS1/DLD/KMO/NME4/NAPRT/CMPK1/SHMT2/MOCS2/EARS2/MTHFD2L/ALAS1/ALDH1B1/UMPS/PTS/ALDH2/OXSM/GPHN/UGT2B15/SHMT1/MPI/GCH1/DHODH/MTHFD1/QPRT/FECH/PSAT1/UGP2/NADK2/DHRS3/PANK1/MMAB/TDO2/GGCX/GGH/ALDH3A2/AK3/HSD17B6/UGT2B4/RGN/HAAO/MAT1A
hsa01200	hsa01200	Carbon metabolism	109	-0.501064	-2.71313	1e-10	3.12727272727273e-09	1.4066985645933e-09	3165	tags=56%, list=20%, signal=45%	SDS/PGAM1/PRPS1L1/PHGDH/ESD/DLST/MDH1/ACSS2/ACOX3/MCEE/ALDOC/FBP1/SUCLG2/SUCLG1/SDSL/SDHC/MDH2/ADH5/GPT/SDHD/DLD/SHMT2/AMT/GLDC/DLAT/ENO3/CPS1/PCCA/H6PD/GOT1/PKLR/ACAT2/GPT2/GOT2/PRPS1/HIBCH/ALDOB/ACO1/SHMT1/SDHB/ACADS/CAT/IDNK/GLUD1/ALDH6A1/HAO2/PSAT1/ACAT1/ECHS1/PCCB/IDH2/SDHA/GLUD2/GLYCTK/ACOX1/OGDHL/RGN/AGXT/HAO1/FH/PC
hsa04145	hsa04145	Phagosome	137	0.463240550306325	2.40437227989959	1e-10	3.12727272727273e-09	1.4066985645933e-09	3315	tags=50%, list=21%, signal=40%	ITGAM/CD209/CYBB/FCGR2B/CYBA/NCF4/FCGR2A/COLEC11/PLA2R1/STX7/ATP6V1H/MRC1/VAMP3/TLR4/HLA-DMA/HLA-E/CORO1A/THBS2/ITGA2/COMP/CLEC7A/MRC2/FCGR3B/HLA-DPB1/NCF2/M6PR/ATP6V1E1/MARCO/ATP6V0E1/HLA-DOA/HLA-DMB/ITGAV/TLR6/ATP6AP1/TCIRG1/ITGB5/CD36/MSR1/TUBB2B/HLA-C/RAB7B/TUBA1A/HLA-B/CTSS/RAB7A/STX18/HLA-DQA1/HLA-G/STX12/ITGB2/DYNC1I2/HLA-DRA/NCF1/TAP1/HLA-A/RAB5B/ATP6V0D1/TUBB6/ACTB/HLA-F/MPO/HLA-DQB1/HLA…
hsa05165	hsa05165	Human papillomavirus infection	316	0.362377672623174	2.10250737051205	1e-10	3.12727272727273e-09	1.4066985645933e-09	4116	tags=42%, list=26%, signal=32%	ITGA9/LAMC3/LAMB1/PIK3CD/ITGB8/DLG3/LAMA2/MFNG/WNT2/LAMC1/COL4A4/PDGFRB/SPP1/ATP6V1H/MAML2/GRB2/JAG1/FZD2/LAMC2/COL6A3/HLA-E/BAX/THBS2/ITGA2/COMP/RB1/LFNG/RBPJ/PIK3R3/TNC/PTGER4/CCND2/PRKCI/COL1A2/PRKACB/ATP6V1E1/FZD1/ATP6V0E1/COL1A1/IKBKB/ITGAV/MX2/ATP6AP1/COL4A2/RELN/ITGA4/NOTCH4/CCND3/FZD3/DVL3/COL6A1/MAPK3/BAK1/TCIRG1/ITGB5/COL4A1/HLA-C/HEYL/PPP2R5C/LAMB2/VWF/HLA-B/AKT3/ITGA3/PPP2R2B/MDM2/CRE…
hsa04510	hsa04510	Focal adhesion	195	0.412172369306083	2.25357290988627	1.37356e-10	3.46308113922146e-09	1.55775069603903e-09	3411	tags=45%, list=21%, signal=36%	ITGA9/BCL2/LAMC3/PPP1R12B/LAMB1/PIK3CD/ITGB8/LAMA2/LAMC1/COL4A4/PDGFRB/SPP1/CAV1/PRKCB/GRB2/LAMC2/COL6A3/VAV3/THBS2/ITGA2/COMP/PIK3R3/TNC/PARVG/CCND2/COL1A2/MYL12A/PIP5K1B/MAPK9/IGF1R/PAK1/CAPN2/COL1A1/RAC2/ITGAV/MYL9/COL4A2/RELN/ITGA4/CCND3/COL6A1/MAPK3/ITGB5/COL4A1/PDGFRA/PPP1R12A/LAMB2/VWF/VAV1/AKT3/ITGA3/MYL12B/PARVA/HGF/VASP/COL6A6/ACTN1/FLNA/ILK/PARVB/PAK6/LAMB3/PXN/COL4A3/ITGA1/TNN/ZYX/LAM…
hsa05171	hsa05171	Coronavirus disease - COVID-19	202	0.40533781958307	2.23348853767448	1.39516e-10	3.46308113922146e-09	1.55775069603903e-09	4383	tags=54%, list=27%, signal=40%	CYBB/PIK3CD/RPS25/FCGR2A/SYK/C3AR1/PRKCB/TLR8/TLR4/C1QB/CASP1/RPL11/RPS19/RPS3/C1QA/PIK3R3/RPLP1/RPL27/PLCG1/RPL35A/RPL38/RPS9/RPS16/PLCG2/MAPK9/SELP/RPS27L/IKBKB/MX2/NLRP3/MASP1/RPL8/MAPK3/RPL18/RPS15A/RPL39/VWF/CXCL8/RPS21/CFD/RPL36AL/RPL36/RPL15/RPS6/C1QC/RPS27/FAU/ADAM17/RPL31/RPS28/RPL23A/RPL9/RPS17/RPS15/RPL12/UBA52/RPL19/RPS14/MAPK13/RPS24/TLR7/RPL14/RPL34/CCL2/NRP1/RPL24/RPS5/IRAK1/RPL6/R…
hsa04142	hsa04142	Lysosome	127	0.469726165587599	2.40868516530643	1.40939e-10	3.46308113922146e-09	1.55775069603903e-09	4811	tags=61%, list=30%, signal=43%	GNPTAB/FUCA1/PPT1/MANBA/NPC2/GNS/CTSC/TPP1/CTSB/CTSK/AP1S2/ATP6V1H/CLTA/GGA2/LGMN/NAGA/CD63/ASAH1/PSAP/M6PR/CTSE/CTSH/DMXL2/NEU1/AP3M2/MAN2B1/AP1G2/LAPTM5/ATP6AP1/SGSH/SORT1/TCIRG1/CTSS/GM2A/CTSV/HEXA/GALC/AP1M2/GAA/CTSA/GGA3/IDUA/LIPA/CTSD/AP1B1/SLC11A1/ACP5/ATP6V0D1/MCOLN1/DNASE2/AP4B1/FUCA2/CTSW/GALNS/CLTB/NPC1/HYAL2/GLA/PLA2G15/AP3B1/ATP6V0B/NAGPA/AP4S1/GGA1/WDR7/ARSG/HEXB/ATP6V0C/HGSNAT/SCAR…
hsa00630	hsa00630	Glyoxylate and dicarboxylate metabolism	28	-0.73687	-2.91358	2.71892e-10	6.23539184636291e-09	2.80478152207879e-09	2610	tags=79%, list=16%, signal=66%	MDH1/ACSS2/AFMID/MCEE/MDH2/DLD/SHMT2/AMT/GLDC/PCCA/HOGA1/ACAT2/ACO1/SHMT1/CAT/HAO2/GRHPR/ACAT1/PCCB/GLYCTK/AGXT/HAO1
hsa00640	hsa00640	Propanoate metabolism	31	-0.700047	-2.84244	3.31661e-10	7.13071458295891e-09	3.20751237360759e-09	2555	tags=74%, list=16%, signal=62%	ACSS2/ACOX3/LDHAL6A/MCEE/SUCLG2/SUCLG1/DLD/ACACB/PCCA/MLYCD/ACACA/HIBCH/ACADS/LDHA/ACSS3/BCKDHA/ALDH6A1/BCKDHB/ECHS1/PCCB/EHHADH/ACOX1/ABAT
hsa00620	hsa00620	Pyruvate metabolism	46	-0.608364	-2.6735	1.29971e-09	2.62999977141717e-08	1.18301703304261e-08	1493	tags=59%, list=9%, signal=53%	HAGH/MDH2/ADH5/DLD/ACACB/DLAT/ADH1C/ALDH1B1/ALDH9A1/PKLR/ACAT2/ALDH2/ACACA/ALDH7A1/PCK2/LDHA/ADH1A/GRHPR/ADH1B/ACAT1/LDHD/ALDH3A2/ADH6/ACOT12/ADH4/FH/PC
hsa04512	hsa04512	ECM-receptor interaction	86	0.504225334747332	2.42910067329936	3.19563e-09	6.10720713604013e-08	2.74712193695808e-08	3785	tags=59%, list=24%, signal=46%	ITGA9/LAMC3/LAMB1/ITGB8/LAMA2/LAMC1/COL4A4/SPP1/CD44/HSPG2/LAMC2/COL6A3/THBS2/ITGA2/COMP/CD47/TNC/COL1A2/FRAS1/NPNT/COL1A1/ITGAV/COL4A2/RELN/ITGA4/COL6A1/ITGB5/CD36/COL4A1/LAMB2/VWF/ITGA3/COL6A6/AGRN/LAMB3/COL4A3/ITGA1/TNN/LAMA4/LAMA1/ITGA8/ITGB7/COL9A3/ITGB1/ITGB4/COL6A2/THBS3/THBS1/LAMA5/SV2A/COL4A5
hsa04610	hsa04610	Complement and coagulation cascades	82	-0.486393	-2.49111	4.01432e-09	7.26803521133063e-08	3.26928144450919e-08	2002	tags=54%, list=12%, signal=47%	PROS1/C1S/C2/CFH/CFI/C6/SERPING1/C8G/A2M/CLU/C3/CFB/F5/F10/CFHR5/F11/FGG/FGB/CFHR2/F13B/C4BPA/CFHR3/PLG/MBL2/SERPINA1/FGA/KLKB1/SERPINC1/SERPIND1/MASP2/F9/SERPINF2/F7/CPB2/C9/C5/PROC/C4BPB/F2/KNG1/C8B/F12/CFHR4/C8A
hsa00140	hsa00140	Steroid hormone biosynthesis	46	-0.591843	-2.6009	5.33431e-09	8.65941102882628e-08	3.89514510782578e-08	3077	tags=54%, list=19%, signal=44%	AKR1C3/CYP11B2/UGT2B28/HSD17B2/HSD17B8/SULT1E1/UGT1A6/CYP7A1/CYP3A5/HSD17B11/HSD3B2/CYP7B1/SRD5A1/AKR1C4/UGT2B15/HSD11B1/CYP1A1/CYP3A4/CYP2E1/CYP1A2/SRD5A2/HSD17B6/AKR1D1/UGT2B4/HSD17B3
hsa00670	hsa00670	One carbon pool by folate	33	-0.665377	-2.74739	5.48781e-09	8.65941102882628e-08	3.89514510782578e-08	2084	tags=64%, list=13%, signal=55%	BHMT/DHFR/DLD/AHCY/SHMT2/AMT/GLDC/MTHFD2L/ALDH7A1/GNMT/CHDH/SHMT1/FTCD/MTHFD1/ALDH1L1/CBS/CTH/DMGDH/SARDH/BHMT2/MAT1A
hsa00650	hsa00650	Butanoate metabolism	25	-0.724981	-2.75424	5.538e-09	8.65941102882628e-08	3.89514510782578e-08	2750	tags=76%, list=17%, signal=63%	GAD1/GAD2/L2HGDH/HMGCS1/ACSM3/ACAT2/ACADS/ALDH5A1/ACAT1/ECHS1/EHHADH/HADH/BDH1/ACSM2B/ACSM2A/HMGCL/ABAT/ACSM5/HMGCS2
hsa01212	hsa01212	Fatty acid metabolism	48	-0.582031	-2.59251	6.42636e-09	9.61159193893423e-08	4.32345169835781e-08	3197	tags=65%, list=20%, signal=52%	ACSL3/ACAA1/MCAT/ACOX3/FASN/ELOVL5/HSD17B8/ACSL5/ELOVL6/ELOVL3/SCD/HADHB/SCP2/ACAT2/CPT2/OXSM/ACADM/ACACA/CBR4/ELOVL2/ACAA2/ACADS/ACADSB/HSD17B4/ACAT1/ECHS1/EHHADH/HADH/ACSL1/ACADL/ACOX1
hsa01210	hsa01210	2-Oxocarboxylic acid metabolism	32	-0.659368	-2.71438	9.72576e-09	1.39402516973622e-07	6.27055385407662e-08	1309	tags=50%, list=8%, signal=46%	GPT/DLD/NAGS/DLAT/GOT1/GPT2/GOT2/ACO1/BCKDHA/BCKDHB/DHTKD1/IDH2/AADAT/OGDHL/AGXT/AGXT2
hsa05204	hsa05204	Chemical carcinogenesis - DNA adducts	47	-0.579019	-2.56627	1.21357e-08	1.66987244052049e-07	7.5113601210683e-08	2802	tags=55%, list=17%, signal=46%	NAT1/UGT2B28/CYP2A13/GSTO1/EPHX1/MGST2/UGT1A6/CYP3A5/GSTA1/MGST1/NAT2/CYP3A43/SULT2A1/CYP2A6/UGT2B15/HSD11B1/CYP2A7/CYP1A1/CYP3A4/CYP2E1/CYP1A2/CYP2C8/CYP2C19/CYP2C9/UGT2B4/CYP2C18
hsa04658	hsa04658	Th1 and Th2 cell differentiation	88	0.48914921245145	2.36411	1.33852e-08	1.77096125784425e-07	7.96607420144139e-08	4565	tags=60%, list=28%, signal=43%	MAML2/JAG1/HLA-DMA/PPP3CB/GATA3/RBPJ/JAK3/HLA-DPB1/STAT5A/NFKBIE/PLCG1/MAPK9/HLA-DOA/IKBKB/IL12RB1/HLA-DMB/CD3D/NFATC1/LCK/MAPK3/RUNX3/LAT/MAF/IFNGR2/HLA-DQA1/DLL1/IFNGR1/HLA-DRA/MAPK13/CD4/CD3G/IL12RB2/HLA-DQB1/IL2RB/IL2RA/ZAP70/HLA-DPA1/IL2RG/TYK2/JAK1/PPP3CC/MAPK10/CD247/PRKCQ/MAML1/NOTCH1/NFKBIA/NOTCH3/TBX21/HLA-DOB/JAK2/STAT6/NFATC2
hsa04611	hsa04611	Platelet activation	118	0.43439402956033	2.21180297672246	3.08989e-08	3.93674990114317e-07	1.77081467401483e-07	3448	tags=50%, list=22%, signal=40%	PTGIR/PIK3CD/PTGS1/FCGR2A/LCP2/FERMT3/TBXA2R/SYK/GUCY1A2/ADCY7/FCER1G/ITGA2/P2RY1/ADCY4/ADCY3/COL3A1/PIK3R3/LYN/PLCB2/PRKCI/COL1A2/MYL12A/PRKACB/PIK3R5/P2RY12/PLCG2/RASGRP1/COL1A1/VAMP8/PLCB3/ITPR3/TBXAS1/PIK3CG/MAPK3/BTK/ORAI1/F2R/PPP1R12A/VWF/PLA2G4A/AKT3/MYL12B/PIK3R6/PRKG1/GNA13/VASP/GNAI2/MAPK13/ADAMTS13/ACTB/SNAP23/ARHGEF1/FYN/ITGB1/RASGRP2/TLN1/PPP1CA/RHOA/PLA2G4C
hsa05323	hsa05323	Rheumatoid arthritis	84	0.49058361949059	2.35464456514982	4.72967e-08	5.81074095592263e-07	2.61376658666042e-07	4446	tags=58%, list=28%, signal=42%	CXCL1/CTSK/CXCL6/ATP6V1H/ANGPT1/TLR4/HLA-DMA/TEK/TNFSF13/HLA-DPB1/TNFSF13B/CD86/ATP6V1E1/IL1A/ATP6V0E1/HLA-DOA/HLA-DMB/ATP6AP1/CXCL12/ITGAL/TCIRG1/CXCL5/TGFB2/CD28/LTB/IL18/CD80/CXCL8/HLA-DQA1/ITGB2/HLA-DRA/TGFB3/CCL2/ACP5/ATP6V0D1/HLA-DQB1/HLA-DPA1/CXCL3/ATP6V0B/IL15/CCL5/MMP1/ATP6V1B2/ATP6V0C/HLA-DOB/CTSL/ICAM1/TNFRSF11A/TNFSF11
hsa00410	hsa00410	beta-Alanine metabolism	31	-0.639663	-2.59726	5.9116e-08	7.01238006324822e-07	3.15428356578179e-07	2750	tags=68%, list=17%, signal=56%	GAD1/ACOX3/GAD2/ALDH3B2/ALDH1B1/ALDH9A1/ALDH2/MLYCD/ALDH7A1/HIBCH/ACADS/ALDH6A1/ECHS1/EHHADH/ALDH3A2/CSAD/DPYS/ACOX1/CNDP1/ABAT/UPB1
hsa04380	hsa04380	Osteoclast differentiation	131	0.422437224908263	2.18016824034795	7.23101e-08	8.29155783795913e-07	3.7296787092411e-07	4104	tags=49%, list=26%, signal=37%	FCGR2B/CYBA/PIK3CD/MITF/NCF4/FCGR2A/LCP2/SYK/TYROBP/CAMK4/CTSK/LILRA2/GRB2/PPP3CB/LILRB5/FCGR3B/PIK3R3/LILRA1/CSF1R/NCF2/PLCG2/MAPK9/LILRB2/IL1A/IKBKB/LILRB3/GAB2/ITPR3/NFATC1/LILRA5/LCK/MAPK3/BTK/TGFB2/LILRB4/IFNGR2/AKT3/FHL2/OSCAR/CYLD/LILRB1/CREB1/IFNGR1/NCF1/MAPK13/ACP5/TNFRSF11B/TREM2/FYN/SIRPG/TYK2/ATP2A3/IFNAR2/JAK1/PPP3CC/MAPK10/LILRA6/IRF9/SIRPB1/TGFBR2/TRAF6/LILRA4/NFKBIA/MAP2K6
hsa05152	hsa05152	Tuberculosis	168	0.385595557345717	2.07281	8.7233e-08	9.58871879773341e-07	4.31316298429257e-07	4236	tags=47%, list=26%, signal=35%	ITGAM/CD209/BCL2/FCGR2B/IL10RA/CR1/FCGR2A/SYK/CALML4/PLA2R1/ATP6V1H/MRC1/TLR4/HLA-DMA/PPP3CB/BAX/CORO1A/FCER1G/CLEC7A/MRC2/FCGR3B/HLA-DPB1/CASP10/KSR1/MAPK9/IL1A/HLA-DOA/HLA-DMB/NOD2/TLR6/ATP6AP1/MAPK3/RFX5/TCIRG1/TGFB2/CTSS/IL18/RAB7A/IFNGR2/RFXANK/AKT3/IL10/CIITA/HLA-DQA1/SPHK1/CAMP/ITGB2/CREB1/CTSD/IFNGR1/HLA-DRA/VDR/MAPK13/TGFB3/IL10RB/IRAK1/CASP8/RAB5B/ATP6V0D1/CLEC4E/HLA-DQB1/TLR1/LSP1/HLA-…
hsa04062	hsa04062	Chemokine signaling pathway	182	0.379658318967791	2.05284269237917	8.91974e-08	9.58871879773341e-07	4.31316298429257e-07	4242	tags=44%, list=26%, signal=33%	CXCL14/GRK5/CCR1/CXCL1/HCK/PIK3CD/GNB4/PREX1/CXCL6/PRKCB/GRB2/TIAM1/ADCY7/VAV3/DOCK2/ADCY4/ADCY3/CCR2/PIK3R3/JAK3/LYN/CCR10/PRKCD/CXCR2/PLCG1/CCL23/PLCB2/PRKACB/PIK3R5/PLCG2/PAK1/IKBKB/RAC2/PLCB3/CCL18/CXCL12/FGR/PIK3CG/MAPK3/CCR7/CXCL5/CCL28/VAV1/GNG8/XCL1/CXCL8/AKT3/GNGT2/PIK3R6/CXCR6/PXN/GNAI2/NCF1/CCL2/CCL13/CCL19/CXCL11/CXCL16/WAS/CCR5/GNG11/ARRB2/GNG2/RASGRP2/CCL21/CXCR4/RHOA/CXCL3/CCL4/GNG…
hsa05332	hsa05332	Graft-versus-host disease	34	0.633852455066608	2.46569814478082	9.60011e-08	1.00073832946108e-06	4.50148514170068e-07	4406	tags=74%, list=27%, signal=53%	HLA-DMA/HLA-E/HLA-DPB1/CD86/IL1A/HLA-DOA/HLA-DMB/HLA-C/CD28/HLA-B/CD80/HLA-DQA1/HLA-G/KLRD1/HLA-DRA/HLA-A/HLA-F/HLA-DQB1/HLA-DPA1/FASLG/FAS/PRF1/HLA-DOB/KIR3DL3/GZMB
hsa04612	hsa04612	Antigen processing and presentation	58	0.533767426875726	2.36880180800402	1.33953e-07	1.35529321539144e-06	6.09633117082443e-07	4358	tags=64%, list=27%, signal=47%	CTSB/LGMN/HLA-DMA/HLA-E/HLA-DPB1/HLA-DOA/HLA-DMB/RFX5/HSPA2/HLA-C/HLA-B/CTSS/HSPA6/RFXANK/TAPBP/CIITA/HLA-DQA1/HLA-G/KLRD1/CREB1/HLA-DRA/TAP1/HLA-A/PSME1/CD4/HLA-F/KLRC3/HLA-DQB1/KLRC4/HLA-DPA1/CD74/CD8A/KIR2DL4/HLA-DOB/CTSL/KIR3DL3/TAP2
hsa04144	hsa04144	Endocytosis	230	0.356028605454912	1.99623730935951	1.55596e-07	1.52928938187217e-06	6.87899446558166e-07	3825	tags=42%, list=24%, signal=32%	GRK5/EHD4/GIT2/MVB12B/ARPC2/EHD3/VPS45/IST1/FOLR2/CYTH3/SH3KBP1/CAV1/CYTH1/ASAP1/CLTA/WIPF1/ARAP1/ARPC3/HLA-E/ARAP3/ARPC1B/SMURF2/CYTH4/SNX6/CXCR2/CYTH2/PRKCI/WIPF2/RAB31/RUFY1/PIP5K1B/IGF1R/AP2S1/SNX2/CAPZA1/EHD1/RAB10/CBLB/HLA-C/SNX5/PDGFRA/DAB2/DNM3/HLA-B/RAB7A/VPS4A/VPS37B/KIF5B/HSPA6/AP2B1/FGFR2/ARF3/MDM2/CHMP4B/HLA-G/PML/ASAP2/ACAP1/CHMP7/ARPC4/HLA-A/EHD2/VPS35/CHMP2A/AP2A2/SMAP2/RAB11FIP1/…
hsa00980	hsa00980	Metabolism of xenobiotics by cytochrome P450	57	-0.513821	-2.41284	1.78707e-07	1.7076431348738e-06	7.68125889921813e-07	2822	tags=51%, list=18%, signal=42%	CYP2D6/UGT2B28/CYP2A13/GSTO1/EPHX1/MGST2/ALDH3B2/UGT1A6/CYP3A5/ADH5/GSTA1/ADH1C/MGST1/SULT2A1/CYP2A6/UGT2B15/HSD11B1/ADH1A/CYP2A7/CYP1A1/ADH1B/CYP3A4/CYP2E1/CYP1A2/ADH6/CYP2C9/UGT2B4/ADH4/CYP2B6
hsa04662	hsa04662	B cell receptor signaling pathway	81	0.469307799368697	2.23225183740447	3.1104e-07	2.89183588698143e-06	1.30079521232029e-06	2373	tags=43%, list=15%, signal=37%	FCGR2B/PIK3CD/BLK/SYK/LILRA2/PRKCB/GRB2/INPP5D/PPP3CB/VAV3/LILRB5/PIK3R3/LILRA1/LYN/NFKBIE/IFITM1/PTPN6/PLCG2/DAPP1/LILRB2/IKBKB/RAC2/LILRB3/NFATC1/LILRA5/MAPK3/BTK/LILRB4/CD81/VAV1/AKT3/CD72/CD79B/CARD11/LILRB1
hsa00250	hsa00250	Alanine, aspartate and glutamate metabolism	35	-0.581858	-2.43371	3.68173e-07	3.33293894178806e-06	1.4992106011103e-06	1309	tags=51%, list=8%, signal=47%	GPT/CPS1/ASS1/DDO/GOT1/GPT2/GOT2/NIT2/GLS2/GLUD1/ALDH5A1/GFPT1/GLUD2/ASL/AGXT/ABAT/AGXT2/ALDH4A1
hsa05132	hsa05132	Salmonella infection	239	0.344283021791246	1.93616531000039	3.96652e-07	3.49867834625812e-06	1.5737629036106e-06	4197	tags=42%, list=26%, signal=31%	LY96/PYCARD/BCL2/RRAS/ARPC2/PIK3CD/NCKAP1L/CYTH3/EXOC4/TLR5/CYTH1/KLC1/TLR4/MLKL/ARPC3/CASP1/BAX/NAIP/NLRC4/DYNLRB1/RPS3/ARPC1B/CYTH4/VPS11/DCTN2/CYTH2/DYNLT1/MYL12A/RHOG/M6PR/FHOD1/PLEKHM1/MAPK9/PAK1/IKBKB/RALA/TLR6/PLEKHM2/MYL9/NLRP3/NOD1/PIK3CG/MAPK3/BAK1/VPS39/TUBB2B/RIPK3/RAB7B/TUBA1A/IL18/PTPRC/ANXA2/PKN1/RHOH/ELMO2/RAB7A/KIF5B/CXCL8/AKT3/PODXL/LEF1/MYL12B/TCF7/S100A10/FLNA/DYNC1I2/ARPC4/MA…
hsa04514	hsa04514	Cell adhesion molecules	143	0.396512511441156	2.07461490770997	4.66086e-07	4.00833659146343e-06	1.80301554144775e-06	3367	tags=43%, list=21%, signal=34%	ITGAM/ITGA9/CLDN10/PECAM1/ITGB8/VTCN1/SIGLEC1/ICAM2/VCAN/JAM3/CLDN11/HLA-DMA/HLA-E/CDH5/HLA-DPB1/SELPLG/CD86/NCAM1/SDC3/SELP/NFASC/HLA-DOA/HLA-DMB/ITGAV/PTPRM/CD226/ITGA4/ITGAL/HLA-C/VCAM1/JAM2/CD28/GLG1/NEO1/HLA-B/CD99/PTPRC/NRCAM/CD80/CD2/CLDN4/HLA-DQA1/HLA-G/ITGB2/HLA-DRA/TIGIT/HLA-A/CD58/SELL/CD4/HLA-F/CD274/ICAM3/HLA-DQB1/ITGA8/ITGB7/HLA-DPA1/ITGB1/NLGN4X/CLDN7/CD8A
hsa00020	hsa00020	Citrate cycle (TCA cycle)	30	-0.630524	-2.54459	5.41448e-07	4.54287839071032e-06	2.04346121001964e-06	4088	tags=70%, list=26%, signal=52%	PDHB/IDH3A/IDH1/PCK1/DLST/MDH1/SUCLG2/SUCLG1/SDHC/MDH2/SDHD/DLD/DLAT/ACO1/SDHB/PCK2/IDH2/SDHA/OGDHL/FH/PC
hsa05140	hsa05140	Leishmaniasis	70	0.482789343812987	2.24545584431352	7.93599e-07	6.49995187062103e-06	2.92378496016307e-06	3281	tags=49%, list=20%, signal=39%	ITGAM/CYBB/CYBA/CR1/NCF4/FCGR2A/PRKCB/TLR4/HLA-DMA/FCGR3B/MARCKSL1/HLA-DPB1/NCF2/PTPN6/IL1A/HLA-DOA/HLA-DMB/ITGA4/MAPK3/TGFB2/IFNGR2/IL10/HLA-DQA1/ITGB2/IFNGR1/HLA-DRA/NCF1/MAPK13/TGFB3/IRAK1/HLA-DQB1/HLA-DPA1/ITGB1/JAK1
hsa05169	hsa05169	Epstein-Barr virus infection	191	0.359630238480735	1.95970093331355	9.28998e-07	7.43198580488411e-06	3.34302911052009e-06	4404	tags=44%, list=27%, signal=32%	BCL2/PIK3CD/SYK/CIR1/CD44/TRAF5/ENTPD1/HLA-DMA/HLA-E/BAX/RB1/RBPJ/PIK3R3/JAK3/HLA-DPB1/LYN/NFKBIE/CCND2/VIM/PLCG2/MAPK9/HLA-DOA/IKBKB/HLA-DMB/E2F3/CD3D/CCND3/BAK1/ITGAL/RUNX3/BTK/HLA-C/NCOR2/HLA-B/AKT3/MDM2/DDB2/TAPBP/HLA-DQA1/HLA-G/HLA-DRA/MAPK13/TAP1/IRAK1/HLA-A/CD58/CASP8/CDK4/CD3G/HLA-F/IKBKE/HLA-DQB1/OAS2/HLA-DPA1/IRF3/TYK2/APAF1/SNW1/IFNAR2/JAK1/E2F2/OAS1/MAPK10/CCNE1/CD247/OAS3/TNFAIP3/IRF…
hsa05416	hsa05416	Viral myocarditis	63	0.502407843410782	2.2982313093947	1.04212e-06	8.1474762133252e-06	3.66486843133049e-06	3182	tags=52%, list=20%, signal=42%	LAMA2/CAV1/HLA-DMA/HLA-E/HLA-DPB1/CD86/HLA-DOA/RAC2/HLA-DMB/ITGAL/ABL1/HLA-C/CD28/HLA-B/CD80/SSPN/HLA-DQA1/DTNA/HLA-G/SGCA/ITGB2/HLA-DRA/EIF4G3/HLA-A/CASP8/ACTB/LAMA1/HLA-F/HLA-DQB1/CD55/FYN/HLA-DPA1/SGCD
hsa01230	hsa01230	Biosynthesis of amino acids	67	-0.446244	-2.15781	1.14074e-06	8.72033915393126e-06	3.92255157780874e-06	1946	tags=39%, list=12%, signal=34%	ALDOC/OTC/SDSL/ALDH18A1/GPT/SHMT2/NAGS/ENO3/CPS1/ASS1/GOT1/PKLR/GPT2/GOT2/PRPS1/ALDOB/ACO1/SHMT1/PSAT1/CBS/CTH/IDH2/ASL/ARG1/PC/MAT1A
hsa03010	hsa03010	Ribosome	112	0.411471673219621	2.07660631581503	1.57472e-06	1.17761543267891e-05	5.29710736241739e-06	3581	tags=46%, list=22%, signal=36%	RPS25/RPL11/RPS19/RPS3/RPLP1/RPL27/RPL35A/RPL38/RPS9/RPS16/RPS27L/RPL8/RPL18/RPS15A/RPL39/RPS21/RPL36AL/RPL36/RPL15/RPS6/RPS27/FAU/RPL31/RPS28/RPL23A/RPL9/RPS17/RPS15/RPL12/UBA52/RPL19/RPS14/RPS24/RPL14/RPL34/RPL24/RPS5/MRPS21/RPL6/RPL22/RPL37/RPS23/RPS10/RPL32/RPS27A/RPL41/RPL7/RPL29/RPLP0/RPL35/RPS7/RPS4X
hsa04650	hsa04650	Natural killer cell mediated cytotoxicity	114	0.408067021498096	2.06349619786747	1.71807e-06	1.25748368803587e-05	5.65636787457997e-06	4806	tags=52%, list=30%, signal=36%	PIK3CD/LCP2/SYK/TYROBP/ICAM2/PRKCB/GRB2/PPP3CB/VAV3/HLA-E/FCER1G/CD48/FCGR3B/PIK3R3/CD244/PLCG1/HCST/MICB/PTPN6/PLCG2/PAK1/RAC2/NFATC1/LCK/MAPK3/SH2D1A/ITGAL/LAT/HLA-C/VAV1/HLA-B/IFNGR2/HLA-G/ITGB2/KLRD1/IFNGR1/HLA-A/NCR3/SH2D1B/KLRC3/ZAP70/FYN/LAT2/IFNAR2/PPP3CC/CD247/FASLG/KIR2DL4/FAS/PRF1/TNFRSF10A/PRKCA/PTK2B/ICAM1/GZMB/NFATC2/ULBP2/NRAS/HRAS
hsa05162	hsa05162	Measles	129	0.390605737512377	2.00907545880749	2.1939e-06	1.57229427944354e-05	7.07243754829257e-06	4135	tags=44%, list=26%, signal=33%	CD209/BCL2/FCGR2B/PIK3CD/TLR4/BAX/PIK3R3/JAK3/STAT5A/CCND2/MAPK9/IL1A/IKBKB/MX2/CD3D/CCND3/BAK1/CBLB/MSN/CD28/CSNK2A1/HSPA6/AKT3/SLAMF1/TLR7/IRAK1/CASP8/CDK4/CD3G/IKBKE/OAS2/IL2RB/IL2RA/IL2RG/EIF3H/IRF3/TYK2/APAF1/IFNAR2/JAK1/OAS1/MAPK10/CCNE1/MX1/EIF2AK4/CSNK2A2/OAS3/TNFAIP3/IRF9/FASLG/TRAF6/NFKBIA/ADAR/FAS/TRADD/CSNK2B/IRAK4
hsa00350	hsa00350	Tyrosine metabolism	36	-0.573464	-2.41333	2.2427e-06	1.57446479278916e-05	7.08220087331721e-06	3063	tags=58%, list=19%, signal=47%	FAH/TPO/TYR/PNMT/HGD/ALDH3B2/FAHD1/ADH5/ADH1C/GOT1/GOT2/TAT/GSTZ1/ADH1A/ADH1B/MAOB/DDC/ADH6/AOX1/ADH4/MAOA
hsa00120	hsa00120	Primary bile acid biosynthesis	17	-0.739413	-2.5217	2.94728e-06	2.01728622618089e-05	9.07408430993242e-06	2778	tags=82%, list=17%, signal=68%	HSD3B7/AMACR/CYP7A1/CYP39A1/CYP7B1/SCP2/AKR1C4/BAAT/HSD17B4/SLC27A5/ACOX2/CYP8B1/AKR1D1/CYP27A1
hsa04820	hsa04820	Cytoskeleton in muscle cells	226	0.333518581950431	1.86061068267286	2.99074e-06	2.01728622618089e-05	9.07408430993242e-06	4306	tags=42%, list=27%, signal=31%	ITGA9/ITGB8/LAMA2/FBN1/DCN/COL4A4/VCAN/FMNL2/HSPG2/MYH10/COL6A3/AMPD3/FBLN2/COL5A1/NID2/AMPD1/THBS2/ITGA2/COMP/BGN/COL3A1/COL1A2/VIM/TPM2/PDLIM1/SDC3/COL1A1/ITGAV/SYNPO2/MYL9/COL4A2/TPM1/ITGA4/COL5A2/CAPZA1/COL6A1/ITGB5/COL4A1/FBN2/TPM4/SYNE1/MYL4/ENO2/SSPN/ITGA3/FHL2/TPM3/DTNA/COL6A6/FHL1/SGCA/PDLIM3/AGRN/AMPD2/COL4A3/ITGA1/ZYX/DAAM2/VCL/ACTB/LAMA1/TMOD2/LMOD1/ANK3/FBLN1/ITGA8/FMNL3/ITGB7/COL9A3…
hsa00340	hsa00340	Histidine metabolism	21	-0.6756	-2.42746	3.42191e-06	2.26372188867138e-05	1.01825923388829e-05	2302	tags=62%, list=14%, signal=53%	AOC1/ALDH3B2/ALDH1B1/ALDH9A1/ALDH2/ALDH7A1/FTCD/AMDHD1/MAOB/ALDH3A2/CNDP1/HAL/MAOA
hsa04976	hsa04976	Bile secretion	76	-0.428393	-2.14516	3.96968e-06	2.57654823733443e-05	1.15897365632852e-05	3506	tags=54%, list=22%, signal=42%	SLC9A3/SLC51A/SLC4A5/NR1H4/AQP4/UGT2B28/ABCB1/SLC4A2/PRKACA/ADCY6/ABCC2/ABCC3/ATP1B4/EPHX1/ADCY1/ABCG2/UGT1A6/CYP7A1/LDLR/CA2/KCNN2/RXRA/NR0B2/ABCB4/SCARB1/ABCB11/SULT2A1/UGT2B15/BAAT/SLC22A1/SLC10A1/CYP3A4/SLC27A5/SLCO1A2/SLCO1B3/AQP9/SLC22A7/UGT2B4/SLCO1B1/ABCG8/ABCG5
hsa04740	hsa04740	Olfactory transduction	118	-0.352206	-1.92583	5.24434e-06	3.34083729898677e-05	1.50276341172294e-05	6046	tags=65%, list=38%, signal=41%	OR12D3/OR2M4/NCALD/OR2H2/OR1J2/OR1D5/OR3A1/OR10A3/OR3A2/OR1I1/OR51B6/OR2L13/OR1F1/OR14J1/OR51M1/OR7C1/OR10C1/OR2C1/OR12D2/OR8D2/OR2K2/OR51E1/OR6B1/OR3A3/OR2J2/ANO2/CAMK2B/OR10J1/OR2J3/OR2A4/OR5L2/OR8B2/OR5H1/PRKACG/OR2B6/OR7E24/OR4D1/OR52D1/OR10H3/CAMK2G/GUCY2D/SLC8A2/OR2B2/OR7A5/CAMK2A/OR7C2/OR1A1/OR52A1/OR11A1/SLC8A3/OR2H1/OR8G1/OR2W1/OR5I1/OR51B2/OR8B8/OR5P2/OR10H2/OR13C4/OR5K1/PRKACA/CALML6/O…
hsa05131	hsa05131	Shigellosis	213	0.329081543654972	1.82376139942008	7.21201e-06	4.51078332825222e-05	2.02902432451982e-05	3674	tags=37%, list=23%, signal=29%	PYCARD/BCL2/ARPC2/PIK3CD/HK1/HK3/CYTH3/TLR5/ARHGEF2/CD44/CYTH1/TRAF5/TLR4/ARPC3/CASP1/HCLS1/BAX/NAIP/NLRC4/ARPC1B/CYTH4/PIK3R3/TECPR1/PLCD1/PRKCD/PLCG1/PLCB2/CYTH2/MYL12A/PLCG2/MAPK9/FNBP1/CAPN2/IKBKB/PLCB3/MYL9/NLRP3/NOD1/RBX1/ITPR3/WASF2/MAPK3/ATG14/IL18/ELMO2/RPS6KA5/CXCL8/AKT3/MDM2/MYL12B/UBE2D1/HK2/ACTN1/ILK/UBA52/ARPC4/PXN/MAPK13/WIPI1/VCL/ACTB/UBE2N/CALCOCO2/RPS27A/CAPNS1/PFN1/ITGB1/ARPC5/…
hsa05330	hsa05330	Allograft rejection	33	0.586213536841176	2.27722652861302	7.51121e-06	4.6140310059578e-05	2.07546682336535e-05	4406	tags=70%, list=27%, signal=51%	HLA-DMA/HLA-E/HLA-DPB1/CD86/HLA-DOA/HLA-DMB/HLA-C/CD28/HLA-B/CD80/IL10/HLA-DQA1/HLA-G/HLA-DRA/HLA-A/HLA-F/HLA-DQB1/HLA-DPA1/FASLG/FAS/PRF1/HLA-DOB/GZMB
hsa00270	hsa00270	Cysteine and methionine metabolism	49	-0.495594	-2.22004	7.73528e-06	4.66831125138583e-05	2.09988296803463e-05	3417	tags=53%, list=21%, signal=42%	DNMT3B/SDS/GCLM/PHGDH/MDH1/LDHAL6A/BHMT/SDSL/MDH2/MPST/GCLC/AHCY/GOT1/GOT2/TAT/TST/GNMT/LDHA/ADI1/PSAT1/CBS/CTH/CDO1/AGXT2/BHMT2/MAT1A
hsa04950	hsa04950	Maturity onset diabetes of the young	24	-0.625814	-2.34212	1.07033e-05	6.34813573857767e-05	2.85549557396241e-05	2188	tags=50%, list=14%, signal=43%	HHEX/NR5A2/HNF4A/NEUROD1/FOXA2/IAPP/RFX6/HNF1A/PKLR/HNF4G/SLC2A2/FOXA3
hsa04621	hsa04621	NOD-like receptor signaling pathway	170	0.349579287837442	1.88449641479537	1.09748e-05	6.39888929270643e-05	2.87832535504236e-05	3820	tags=38%, list=24%, signal=29%	CARD6/CARD16/CYBB/CXCL1/PYCARD/BCL2/CYBA/RNASEL/ANTXR1/CTSB/GBP2/TRAF5/IFI16/TLR4/TRPV2/CASP1/NAIP/NLRC4/NLRP1/GBP5/GABARAP/PRKCD/PLCB2/MAPK9/IKBKB/NOD2/PLCB3/NLRP3/NLRP7/CARD8/NOD1/ITPR3/TXNIP/MAPK3/GBP3/AIM2/RIPK3/PSTPIP1/IL18/PKN1/CXCL8/CAMP/MAPK13/CCL2/CASP8/GBP4/IKBKE/OAS2/DNM1L/IRF3/TYK2/P2RX7/IFNAR2/JAK1/OAS1/MAPK10/RHOA/CXCL3/MAP1LC3A/OAS3/TNFAIP3/IRF9/CCL5/VDAC2/TRAF6
hsa03320	hsa03320	PPAR signaling pathway	72	-0.420489	-2.07334	1.11766e-05	6.40793736566831e-05	2.88239532666231e-05	3478	tags=50%, list=22%, signal=39%	PCK1/ADIPOQ/APOC3/ACSL3/ACAA1/APOA2/APOA5/ACOX3/PLIN1/ACSL5/HMGCS1/CYP7A1/PDPK1/GK/SCD/RXRA/DBI/SCP2/CPT2/GK2/ACADM/PCK2/PLIN4/APOA1/SLC27A5/EHHADH/ACSL1/ACOX2/ACADL/CYP8B1/ACOX1/CYP27A1/PPARA/SLC27A2/HMGCS2/PLIN5
hsa04975	hsa04975	Fat digestion and absorption	37	-0.529446	-2.24496	1.55009e-05	8.74149628505755e-05	3.93206840239737e-05	2021	tags=68%, list=13%, signal=59%	MOGAT3/LIPF/APOA4/PNLIP/FABP1/PLA2G2E/PLA2G3/PNLIPRP1/PLA2G1B/PLA2G2A/MOGAT2/NPC1L1/ACAT2/GOT2/SCARB1/AGPAT2/DGAT2/PLA2G12A/APOA1/ACAT1/PLA2G12B/MTTP/ABCG8/APOB/ABCG5
hsa05145	hsa05145	Toxoplasmosis	103	0.403201388392949	2.00512781606624	1.67526e-05	9.29501042043966e-05	4.18104813893706e-05	4333	tags=52%, list=27%, signal=38%	ALOX5/LY96/BCL2/IL10RA/LAMC3/LAMB1/LAMA2/LAMC1/LAMC2/TLR4/HLA-DMA/HLA-DPB1/PIK3R5/MAPK9/HLA-DOA/IKBKB/HLA-DMB/PIK3CG/MAPK3/TGFB2/LAMB2/IFNGR2/HSPA6/AKT3/IL10/PIK3R6/CIITA/HLA-DQA1/IFNGR1/LAMB3/GNAI2/HLA-DRA/MAPK13/TGFB3/IL10RB/IRAK1/CASP8/LAMA4/LAMA1/CCR5/HLA-DQB1/HLA-DPA1/ITGB1/TYK2/JAK1/MAPK10/LAMA5/TRAF6/NFKBIA/BIRC7/MAP2K6/IRAK4/HLA-DOB/JAK2
hsa04670	hsa04670	Leukocyte transendothelial migration	107	0.394527582309246	1.97513942961242	1.83668e-05	0.000100288743643359	4.51115217734814e-05	3641	tags=46%, list=23%, signal=36%	ITGAM/CYBB/CLDN10/CYBA/PECAM1/PIK3CD/NCF4/THY1/PRKCB/RASSF5/JAM3/CLDN11/VAV3/MMP2/CDH5/PIK3R3/PLCG1/MYL12A/NCF2/PLCG2/RAC2/MYL9/CXCL12/ITGA4/EZR/ITGAL/VCAM1/JAM2/MSN/VAV1/CD99/RHOH/CLDN4/MYL12B/VASP/ITGB2/ACTN1/PXN/GNAI2/NCF1/MAPK13/VCL/ACTB/ITGB1/CXCR4/CLDN7/RHOA/SIPA1/ITK
hsa05166	hsa05166	Human T-cell leukemia virus 1 infection	216	0.324708789582069	1.80324858820509	2.18682e-05	0.000117541395966403	5.28720477572252e-05	5348	tags=47%, list=33%, signal=32%	MMP7/PIK3CD/ETS1/MAP3K1/HLA-DMA/PPP3CB/ADCY7/HLA-E/CDKN2B/BAX/RB1/ADCY4/ADCY3/PIK3R3/JAK3/HLA-DPB1/STAT5A/TSPO/CCND2/PRKACB/MAPK9/HLA-DOA/IKBKB/HLA-DMB/E2F3/CD3D/TCF3/NFATC1/CCND3/LCK/MAPK3/ITGAL/SLC25A6/HLA-C/MAP3K3/TGFB2/TRRAP/HLA-B/AKT3/CREB5/HLA-DQA1/HLA-G/ITGB2/CREB1/HLA-DRA/TGFB3/MSX2/NRP1/HLA-A/SLC2A1/CD4/CDK4/CD3G/HLA-F/TBP/HLA-DQB1/IL2RB/IL2RA/HLA-DPA1/IL2RG/ATM/TLN1/MAD1L1/JAK1/PPP3CC/E…
hsa04666	hsa04666	Fc gamma R-mediated phagocytosis	89	0.414017205614508	1.99666069370758	2.35464e-05	0.000124614849313583	5.60538030878112e-05	2504	tags=43%, list=16%, signal=36%	MYO10/FCGR2B/HCK/ARPC2/PIK3CD/FCGR2A/SYK/ASAP1/PRKCB/INPP5D/VAV3/ARPC3/MARCKS/ARPC1B/FCGR3B/MARCKSL1/PIK3R3/LYN/PRKCD/PLCG1/PIP5K1B/PLCG2/PAK1/RAC2/GAB2/WASF2/MAPK3/LAT/VAV1/PTPRC/PLA2G4A/AKT3/SPHK1/VASP/ASAP2/ARPC4/NCF1/GSN
hsa05164	hsa05164	Influenza A	156	0.3541994920916	1.87967925124556	2.55379e-05	0.000133106807515182	5.98736251674776e-05	4404	tags=45%, list=27%, signal=33%	PYCARD/PIK3CD/RNASEL/PRKCB/TLR4/HLA-DMA/CASP1/NXF3/BAX/PIK3R3/HLA-DPB1/IL1A/HLA-DOA/IKBKB/HLA-DMB/MX2/NLRP3/CCND3/MAPK3/BAK1/SLC25A6/HNRNPUL1/IL18/IFNGR2/CXCL8/AKT3/CIITA/HLA-DQA1/PML/IFNGR1/HLA-DRA/TLR7/CCL2/CASP8/ACTB/TPSAB1/NXF1/CDK4/IKBKE/PRSS2/CALCOCO2/HLA-DQB1/OAS2/HLA-DPA1/IRF3/TYK2/APAF1/IFNAR2/JAK1/OAS1/MX1/OAS3/IRF9/CCL5/FASLG/IL33/KPNA2/NFKBIA/ADAR/FAS/TRADD/IRAK4/TNFRSF10A/PRKCA/NXT1/…
hsa00330	hsa00330	Arginine and proline metabolism	44	-0.482965	-2.12867	2.64996e-05	0.000136057813437237	6.12010360320498e-05	1559	tags=59%, list=10%, signal=53%	OAT/AGMAT/P4HA1/NOS2/ARG2/AOC1/GAMT/L3HYPDH/ALDH18A1/ALDH1B1/ALDH9A1/HOGA1/GOT1/ALDH2/GOT2/ALDH7A1/PRODH2/DAO/GATM/MAOB/ALDH3A2/ARG1/SAT2/CNDP1/ALDH4A1/MAOA
hsa05167	hsa05167	Kaposi sarcoma-associated herpesvirus infection	188	0.335114726432376	1.82707211464694	2.69078e-05	0.000136121673663801	6.12297614093595e-05	3693	tags=36%, list=23%, signal=28%	CCR1/CXCL1/HCK/PIK3CD/GNB4/PREX1/SYK/CALML4/PPP3CB/HLA-E/BAX/RB1/PIK3R3/LYN/PLCG1/CD86/MICB/PIK3R5/PLCG2/MAPK9/IKBKB/E2F3/ITPR3/NFATC1/PIK3CG/MAPK3/BAK1/ATG14/HLA-C/HLA-B/GNG8/MAPKAPK2/CLEC2B/CXCL8/AKT3/GNGT2/LEF1/PIK3R6/TCF7/HLA-G/CREB1/IFNGR1/UBA52/MAPK13/HIF1A/HLA-A/CASP8/CDK4/HLA-F/IKBKE/CCR5/GNG11/RPS27A/GNG2/IRF3/TYK2/TCF7L1/IFNAR2/JAK1/PPP3CC/E2F2/MAPK10/CXCL3/GNG10/UBC/MAP1LC3A/IRF9/ATG3
hsa05203	hsa05203	Viral carcinogenesis	162	0.346789647980382	1.8564888031149	3.12555e-05	0.000155824642791276	7.00924800805314e-05	4956	tags=46%, list=31%, signal=32%	PIK3CD/SYK/HDAC9/TRAF5/GRB2/YWHAB/HLA-E/CDKN2B/BAX/RB1/RBPJ/PIK3R3/JAK3/LYN/STAT5A/CCND2/PRKACB/PMAIP1/CCND3/MAPK3/BAK1/HLA-C/HDAC7/HLA-B/MAPKAPK2/MDM2/CREB5/YWHAZ/HLA-G/TRAF1/ACTN1/CREB1/PXN/GSN/HLA-A/CASP8/PKM/ATP6V0D1/CDK4/HLA-F/TBP/CCR5/IRF3/RASA2/MAD1L1/SNW1/JAK1/RHOA/CCNE1/HDAC11/IRF9/HDAC1/HDAC2/KAT2A/NFKBIA/TRADD/RBL1/CHD4/SRC/HDAC5/SP100/GTF2E1/VDAC3/CDK6/REL/BAD/CDC20/EGR3/CHEK1/CCR8/NR…
hsa05135	hsa05135	Yersinia infection	132	0.369603979624332	1.90492761296824	3.21602e-05	0.000158044266088427	7.10909030446721e-05	4242	tags=48%, list=26%, signal=36%	GIT2/PYCARD/ARPC2/PIK3CD/FCGR2A/LCP2/SKAP2/TLR4/WIPF1/VAV3/ARPC3/CASP1/NLRC4/ARPC1B/PIK3R3/PLCG1/WIPF2/RHOG/PIP5K1B/MAPK9/IKBKB/RAC2/NLRP3/ITGA4/NFATC1/WASF2/LCK/MAPK3/LAT/VAV1/IL18/PKN1/ELMO2/CXCL8/AKT3/IL10/ARPC4/PXN/MAPK13/CCL2/IRAK1/RPS6KA2/RPS6KA1/ACTB/CD4/WAS/ARHGEF1/ZAP70/ITGB1/ARPC5/IRF3/MAPK10/PIP5K1C/CD8A/RHOA/ACTR3/RPS6KA6/TRAF6/LIMK1/NFKBIA/MAP2K6/IRAK4/SRC/PTK2B
hsa00220	hsa00220	Arginine biosynthesis	22	-0.603677	-2.22402	5.61029e-05	0.000269882586357717	0.000121397613814518	2971	tags=68%, list=19%, signal=56%	NOS2/ARG2/OTC/GPT/NAGS/CPS1/ASS1/GOT1/GPT2/GOT2/GLS2/GLUD1/GLUD2/ASL/ARG1
hsa00785	hsa00785	Lipoic acid metabolism	17	-0.683112	-2.32969	5.64871e-05	0.000269882586357717	0.000121397613814518	1290	tags=47%, list=8%, signal=43%	DLD/AMT/GLDC/DLAT/BCKDHA/BCKDHB/DHTKD1/OGDHL
hsa04151	hsa04151	PI3K-Akt signaling pathway	346	0.278212140897501	1.62644949373875	6.43828e-05	0.000303393006413361	0.000136471150375655	4037	tags=36%, list=25%, signal=28%	ITGA9/BCL2/LAMC3/LAMB1/LPAR6/PIK3CD/FLT3LG/ITGB8/LAMA2/GNB4/SYK/LAMC1/COL4A4/PDGFRB/SPP1/ANGPT1/GRB2/LAMC2/COL6A3/TLR4/YWHAB/THBS2/TEK/ITGA2/COMP/LPAR5/PIK3R3/CSF1R/JAK3/EFNA5/TNC/GYS1/CCND2/LPAR2/COL1A2/PIK3R5/IGF1R/COL1A1/IKBKB/ITGAV/COL4A2/RELN/FGF1/LPAR1/NTF3/ITGA4/MYB/CCND3/COL6A1/PIK3CG/IL7R/MAPK3/ITGB5/COL4A1/F2R/PPP2R5C/PDGFRA/LAMB2/VWF/GNG8/PKN1/AKT3/FGFR2/GNGT2/ITGA3/PPP2R2B/MDM2/RPS6/P…
hsa04070	hsa04070	Phosphatidylinositol signaling system	90	0.404398650186823	1.96176803254174	6.54176e-05	0.000304103629182435	0.000136790800152442	3384	tags=41%, list=21%, signal=33%	DGKG/PIK3CD/CALML4/PRKCB/ITPKB/INPP5D/INPP4A/PIP4K2A/MTMR2/CDS1/PIK3R3/PLCD1/INPP4B/DGKE/PLCG1/PLCB2/PIP5K1B/PI4KB/PLCG2/PLCB3/IP6K2/INPP5F/ITPR3/ITPK1/MTMR3/DGKA/PIP4K2B/MTMR14/DGKH/DGKD/INPP5B/PI4K2A/DGKZ/SYNJ2/PLCE1/PIP5K1C/CDIPT
hsa03060	hsa03060	Protein export	28	-0.554363	-2.19195	7.78833e-05	0.000357224802097668	0.000160685574994973	2079	tags=50%, list=13%, signal=44%	SPCS1/SPCS2/UBL4A/GET4/SRP9/SRP19/SEC63/SRP54/SEC61A2/SRPRB/IMMP2L/SEC61B/SEC61A1/HSPA5
hsa05222	hsa05222	Small cell lung cancer	92	0.389467830918405	1.90079682939117	7.97121e-05	0.000360801919257271	0.000162294620963338	4035	tags=45%, list=25%, signal=34%	BCL2/LAMC3/LAMB1/PIK3CD/LAMA2/LAMC1/COL4A4/RARB/TRAF5/LAMC2/CDKN2B/BAX/ITGA2/RB1/PIK3R3/MAX/IKBKB/ITGAV/E2F3/COL4A2/BAK1/COL4A1/LAMB2/AKT3/ITGA3/DDB2/TRAF1/LAMB3/COL4A3/LAMA4/LAMA1/CDK4/ITGB1/APAF1/E2F2/CCNE1/LAMA5/COL4A5/TRAF6/NFKBIA/BIRC7
hsa04672	hsa04672	Intestinal immune network for IgA production	43	0.485159941153738	2.0268451405873	8.98366e-05	0.000401347741513266	0.000180532796825123	3562	tags=51%, list=22%, signal=40%	HLA-DMA/TNFSF13/HLA-DPB1/TNFSF13B/CCR10/TNFRSF17/CD86/HLA-DOA/HLA-DMB/CXCL12/ITGA4/CD28/CCL28/CD80/IL10/HLA-DQA1/HLA-DRA/HLA-DQB1/ITGB7/HLA-DPA1/CXCR4/IL15
hsa00010	hsa00010	Glycolysis / Gluconeogenesis	64	-0.400463	-1.92222	0.000101802	0.000448971977410952	0.00020195495923932	1946	tags=38%, list=12%, signal=33%	ALDOC/FBP1/ALDH3B2/MINPP1/ADH5/DLD/DLAT/ENO3/ADH1C/ALDH1B1/ALDH9A1/PKLR/ALDH2/ALDH7A1/G6PC2/ALDOB/PCK2/LDHA/ADH1A/ADH1B/ALDH3A2/PGM1/ADH6/ADH4
hsa00983	hsa00983	Drug metabolism - other enzymes	59	-0.422202	-2.01136	0.000105342	0.000458703428962019	0.000206332325757089	2248	tags=42%, list=14%, signal=37%	NAT1/UGT2B28/GSTO1/UCK1/MGST2/UGT1A6/NME4/GSTA1/CMPK1/UMPS/MGST1/NAT2/UCKL1/CYP2A6/UGT2B15/CYP2A7/TPMT/CYP3A4/CYP2E1/CDA/DPYS/UGT2B4/CES2/UPB1/XDH
hsa04640	hsa04640	Hematopoietic cell lineage	92	0.384836552166587	1.87819388437586	0.000108807	0.000467871188190828	0.000210456134222925	3849	tags=43%, list=24%, signal=33%	ITGAM/CD24/CR1/FLT3LG/CD44/CD1D/HLA-DMA/ITGA2/CSF1R/HLA-DPB1/CD59/IL1A/HLA-DOA/HLA-DMB/CD33/CD3D/ITGA4/IL7R/CD36/CD38/CD2/ITGA3/HLA-DQA1/HLA-DRA/ITGA1/CSF2RA/CD4/CD3G/MS4A1/IL3RA/HLA-DQB1/CD55/IL2RA/CSF3R/HLA-DPA1/CD8A/CD7/KITLG/CD37/KIT
hsa04940	hsa04940	Type I diabetes mellitus	39	0.515374201531362	2.09629561757168	0.000121187	0.000514669063565553	0.000231506586120368	4406	tags=62%, list=27%, signal=45%	HLA-DMA/HLA-E/HLA-DPB1/PTPRN2/CD86/IL1A/HLA-DOA/HLA-DMB/HLA-C/CD28/HLA-B/CD80/HLA-DQA1/HLA-G/HLA-DRA/HLA-A/HLA-F/HLA-DQB1/HLA-DPA1/FASLG/FAS/PRF1/HLA-DOB/GZMB
hsa05168	hsa05168	Herpes simplex virus 1 infection	163	0.328099726883711	1.75615696761141	0.000142542	0.000597982806900989	0.000268982474340408	4358	tags=42%, list=27%, signal=31%	BCL2/PIK3CD/RNASEL/TNFRSF14/SYK/TRAF5/HLA-DMA/HLA-E/NXF3/BAX/PIK3R3/HLA-DPB1/POU2F1/HLA-DOA/IKBKB/HLA-DMB/BAK1/CFP/HLA-C/POU2F2/PILRA/HLA-B/IFNGR2/AKT3/TAPBP/HLA-DQA1/HLA-G/PML/IFNGR1/HLA-DRA/CCL2/TAP1/IRAK1/HLA-A/CASP8/BST2/EIF2B2/NXF1/TSC1/HLA-F/IKBKE/HLA-DQB1/OAS2/HLA-DPA1/CD74/IRF3/TYK2/PPP1CA/APAF1/IFNAR2/JAK1/OAS1/EIF2AK4/OAS3/IRF9/CCL5/FASLG/TRAF6/DAXX/NFKBIA/FAS/TRADD/IRAK4/SRC/SP100/HLA-…
hsa04148	hsa04148	Efferocytosis	152	0.334558543654495	1.77167997661168	0.00014732	0.000610580613159398	0.000274649174217967	4333	tags=47%, list=27%, signal=34%	ALOX5/CD24/PECAM1/TIMD4/STAB1/DUSP7/C1QB/SIGLEC10/CASP1/ANO3/CD47/C1QA/VPS11/VPS8/GAS6/PTGER4/HAVCR2/ADAM9/AXL/PTPN6/P2RY12/NR1H3/ITGAV/DUSP4/GULP1/NFATC1/PTGER2/MERTK/MAPK3/ITGB5/CD36/VPS39/TYRO3/RAB7B/MAPKAPK2/RAB7A/STAB2/DNMT3A/IL10/C1QC/SPHK1/ADAM10/ADAM17/LIPA/CREB1/MAPK13/HIF1A/ATP8A1/P2RY6/PBX1/SLC2A1/RAB5B/ANO9/DUSP5/CPT1C/SIRPG/ATP2A3/VPS18/THBS1/VPS16/PLA2G15/NR1H2/SIRPB1/DUSP2/CH25H/PP…
hsa05205	hsa05205	Proteoglycans in cancer	193	0.313499917045062	1.71003440171951	0.000152829	0.0006258697065233	0.000281526459176637	4261	tags=42%, list=27%, signal=31%	LUM/IQGAP1/PPP1R12B/RRAS/PIK3CD/WNT2/DCN/GAB1/CAV1/CD44/MRAS/PRKCB/HSPG2/GRB2/FZD2/TIAM1/TLR4/VAV3/HCLS1/MMP2/ITGA2/CD63/PLAU/PIK3R3/HSPB2/PLCG1/COL1A2/PRKACB/HPSE/PTPN6/PLCG2/IGF1R/FZD1/PAK1/SLC9A1/COL1A1/ITGAV/ITPR3/FZD3/MAPK3/EZR/ITGB5/MSN/TGFB2/PPP1R12A/VAV1/AKT3/MDM2/RPS6/HGF/FGFR1/FLNA/FZD7/PXN/MAPK13/HIF1A/DROSHA/GPC3/ACTB/ANK3/CBL/ARHGEF1/EIF4B/ITGB1/ERBB2/PPP1CA/PLCE1/THBS1/PLAUR/RHOA/SM…
hsa00053	hsa00053	Ascorbate and aldarate metabolism	18	-0.645233	-2.20949	0.000168595	0.000682314942359333	0.000306916452040459	4887	tags=78%, list=31%, signal=54%	AKR1A1/UGT2A3/UGDH/MIOX/UGT2B28/UGT1A6/ALDH1B1/ALDH9A1/ALDH2/ALDH7A1/UGT2B15/ALDH3A2/UGT2B4/RGN
hsa00900	hsa00900	Terpenoid backbone biosynthesis	21	-0.592777	-2.12987	0.000174852	0.000697418187283585	0.000313710139322787	3803	tags=67%, list=24%, signal=51%	HMGCR/FDPS/ZMPSTE24/PDSS1/IDI1/HMGCS1/NUS1/MVD/IDI2/MVK/ACAT2/ACAT1/PDSS2/HMGCS2
hsa04810	hsa04810	Regulation of actin cytoskeleton	223	0.303991452177589	1.69195908661998	0.000176382	0.000697418187283585	0.000313710139322787	3458	tags=37%, list=22%, signal=29%	ITGAM/TMSB4X/ITGA9/IQGAP1/ARHGEF6/PPP1R12B/RRAS/ARPC2/PIK3CD/ITGB8/NCKAP1L/PDGFRB/MRAS/MYH10/TIAM1/VAV3/PIP4K2A/ARPC3/ITGAE/ITGA2/LPAR5/FGD3/ARPC1B/PIK3R3/LPAR2/MYL12A/PIP5K1B/PAK1/SLC9A1/RAC2/ITGAV/MYL9/CXCL12/FGF1/LPAR1/ITGA4/WASF2/MAPK3/EZR/ITGAL/ITGB5/MSN/F2R/PDGFRA/ABI2/PPP1R12A/PIP4K2B/VAV1/SSH2/RGCC/AKT3/FGFR2/ITGA3/MYL12B/GNA13/FGFR1/ITGB2/ACTN1/SSH1/PAK6/ARPC4/PXN/GSN/ITGA1/PDGFD/VCL/ACT…
hsa04330	hsa04330	Notch signaling pathway	60	0.437208687456726	1.95599468508141	0.000182795	0.000714563907632285	0.00032142256555063	4089	tags=48%, list=26%, signal=36%	MFNG/ATXN1/CTBP2/CIR1/TLE4/MAML2/JAG1/APH1B/LFNG/RBPJ/DTX3/NOTCH4/DVL3/NCOR2/HEYL/ADAM17/PSEN1/DLL1/TLE3/NUMBL/DVL2/SNW1/MAML1/HDAC1/HDAC2/NCSTN/NOTCH1/KAT2A/NOTCH3
hsa00790	hsa00790	Folate biosynthesis	23	-0.589221	-2.1954	0.000191775	0.000741243621977742	0.000333423538649719	3451	tags=70%, list=22%, signal=55%	TPH2/MOCS1/AKR1C3/SPR/FPGS/DHFR/TPH1/MOCS2/PTS/GPHN/PCBD2/GCH1/PCBD1/MOCOS/GGH/QDPR
hsa05144	hsa05144	Malaria	46	0.47547452189929	2.0195967191101	0.00023938	0.000914964458023063	0.000411566019979775	3315	tags=48%, list=21%, signal=38%	PECAM1/CR1/TLR4/THBS2/COMP/KLRB1/SELP/GYPC/ITGAL/CD36/VCAM1/TGFB2/CD81/IL18/CXCL8/IL10/HGF/ITGB2/TGFB3/CCL2/THBS3/THBS1
hsa04933	hsa04933	AGE-RAGE signaling pathway in diabetic complications	99	0.365827752523546	1.81112208452909	0.000334259	0.00126126884605212	0.000567339413615855	5030	tags=54%, list=31%, signal=37%	CYBB/BCL2/PIK3CD/EDN1/COL4A4/PRKCB/MMP2/BAX/COL3A1/PIK3R3/PLCD1/STAT5A/PRKCD/PLCG1/PLCB2/COL1A2/PLCG2/MAPK9/IL1A/COL1A1/PLCB3/COL4A2/NFATC1/MAPK3/COL4A1/VCAM1/TGFB2/THBD/F3/CXCL8/AKT3/MAPK13/TGFB3/COL4A3/CCL2/CDK4/NOX4/PLCE1/MAPK10/SMAD2/COL4A5/TGFBR2/PLCB4/PRKCA/JAK2/ICAM1/VEGFC/NRAS/HRAS/AGER/CASP3/NOS3/SMAD3
hsa04613	hsa04613	Neutrophil extracellular trap formation	106	0.3656063901619	1.82989058732116	0.000337316	0.00126126884605212	0.000567339413615855	4220	tags=50%, list=26%, signal=37%	ITGAM/CYBB/CYBA/PIK3CD/CR1/NCF4/FCGR2A/SIGLEC9/SYK/HDAC9/PRKCB/TLR8/TLR4/CASP1/FPR3/CLEC7A/FCGR3B/PIK3R3/PLCG1/SELPLG/PLCB2/NCF2/PLCG2/SELP/RAC2/PLCB3/MAPK3/ITGAL/SLC25A6/FPR1/HDAC7/VWF/AKT3/CAMP/ITGB2/NCF1/MAPK13/TLR7/ACTB/MPO/C5AR1/ATG7/HMGB1/HDAC11/HDAC1/VDAC2/HDAC2/ELANE/PADI4/PLCB4/PRKCA/SRC/HDAC5
hsa05146	hsa05146	Amoebiasis	101	0.375811304009761	1.86479463923634	0.000349026	0.0012910222605461	0.000580722987454948	2788	tags=38%, list=17%, signal=31%	ITGAM/CXCL1/LAMC3/LAMB1/PIK3CD/LAMA2/SERPINB6/LAMC1/COL4A4/CD1D/PRKCB/LAMC2/TLR4/COL3A1/PIK3R3/GNA15/PLCB2/COL1A2/PRKACB/COL1A1/PLCB3/COL4A2/COL4A1/TGFB2/RAB7B/LAMB2/RAB7A/CXCL8/IL10/ITGB2/ACTN1/LAMB3/TGFB3/COL4A3/LAMA4/RAB5B/VCL/LAMA1
hsa00760	hsa00760	Nicotinate and nicotinamide metabolism	36	-0.482014	-2.02848	0.000359392	0.00131522120623361	0.00059160807012344	2254	tags=44%, list=14%, signal=38%	PNP/NADK/NNT/ASPDH/SIRT5/NUDT13/NAPRT/ENPP3/NUDT12/QPRT/NAMPT/NADK2/ENPP1/NT5E/AOX1/NNMT
hsa00061	hsa00061	Fatty acid biosynthesis	17	-0.636287	-2.17	0.000380004	0.00137601371806832	0.000618953539033179	3683	tags=71%, list=23%, signal=54%	OLAH/MECR/ACSL3/MCAT/FASN/HSD17B8/ACSL5/ACACB/OXSM/ACACA/CBR4/ACSL1
hsa05130	hsa05130	Pathogenic Escherichia coli infection	187	0.308395400246996	1.67924863316019	0.000390714	0.0013869076017188	0.000623853786574859	4203	tags=41%, list=26%, signal=31%	MYO10/NCK2/CLDN10/PYCARD/ARPC2/MYO5A/FCGR2A/NCKAP1L/CYTH3/TLR5/ARHGEF2/CYTH1/MYH10/TLR4/CLDN11/WIPF1/ARPC3/CASP1/HCLS1/BAX/NAIP/LPAR5/RPS3/ARPC1B/CYTH4/MYO1F/CYTH2/LPAR2/WIPF2/PTPN6/MAPK9/PAK1/IKBKB/NLRP3/LPAR1/WASF2/MAPK3/BAK1/EZR/ABL1/TUBB2B/F2R/TUBA1A/IL18/CXCL8/MYO1D/CLDN4/GNA13/ARPC4/MYO1C/MAPK13/IRAK1/CASP8/TUBB6/ACTB/MYO1G/BRK1/ARHGEF1/FYN/ITGB1/ARPC5/CLDN7/MAPK10/RHOA/ACTR3/CYFIP1/FASLG/T…
hsa05163	hsa05163	Human cytomegalovirus infection	214	0.292752153992737	1.62199927749806	0.000391076	0.0013869076017188	0.000623853786574859	4242	tags=37%, list=26%, signal=28%	CCR1/IL10RA/PIK3CD/GNB4/CALML4/PRKCB/TRAF5/GRB2/PPP3CB/ADCY7/HLA-E/BAX/RB1/ADCY4/ADCY3/PIK3R3/CXCR2/PLCB2/PTGER4/PRKACB/IKBKB/RAC2/ITGAV/PLCB3/E2F3/CXCL12/ITPR3/NFATC1/PTGER2/AKAP13/MAPK3/BAK1/HLA-C/PDGFRA/HLA-B/GNG8/CXCL8/AKT3/GNGT2/MDM2/TAPBP/CREB5/GNA13/HLA-G/CREB1/PXN/GNAI2/MAPK13/CCL2/IL10RB/SP1/TAP1/HLA-A/CASP8/CDK4/TSC1/HLA-F/ARHGEF1/CCR5/GNG11/GNG2/IRF3/CXCR4/JAK1/PPP3CC/E2F2/RHOA/CCL4/GN…
hsa00561	hsa00561	Glycerolipid metabolism	53	-0.400621	-1.84566	0.00041839	0.00146863522658527	0.000660616212692885	3144	tags=45%, list=20%, signal=37%	LPIN1/DGKB/PNLIPRP1/AGPAT5/LCLAT1/MOGAT2/MOGAT1/GK/LIPG/ALDH1B1/MGLL/ALDH9A1/ALDH2/AGPAT3/GK2/ALDH7A1/AGPAT2/DGAT2/LPIN2/PNPLA3/ALDH3A2/GPAM/GLYCTK/LIPC
hsa04979	hsa04979	Cholesterol metabolism	50	-0.40832	-1.83266	0.000517454	0.00179802176192716	0.000808779678712646	1584	tags=40%, list=10%, signal=36%	CYP7A1/APOC1/LDLR/LIPG/PCSK9/SCARB1/ABCB11/LCAT/CIDEB/APOA1/APOE/APOH/LIPC/ABCG8/CYP27A1/ANGPTL3/APOB/APOC2/LPA/ABCG5
hsa04141	hsa04141	Protein processing in endoplasmic reticulum	155	-0.282757	-1.62889	0.00055383	0.00190517457480367	0.000856978771408016	2451	tags=28%, list=15%, signal=24%	UBE2D3/ERP29/OSTC/PREB/MBTPS2/EIF2AK3/DNAJA1/ATXN3L/MAN1A2/CALR/RNF185/UBXN8/SEL1L/DNAJC3/SEC63/SEC24D/SEC24A/SEL1L2/CANX/MAGT1/MAN1A1/SIL1/HYOU1/SEC23A/P4HB/SEC24B/SEC61A2/MAPK8/NGLY1/PDIA4/SAR1B/SEC61B/NPLOC4/LMAN1/RAD23B/PDIA6/SEC61A1/UBQLN1/EDEM1/PDIA3/HSPA5/CUL1/UGGT2
hsa04014	hsa04014	Ras signaling pathway	219	0.292287581881332	1.62537397739912	0.000574064	0.00195522740708404	0.000879493356307694	4199	tags=39%, list=26%, signal=29%	RGL1/RRAS/PIK3CD/FLT3LG/RGL2/GNB4/CALML4/PDGFRB/GAB1/MRAS/RASAL2/ANGPT1/PRKCB/GRB2/RASSF5/ETS1/TIAM1/TEK/RASA3/PLA2G5/PIK3R3/CSF1R/EFNA5/PLCG1/PRKACB/KSR1/STK4/PLCG2/MAPK9/RASGRP1/IGF1R/PAK1/IKBKB/RAC2/RALA/FGF1/GAB2/NTF3/MAPK3/ABL1/LAT/RAPGEF5/PDGFRA/GNG8/PLA2G4A/AKT3/FGFR2/BRAP/GNGT2/HGF/FGFR1/RASAL1/PAK6/RASSF1/TGFA/RASAL3/PDGFD/RAB5B/RASGRF2/GNG11/GNG2/ZAP70/RASGRP2/RASA2/RALGDS/KSR2/PLCE1/RA…
hsa05321	hsa05321	Inflammatory bowel disease	61	0.414777052613824	1.87598380322737	0.000589847	0.00198928907807692	0.000894814854581726	3635	tags=44%, list=23%, signal=34%	TLR5/TLR4/HLA-DMA/GATA3/IL21R/HLA-DPB1/IL1A/HLA-DOA/IL12RB1/HLA-DMB/NOD2/NFATC1/TGFB2/MAF/IL18/IFNGR2/IL10/HLA-DQA1/IFNGR1/HLA-DRA/TGFB3/IL12RB2/HLA-DQB1/HLA-DPA1/IL2RG/IL18RAP/SMAD2
hsa04932	hsa04932	Non-alcoholic fatty liver disease	145	-0.284447	-1.63561	0.000622648	0.00206888168628167	0.000930616915187899	3705	tags=36%, list=23%, signal=28%	MAPK12/PPARG/NDUFA6/ATF4/XBP1/ADIPOQ/NDUFA5/DDIT3/NDUFB9/MLX/PRKAG2/UQCRC1/COX7B2/COX6C/NFKB1/NDUFB6/AKT1/COX5A/MAPK14/NDUFAB1/EIF2AK3/CYC1/NDUFA10/MAPK11/CYCS/PRKAA1/LEPR/NDUFS6/SDHC/IL6R/PIK3R1/RXRA/SDHD/SREBF1/INSR/AKT2/PRKAB2/MAPK8/PKLR/IRS1/NDUFV2/ADIPOR2/SDHB/NDUFS1/NDUFS2/ITCH/CYP2E1/SDHA/IRS2/CEBPA/MLXIPL/PPARA
hsa04659	hsa04659	Th17 cell differentiation	103	0.359381615546843	1.78721129108195	0.000625476	0.00206888168628167	0.000930616915187899	4565	tags=49%, list=28%, signal=35%	HLA-DMA/PPP3CB/IL27RA/GATA3/EBI3/IL21R/JAK3/HLA-DPB1/STAT5A/NFKBIE/PLCG1/MAPK9/HLA-DOA/IKBKB/IL12RB1/HLA-DMB/CD3D/NFATC1/LCK/MAPK3/LAT/IFNGR2/IRF4/HLA-DQA1/IFNGR1/HLA-DRA/MAPK13/HIF1A/CD4/CD3G/HLA-DQB1/IL2RB/IL2RA/ZAP70/HLA-DPA1/IL2RG/TYK2/JAK1/PPP3CC/MAPK10/CD247/PRKCQ/SMAD2/TGFBR2/NFKBIA/TBX21/HLA-DOB/JAK2/STAT6/NFATC2
hsa04061	hsa04061	Viral protein interaction with cytokine and cytokine receptor	92	0.36042028708546	1.75903036028623	0.000633347	0.00207496455914851	0.000933353091171453	4197	tags=45%, list=26%, signal=33%	CXCL14/CCR1/CXCL1/IL10RA/TNFRSF14/CXCL6/CCR2/CSF1R/IL20RA/CCR10/CXCR2/CCL23/CCL18/CXCL12/CCR7/CXCL5/CCL28/IL18/XCL1/CXCL8/TNFRSF1B/IL10/CCL2/IL10RB/CCL13/CCL19/CXCL11/CCR5/IL2RB/IL2RA/IL2RG/CCL21/CXCR4/CXCL3/IL18RAP/CCL4/CCL5/PF4V1/CXCL9/CXCR3/TNFRSF10A
hsa04920	hsa04920	Adipocytokine signaling pathway	68	-0.361633	-1.76541	0.000665223	0.00215883596116625	0.000971079823413216	3478	tags=44%, list=22%, signal=35%	PCK1/ADIPOQ/ACSL3/PRKAG2/IKBKG/NFKB1/AKT1/PPARGC1A/CHUK/PTPN11/ACSL5/AGRP/APPL1/MTOR/PRKAA1/LEPR/STK11/RXRA/ACACB/STAT3/AKT2/PRKAB2/MAPK8/IRS1/G6PC2/ADIPOR2/PCK2/ACSL1/IRS2/PPARA
hsa05150	hsa05150	Staphylococcus aureus infection	74	0.3790516848957	1.77058522690806	0.000676703	0.00217556852131782	0.000978606403407953	3187	tags=45%, list=20%, signal=36%	ITGAM/FCGR2B/FCGR2A/C3AR1/PTAFR/C1QB/HLA-DMA/FPR3/C1QA/FCGR3B/DEFB1/HLA-DPB1/SELPLG/SELP/HLA-DOA/HLA-DMB/MASP1/KRT19/ITGAL/KRT23/FPR1/CFD/IL10/HLA-DQA1/C1QC/CAMP/ITGB2/HLA-DRA/C5AR1/HLA-DQB1/KRT36/HLA-DPA1/KRT15
hsa05340	hsa05340	Primary immunodeficiency	36	0.494510924450443	1.9690071969707	0.000709648	0.0022603599036283	0.00101674695787442	5588	tags=67%, list=35%, signal=44%	JAK3/CD3D/LCK/IL7R/DCLRE1C/RFX5/BTK/ORAI1/PTPRC/RFXANK/CIITA/TAP1/CD4/ADA/ZAP70/IL2RG/CD8A/CD19/TAP2/AIRE/ICOS/CD79A/RFXAP/IGLL1
hsa04064	hsa04064	NF-kappa B signaling pathway	99	0.357044914778489	1.76764044243064	0.000727078	0.00227865107283976	0.00102497462578778	4446	tags=45%, list=28%, signal=33%	LY96/CXCL1/BCL2/SYK/PRKCB/TRAF5/TLR4/PLAU/LYN/TNFSF13B/PLCG1/PLCG2/IKBKB/CXCL12/LCK/BTK/LAT/VCAM1/CSNK2A1/LTB/CXCL8/CFLAR/TRAF1/CYLD/CARD11/CCL13/IRAK1/CCL19/ZAP70/BCL2A1/ATM/CCL21/CXCL3/CCL4/CSNK2A2/TNFAIP3/PRKCQ/TRAF6/NFKBIA/TRADD/CSNK2B/IRAK4/ICAM1/TNFRSF11A/TNFSF11
hsa00562	hsa00562	Inositol phosphate metabolism	71	0.398518377996885	1.86625	0.000728638	0.00227865107283976	0.00102497462578778	3384	tags=41%, list=21%, signal=32%	PIK3CD/FIG4/ITPKB/INPP5D/INPP4A/PIP4K2A/MTMR2/PLCD1/INPP4B/INPP5K/PLCG1/PLCB2/ISYNA1/PIP5K1B/PI4KB/PLCG2/PLCB3/INPP5F/PIK3CG/ITPK1/MTMR3/PIP4K2B/MTMR14/INPP5B/PI4K2A/SYNJ2/PLCE1/PIP5K1C/CDIPT
hsa05170	hsa05170	Human immunodeficiency virus 1 infection	196	0.288613289789179	1.57874033301241	0.000844596	0.00261748622688822	0.00117738823547297	4242	tags=38%, list=26%, signal=28%	BCL2/SAMHD1/PIK3CD/GNB4/CALML4/AP1S2/PRKCB/TRAF5/TLR4/PPP3CB/HLA-E/BAX/PIK3R3/PLCG1/APOBEC3F/APOBEC3G/APOBEC3C/PLCG2/MAPK9/PAK1/AP1G2/IKBKB/RAC2/CD3D/RBX1/ITPR3/NFATC1/MAPK3/BAK1/HLA-C/HLA-B/GNG8/TNFRSF1B/AKT3/AP1M2/GNGT2/TAPBP/HLA-G/RNF7/PAK6/PXN/GNAI2/AP1B1/MAPK13/CUL4B/TAP1/IRAK1/HLA-A/CASP8/BST2/CD4/CD3G/HLA-F/CCR5/GNG11/GNG2/APOBEC3B/ATM/IRF3/CXCR4/PPP3CC/MAPK10/CD247/GNG10/FASLG/TRAF6/LIMK1…
hsa04936	hsa04936	Alcoholic liver disease	135	-0.284805	-1.61367	0.000855284	0.00262694317431102	0.00118164212553158	3144	tags=35%, list=20%, signal=28%	LPIN1/PRKAG2/IKBKG/IL17RC/NFKB1/AKT1/IFNA14/PPARGC1A/ACOX3/FASN/MAPK14/IL17A/TAB3/CHUK/MAPK11/C2/PRKAA1/ADH5/SCD/ACACB/SREBF1/IFNA5/ADH1C/AKT2/ALDH1B1/PRKAB2/MAPK8/ALDH9A1/ALDH2/MLYCD/ACADM/C3/ACACA/ALDH7A1/ADIPOR2/ADH1A/CXCL2/ADH1B/LPIN2/LBP/CYP2E1/ALDH3A2/ADH6/ACOX1/ADH4/C5/PPARA
hsa04072	hsa04072	Phospholipase D signaling pathway	140	0.321990039155942	1.67306135844124	0.000871564	0.00265325700338113	0.00119347851743276	3448	tags=39%, list=22%, signal=31%	DGKG/RRAS/LPAR6/PIK3CD/SYK/CYTH3/PDGFRB/GAB1/CYTH1/MRAS/GRB2/ADCY7/FCER1G/LPAR5/AGPAT4/ADCY4/ADCY3/CYTH4/PIK3R3/DGKE/CXCR2/PLCG1/PLCB2/CYTH2/LPAR2/PIK3R5/PIP5K1B/PLCG2/RALA/PLCB3/GAB2/LPAR1/PIK3CG/MAPK3/F2R/DGKA/PDGFRA/DNM3/PLA2G4A/CXCL8/AKT3/PIK3R6/GNA13/SPHK1/DGKH/DGKD/PDGFD/TSC1/DGKZ/FYN/RALGDS/PIP5K1C/RHOA/PLA2G4C
hsa00770	hsa00770	Pantothenate and CoA biosynthesis	21	-0.549129	-1.97304	0.000943569	0.00284726139225546	0.00128074487350536	3692	tags=71%, list=23%, signal=55%	PPCS/DPYD/PANK3/AASDHPPT/COASY/ENPP3/VNN1/ALDH1B1/ALDH2/PANK1/ALDH3A2/CSAD/ENPP1/DPYS/UPB1
hsa01040	hsa01040	Biosynthesis of unsaturated fatty acids	19	-0.556784	-1.95632	0.00107553	0.00321723776313793	0.0014471663132842	3168	tags=63%, list=20%, signal=51%	ACAA1/ACOX3/ELOVL5/ELOVL6/ELOVL3/SCD/SCP2/ELOVL2/BAAT/HSD17B4/ACOT4/ACOX1
hsa05142	hsa05142	Chagas disease	99	0.346387327786326	1.71487738376124	0.00137797	0.00408639549507438	0.00183812771657263	4147	tags=44%, list=26%, signal=33%	PIK3CD/TLR4/C1QB/C1QA/PIK3R3/GNA15/PLCB2/MAPK9/IKBKB/PLCB3/TLR6/CD3D/MAPK3/TGFB2/IFNGR2/CXCL8/AKT3/CFLAR/PPP2R2B/IL10/C1QC/IFNGR1/GNAI2/MAPK13/TGFB3/CCL2/IRAK1/CASP8/PPP2R2D/CD3G/ACE/MAPK10/PPP2R1A/CD247/SMAD2/CCL5/GNAS/FASLG/TGFBR2/TRAF6/NFKBIA/FAS/IRAK4/PLCB4
hsa05320	hsa05320	Autoimmune thyroid disease	46	0.441254871692591	1.87424740993895	0.00149847	0.00440576982100775	0.00198178752658549	4406	tags=50%, list=27%, signal=36%	HLA-DMA/HLA-E/HLA-DPB1/CD86/HLA-DOA/HLA-DMB/HLA-C/CD28/HLA-B/CD80/IL10/HLA-DQA1/HLA-G/HLA-DRA/HLA-A/HLA-F/HLA-DQB1/HLA-DPA1/FASLG/FAS/PRF1/HLA-DOB/GZMB
hsa04660	hsa04660	T cell receptor signaling pathway	117	0.336185254402406	1.71053926672347	0.0015288	0.00445682713171216	0.00200475394235522	3641	tags=39%, list=23%, signal=31%	NCK2/PIK3CD/LCP2/GRB2/PPP3CB/VAV3/PIK3R3/NFKBIE/PLCG1/PTPN6/MAPK9/RASGRP1/PAK1/IKBKB/CD3D/NFATC1/LCK/MAPK3/MAP3K8/LAT/CBLB/PPP2R5C/CD28/VAV1/PTPRC/AKT3/PPP2R2B/IL10/CARD11/PAK6/MAPK13/PPP2R2D/CD4/CDK4/CD3G/ZAP70/FYN/PPP2R3A/PPP3CC/MAPK10/CD8A/PPP2R1A/RHOA/CD247/PRKCQ/ITK
hsa00591	hsa00591	Linoleic acid metabolism	23	-0.52951	-1.97292	0.0020579	0.00594889419166823	0.00267591017801478	3799	tags=70%, list=24%, signal=53%	PLA2G4D/PLA2G2E/PLA2G4F/PLA2G3/ALOX15/PLA2G1B/PLA2G2A/PLA2G12A/CYP3A4/CYP2E1/CYP1A2/PLA2G12B/CYP2J2/CYP2C8/CYP2C19/CYP2C9
hsa05202	hsa05202	Transcriptional misregulation in cancer	166	0.293180976105017	1.57774001226906	0.00253588	0.00726952706119119	0.003269952503045	4005	tags=36%, list=25%, signal=27%	ITGAM/MITF/PROM1/RUNX2/FUT8/BAX/PLAU/LMO2/CSF1R/ETV5/CDK14/BCL11B/CCND2/CD86/FLI1/MLLT3/SPINT1/IGF1R/MAX/MEF2C/ARNT2/TCF3/PLAT/ETV6/BAK1/MLF1/IGFBP3/KMT2A/MAF/LYL1/CXCL8/TFE3/MDM2/DDB2/PML/TRAF1/AFF1/SP1/PBX1/BMP2K/CCNT1/MPO/SUPT3H/ITGB7/IL2RB/BCL2A1/ETV7/ATM/LDB1/GRIA3/PAX5/NGFR/CDKN2C/HDAC1/HDAC2/TGFBR2/ERG/DOT1L/ELANE
hsa04664	hsa04664	Fc epsilon RI signaling pathway	63	0.393660062308374	1.80077180784706	0.00285583	0.00807279202964009	0.00363127426057862	2004	tags=35%, list=13%, signal=31%	ALOX5/PIK3CD/LCP2/ALOX5AP/SYK/GRB2/INPP5D/VAV3/FCER1G/PIK3R3/LYN/PLCG1/PLCG2/MAPK9/RAC2/GAB2/MAPK3/BTK/LAT/VAV1/PLA2G4A/AKT3
hsa04360	hsa04360	Axon guidance	179	0.28452095888843	1.53268	0.00286303	0.00807279202964009	0.00363127426057862	4203	tags=40%, list=26%, signal=30%	NCK2/DPYSL2/SEMA6A/RRAS/PIK3CD/SEMA4D/ROBO1/PPP3CB/UNC5C/SRGAP1/EPHB6/PIK3R3/EFNA5/PLCG1/SLIT2/PLXNC1/MYL12A/PLCG2/EFNB3/PAK1/TRPC1/NTN4/RAC2/MYL9/CXCL12/FZD3/ROBO3/BMPR1B/MAPK3/ABL1/ABLIM2/SRGAP2/EFNB1/UNC5B/NEO1/SSH2/EFNB2/MYL12B/SEMA4F/PLXNA1/ILK/SSH1/LRIG2/PAK6/SEMA3E/GNAI2/NRP1/SEMA4A/EPHA3/FES/CDK5/PLXNA4/FYN/SEMA7A/ITGB1/CXCR4/PPP3CC/RASA1/SSH3/RHOA/SEMA3C/BOC/SEMA6D/EPHB3/WNT4/LRRC4C/LIMK…
hsa03250	hsa03250	Viral life cycle - HIV-1	58	0.377597241504997	1.67573550452455	0.00306152	0.00851984114944468	0.00383236428692891	4110	tags=45%, list=26%, signal=33%	SAMHD1/FEZ1/MAP1B/BICD2/APOBEC3F/APOBEC3G/APOBEC3C/MLLT3/MX2/VPS4A/CHMP4B/CCNT1/BST2/CD4/MAP1S/BICD1/CCR5/APOBEC3B/CXCR4/PIN1/SERINC3/MX1/MAP1A/PPIA/KAT2A/SUPT5H
hsa00040	hsa00040	Pentose and glucuronate interconversions	21	-0.511591	-1.83816	0.00307111	0.00851984114944468	0.00383236428692891	1830	tags=48%, list=11%, signal=42%	UGT2B28/CRYL1/UGT1A6/DCXR/SORD/XYLB/FGGY/UGT2B15/UGP2/UGT2B4
hsa00514	hsa00514	Other types of O-glycan biosynthesis	42	0.435690626196426	1.80700372101742	0.00315132	0.00867243011976103	0.00390100130846044	3715	tags=50%, list=23%, signal=39%	ST6GAL2/MFNG/LFNG/OGT/GALNT10/GALNT3/GALNT16/COLGALT1/GALNT7/GALNT6/GALNT18/GALNT12/GXYLT2/XXYLT1/COLGALT2/GALNT11/POMT2/EOGT/C1GALT1/POGLUT1/POFUT2
hsa04910	hsa04910	Insulin signaling pathway	133	-0.272099	-1.53462	0.00328837	0.00897777497539925	0.00403835043263063	3103	tags=35%, list=19%, signal=28%	PRKAG2/KRAS/RPS6KB1/MAPK1/AKT1/PPARGC1A/PRKACA/CALML6/PPP1R3F/FASN/LIPE/RAF1/MAP2K1/PPP1R3E/PPP1R3C/CALM1/FBP1/SHC2/MTOR/SOCS1/CRKL/FLOT2/PRKAA1/PDPK1/PDE3B/PYGL/PIK3R1/PRKAR2A/ACACB/PTPRF/SREBF1/INSR/AKT2/RHEB/PRKAB2/MAPK8/CRK/PKLR/IRS1/ACACA/G6PC2/PHKA2/PCK2/GYS2/IRS2/PPP1R3B
hsa04931	hsa04931	Insulin resistance	104	-0.294382	-1.57906	0.00341135	0.00924019559140492	0.00415639152979352	2164	tags=31%, list=14%, signal=27%	PPP1R3E/PPP1R3C/PTPN11/RPS6KA3/MTOR/PRKAA1/PDPK1/PYGL/PIK3R1/ACACB/PTPRF/CREB3L3/SREBF1/STAT3/INSR/AKT2/PRKAB2/MAPK8/IRS1/G6PC2/PCK2/TRIB3/AGT/GYS2/SLC27A5/GFPT1/IRS2/PPP1R3B/SLC2A2/MLXIPL/PPARA/SLC27A2
hsa00512	hsa00512	Mucin type O-glycan biosynthesis	32	0.468729544009958	1.80712065980461	0.00378626	0.0101755815785523	0.00457714348851649	4419	tags=56%, list=28%, signal=41%	GALNT10/GALNT3/GALNT16/GALNT7/GALNT6/GCNT1/ST6GALNAC2/GALNT18/GALNT12/ST6GALNAC1/GALNT11/ST6GALNAC3/ST6GALNAC4/C1GALT1/B3GNT3/GCNT3/GALNT15/B3GNT6
hsa04015	hsa04015	Rap1 signaling pathway	200	0.276087899255683	1.51625028967915	0.00410641	0.0109297401281034	0.00491637637341247	4203	tags=38%, list=26%, signal=28%	ITGAM/RRAS/PIK3CD/LCP2/CALML4/PDGFRB/MRAS/ANGPT1/PRKCB/RASSF5/PRKD3/TIAM1/ADCY7/VAV3/ARAP3/TEK/P2RY1/LPAR5/ADCY4/ADCY3/PIK3R3/CSF1R/EFNA5/PLCG1/PLCB2/PRKCI/LPAR2/IGF1R/RAC2/RALA/PLCB3/FGF1/LPAR1/MAPK3/ITGAL/LAT/RAPGEF5/PRKD2/F2R/FPR1/PDGFRA/VAV1/AKT3/FGFR2/HGF/VASP/FGFR1/ITGB2/GNAI2/MAPK13/PDGFD/ACTB/PRKD1/PFN1/ITGB1/RASGRP2/TLN1/RALGDS/PLCE1/THBS1/RHOA/NGFR/SIPA1/PGF/GNAS/FGF19/KITLG/KIT/KDR/RAS…
hsa04217	hsa04217	Necroptosis	123	0.304300274765407	1.55008618542834	0.00413043	0.0109297401281034	0.00491637637341247	4496	tags=41%, list=28%, signal=30%	CYBB/PYCARD/BCL2/TRAF5/TLR4/MLKL/CASP1/BAX/JAK3/STAT5A/MAPK9/IL1A/CAPN2/NLRP3/SLC25A6/RIPK3/ZBP1/GLUL/PLA2G4A/VPS4A/IFNGR2/CFLAR/CHMP4B/CYLD/CHMP7/IFNGR1/FTL/CASP8/CHMP2A/FTH1/DNM1L/TYK2/IFNAR2/JAK1/MAPK10/CHMP1A/HMGB1/PLA2G4C/PYGB/TNFAIP3/IRF9/PPIA/FASLG/VDAC2/IL33/FAS/TRADD/TNFRSF10A/JAK2/VDAC3/STAT6
hsa05206	hsa05206	MicroRNAs in cancer	156	0.2960425570087	1.57104983016471	0.00438022	0.0115022603087643	0.00517390534084562	4220	tags=38%, list=26%, signal=28%	GLS/BCL2/PIK3CD/ZEB2/PDGFRB/CD44/ABCC1/PRKCB/GRB2/SOX4/MARCKS/PLAU/BMF/PIK3R3/EFNA5/TNC/PLCG1/CCND2/VIM/PLCG2/DICER1/HMOX1/IKBKB/ZFPM2/E2F3/TPM1/NOTCH4/FZD3/MAPK3/BAK1/EZR/ABL1/TGFB2/CYP1B1/PDGFRA/RPS6KA5/DNMT3A/MDM2/ST14/RASSF1/RECK/FOXP1/TNN/MAPK7/ATM/ERBB2/MDM4/E2F2/THBS1/RHOA/CCNE1/HDAC1/TIMP3/HDAC2/NOTCH1/NOTCH3/PDGFA/PRKCA/HDAC5
hsa04974	hsa04974	Protein digestion and absorption	94	0.333194264529454	1.63456139390231	0.00475603	0.0123945149664238	0.00557525612014777	3189	tags=35%, list=20%, signal=28%	FXYD2/SLC7A7/COL4A4/SLC7A8/COL6A3/KCNE3/COL16A1/COL5A1/SLC8A1/COL3A1/COL14A1/SLC1A5/COL10A1/COL1A2/COL1A1/SLC36A1/KCNQ1/COL23A1/COL4A2/COL5A2/COL6A1/COL4A1/COL6A6/MEP1A/COL4A3/COL15A1/COL7A1/PRCP/COL8A1/PRSS2/COL9A3/ATP1B3/COL6A2
hsa00310	hsa00310	Lysine degradation	58	-0.337591	-1.60588	0.0054234	0.0140274304607686	0.00630976829171658	1290	tags=29%, list=8%, signal=27%	DLD/SETD7/ALDH1B1/ALDH9A1/ACAT2/ALDH2/ALDH7A1/AASS/PIPOX/ACAT1/DHTKD1/ECHS1/EHHADH/HADH/ALDH3A2/GCDH/AADAT
hsa04010	hsa04010	MAPK signaling pathway	285	0.251235252332662	1.43806997850565	0.00579061	0.0148506148014522	0.00668005010958837	4199	tags=34%, list=26%, signal=26%	RRAS/FLT3LG/PDGFRB/MKNK1/MRAS/ANGPT1/PRKCB/GRB2/DUSP7/MAP3K1/PPP3CB/TEK/CSF1R/EFNA5/PRKACB/STK4/MAPK9/RASGRP1/IGF1R/MAX/MEF2C/PAK1/MAPKAPK3/IL1A/IKBKB/RAC2/MAP3K13/DUSP4/FGF1/MAP4K1/NTF3/NFATC1/MAPK3/MAP3K8/MAP3K6/MAP3K3/TGFB2/PDGFRA/MAP4K2/PLA2G4A/MAPKAPK2/RPS6KA5/HSPA6/CACNA2D1/AKT3/FGFR2/HGF/FGFR1/FLNA/TGFA/MAPK13/TGFB3/IRAK1/RPS6KA2/PDGFD/RPS6KA1/CACNB3/PTPN7/RASGRF2/MAPK7/CACNA2D4/DUSP5/ARRB…
hsa03082	hsa03082	ATP-dependent chromatin remodeling	85	0.332711403475118	1.5978052845101	0.005828	0.0148506148014522	0.00668005010958837	5796	tags=55%, list=36%, signal=35%	SMARCD3/TFPT/CHD3/MBD2/BAZ2A/TRRAP/SMARCE1/BPTF/BAZ1A/CDK2AP1/MEAF6/ARID2/ACTB/INO80/RSF1/DPF2/SMARCC1/SMARCA4/VPS72/SMARCD2/HDAC1/PHF6/MCRS1/HDAC2/INO80C/INO80D/BRD8/SMARCC2/ACTL6B/CHD4/ING3/SMARCA5/BCL7B/GATAD2A/EP400/MTA1/KAT5/BRD9/SMARCD1/EPC2/INO80E/ACTR5/RBBP4/EPC1/BRD7/BCL7C/BAZ1B
hsa00062	hsa00062	Fatty acid elongation	19	-0.493811	-1.73505	0.00594757	0.015043865670877	0.00676697752025373	2132	tags=47%, list=13%, signal=41%	ELOVL5/ELOVL6/ELOVL3/HADHB/ELOVL2/ACAA2/ECHS1/HADH/ACOT4
hsa04310	hsa04310	Wnt signaling pathway	165	0.282531773480886	1.51916971252345	0.00615135	0.0153669593586483	0.00691231036022429	4596	tags=38%, list=29%, signal=28%	RSPO3/MMP7/WNT2/CTBP2/TLE4/PRKCB/FZD2/PPP3CB/PRICKLE2/PRICKLE1/LZTS2/CCDC88C/PLCB2/CCND2/PRKACB/MAPK9/FZD1/RAC2/PLCB3/RBX1/NFATC1/CCND3/FZD3/DVL3/VANGL2/CTNND2/CSNK2A1/SFRP1/APCDD1/LEF1/TCF7/CHD8/CSNK1E/PSEN1/FZD7/VANGL1/DAAM2/GPC4/TLE3/PORCN/LGR6/DVL2/TCF7L1/PPP3CC/MAPK10/RHOA/BAMBI/CSNK2A2/ROR1/AXIN2/WNT4/SOX17/CSNK2B/PPARD/PLCB4/PRKCA/PRICKLE3/CACYBP/WNT5B/SFRP5/WNT9A/NFATC2/ROR2
hsa05235	hsa05235	PD-L1 expression and PD-1 checkpoint pathway in cancer	86	0.323711826514077	1.5594785933046	0.00616465	0.0153669593586483	0.00691231036022429	4132	tags=44%, list=26%, signal=33%	PIK3CD/TLR4/PPP3CB/PIK3R3/NFKBIE/PLCG1/PTPN6/RASGRP1/IKBKB/CD3D/BATF2/NFATC1/LCK/MAPK3/LAT/MAP3K3/CD28/CSNK2A1/IFNGR2/AKT3/IFNGR1/MAPK13/HIF1A/CD4/CD3G/CD274/ZAP70/BATF/BATF3/JAK1/PPP3CC/CD247/CSNK2A2/PRKCQ/TRAF6/NFKBIA/MAP2K6/CSNK2B
hsa04668	hsa04668	TNF signaling pathway	115	0.311057207043964	1.58178416105536	0.00626662	0.0155087664861763	0.00697609753203158	4976	tags=45%, list=31%, signal=31%	CXCL1/PIK3CD/EDN1/CXCL6/TRAF5/JAG1/MLKL/PIK3R3/CASP10/RHBDF2/MAPK9/IKBKB/NOD2/MAPK3/MAP3K8/RIPK3/VCAM1/CXCL5/RHBDF1/RPS6KA5/TNFRSF1B/AKT3/CFLAR/CREB5/ADAM17/TRAF1/CYLD/CREB1/MAPK13/CCL2/CASP8/DNM1L/MAPK10/FRMD8/CXCL3/IL15/TNFAIP3/DAB2IP/CCL5/LIF/NFKBIA/FAS/TRADD/MAP2K6/ICAM1/VEGFC/CX3CL1/CSF1/TRAF3/SOCS3/CASP3/MAP3K7
hsa04210	hsa04210	Apoptosis	128	0.299432410072488	1.53435089331976	0.00638495	0.0156887443577791	0.00705705453057993	5077	tags=45%, list=32%, signal=31%	BCL2/PIK3CD/CTSC/CASP2/CTSB/CTSK/BAX/PIK3R3/CSF2RB/PTPN13/CASP10/CTSH/MAPK9/PMAIP1/CAPN2/IKBKB/ITPR3/MAPK3/BAK1/TUBA1A/CTSS/CTSV/AKT3/CFLAR/HTRA2/TRAF1/CTSD/CASP8/ACTB/IL3RA/CTSW/BCL2A1/ATM/APAF1/MAPK10/DAB2IP/FASLG/SPTAN1/TUBA1B/DAXX/NFKBIA/FAS/TRADD/PRF1/TNFRSF10A/CTSL/DFFB/PARP3/GZMB/BAD/CTSF/NRAS/HRAS/CTSZ/CASP3/PIDD1/TUBA1C
hsa05310	hsa05310	Asthma	26	0.486383795681561	1.78149213347398	0.00664614	0.0162146983183382	0.00729363724845692	3108	tags=42%, list=19%, signal=34%	HLA-DMA/FCER1G/HLA-DPB1/HLA-DOA/HLA-DMB/IL10/HLA-DQA1/HLA-DRA/RNASE3/HLA-DQB1/HLA-DPA1
hsa04625	hsa04625	C-type lectin receptor signaling pathway	99	0.318038824655623	1.57453100563878	0.00758981	0.0183723090687056	0.00826416595195753	3728	tags=38%, list=23%, signal=30%	CD209/PYCARD/RRAS/PIK3CD/SYK/CALML4/MRAS/PPP3CB/CASP1/FCER1G/CLEC7A/PIK3R3/PRKCD/KSR1/PLCG2/MAPK9/PAK1/IKBKB/NLRP3/ITPR3/NFATC1/MAPK3/CBLB/MAPKAPK2/AKT3/MDM2/IL10/CYLD/MAPK13/CASP8/IKBKE/CLEC4E/LSP1/PPP3CC/MAPK10/RHOA/IRF9/PLK3
hsa04080	hsa04080	Neuroactive ligand-receptor interaction	348	-0.194963	-1.28469	0.00763733	0.0183723090687056	0.00826416595195753	5724	tags=48%, list=36%, signal=31%	GABRA5/GCG/GRID2/GABRA1/PPY/SLURP1/VIP/GABRR3/OPRD1/CHRNA1/SSTR2/CHRNA4/MTNR1B/LEP/TAC3/PRLH/VIPR2/PENK/CRH/GALR1/HTR4/CRHR1/CNR2/NTSR1/CHRNB1/GRIN2C/CSH1/HTR1D/GLP1R/SPX/GRIA2/PATE2/PYY/QRFPR/GABRA6/P2RX2/GHRHR/OPRK1/CHRM5/PTH2/CRHR2/TACR1/GALP/S1PR2/CHRM4/NPW/HTR1E/DRD5/GALR3/NMBR/GLRA2/GABRR1/FSHR/CHRNA5/OPRL1/CHRNA10/MC3R/CHRM3/GRM4/UCN3/OPRM1/MTNR1A/CHRNB4/SSTR4/HRH3/HTR6/GABRA4/CHRNA3/CHRNB…
hsa04977	hsa04977	Vitamin digestion and absorption	23	-0.480026	-1.78855	0.00813717	0.0193047360231933	0.00868358688925771	3413	tags=57%, list=21%, signal=45%	SLC46A1/LMBRD1/AMN/SLC52A3/BTD/SLC23A1/SLC5A6/SCARB1/SLC19A2/MMACHC/APOA1/SLC19A3/APOB
hsa00970	hsa00970	Aminoacyl-tRNA biosynthesis	23	-0.479821	-1.78778	0.00813717	0.0193047360231933	0.00868358688925771	5561	tags=70%, list=35%, signal=45%	SARS2/DARS2/FARSA/QRSL1/LARS2/RARS2/FARS2/FARSB/GATC/PSTK/MTFMT/SEPSECS/EARS2/IARS2/NARS2/MARS2
hsa04530	hsa04530	Tight junction	156	0.285142010398608	1.51320239743907	0.00838197	0.0197493077838049	0.00888356255881063	3421	tags=34%, list=21%, signal=27%	CLDN10/ARPC2/DLG3/ARHGEF18/MYL6/CFTR/ARHGEF2/CD1D/MYH10/JAM3/MAP3K1/TIAM1/RAB8B/CLDN11/ARPC3/HCLS1/MYL6B/ARPC1B/MICALL2/PRKCI/MYL12A/PRKACB/MAPK9/MYL9/EZR/JAM2/MSN/AMOTL2/TUBA1A/SYMPK/NF2/ARHGAP17/CLDN4/PPP2R2B/MYL12B/VASP/YBX3/ACTN1/ARPC4/LLGL1/PPP2R2D/ACTB/CDK4/WAS/ITGB1/ARPC5/ERBB2/CLDN7/MAPK10/PCNA/PPP2R1A/RHOA/ACTR3
hsa00590	hsa00590	Arachidonic acid metabolism	51	-0.341542	-1.54923	0.00869393	0.0203449681328237	0.00915150035350391	4124	tags=55%, list=26%, signal=41%	ALOX12B/PTGES2/CYP4F8/PLA2G4D/ALOXE3/ALOX12/PLA2G2E/PLA2G4F/PTGR1/PLA2G3/AKR1C3/ALOX15/PLA2G1B/PLA2G2A/PTGR2/PTGES/HPGD/PLA2G12A/CYP2E1/EPHX2/CYP4F2/PLA2G12B/CYP2J2/CYP2C8/CYP2C19/CYP2C9/CYP4F3/CYP2B6
hsa03050	hsa03050	Proteasome	42	-0.370372	-1.61308	0.00899424	0.0209003173446104	0.00940130553750835	4076	tags=43%, list=25%, signal=32%	PSMD11/PSMA5/PSMC6/PSME4/PSMD3/PSMD7/PSMA7/PSMD9/PSMA1/PSMC2/PSMA2/PSMA3/PSMC3/PSMD1/PSMB7/PSMB1/PSMD6/PSMD12
hsa04218	hsa04218	Cellular senescence	152	0.28022179634234	1.48393563699448	0.00908141	0.0209003173446104	0.00940130553750835	5348	tags=44%, list=33%, signal=30%	RRAS/PIK3CD/CALML4/MRAS/RASSF5/ETS1/PPP3CB/HLA-E/CDKN2B/RB1/PIK3R3/CCND2/IL1A/CAPN2/E2F3/ITPR3/NFATC1/CCND3/MAPK3/IGFBP3/SLC25A6/HLA-C/TGFB2/HLA-B/MAPKAPK2/CXCL8/AKT3/MDM2/HLA-G/MAPK13/TGFB3/HLA-A/TRPV4/LIN37/CDK4/TSC1/HLA-F/ATM/PPP1CA/PPP3CC/E2F2/CCNE1/SMAD2/VDAC2/TGFBR2/RAD1/KIR2DL4/MAP2K6/RBL1/VDAC3/CDK6/NFATC2/TRAF3IP2/CHEK1/NRAS/MYBL2/HRAS/CCNA2/TSC2/CCNB2/SMAD3/CCNB1/CALML5/CDK1/MCU/MAP2K2/…
hsa04926	hsa04926	Relaxin signaling pathway	127	0.304009208378357	1.55891352022403	0.00911351	0.0209003173446104	0.00940130553750835	4203	tags=38%, list=26%, signal=28%	PIK3CD/GNB4/EDN1/COL4A4/GRB2/ADCY7/MMP2/ADCY4/ADCY3/COL3A1/PIK3R3/GNA15/PLCB2/EDNRB/COL1A2/PRKACB/RLN2/MAPK9/COL1A1/PLCB3/COL4A2/MAPK3/COL4A1/GNG8/AKT3/GNGT2/CREB5/RXFP1/CREB1/GNAI2/MAPK13/COL4A3/ACTA2/GNG11/ARRB2/GNG2/MAPK10/GNG10/SMAD2/GNAS/MMP1/COL4A5/ARRB1/TGFBR2/NFKBIA/PLCB4/PRKCA/SRC
hsa05414	hsa05414	Dilated cardiomyopathy	102	0.319338537335136	1.58328699260843	0.00930451	0.0211970374744379	0.00953477511855071	3285	tags=34%, list=21%, signal=27%	ITGA9/ITGB8/LAMA2/ADCY7/ITGA2/ADCY4/ADCY3/SLC8A1/PRKACB/TPM2/ITGAV/TPM1/ITGA4/ITGB5/TGFB2/TPM4/CACNA2D1/SSPN/ITGA3/TPM3/DTNA/SGCA/TGFB3/ITGA1/CACNB3/ACTB/LAMA1/CACNA2D4/ITGA8/ITGB7/ITGB1/ITGB4/SGCD/ATP2A3/ADRB1
hsa00532	hsa00532	Glycosaminoglycan biosynthesis - chondroitin sulfate / dermatan sulfate	21	0.495641820839502	1.70263186041703	0.0111204	0.0251672531450571	0.0113206432445637	5603	tags=76%, list=35%, signal=50%	CHST15/CHST3/CHST11/XYLT1/CSGALNACT1/CHST12/CHSY1/DSE/B3GAT3/XYLT2/UST/CHPF2/CHST7/CHST14/DSEL/B3GALT6
hsa05410	hsa05410	Hypertrophic cardiomyopathy	97	0.306744166522797	1.51521609842773	0.01143	0.0256988891841951	0.0115597818545798	6084	tags=57%, list=38%, signal=35%	ITGA9/ITGB8/LAMA2/EDN1/ITGA2/SLC8A1/TPM2/ITGAV/TPM1/ITGA4/ITGB5/TGFB2/TPM4/CACNA2D1/SSPN/ITGA3/TPM3/DTNA/SGCA/TGFB3/ITGA1/CACNB3/ACTB/LAMA1/CACNA2D4/ACE/ITGA8/ITGB7/ITGB1/ITGB4/SGCD/ATP2A3/TTN/CACNA1C/PRKAA2/ITGA7/CACNA2D3/ITGA6/DES/ITGB3/CACNB1/CACNA1S/TNNC1/PRKAB1/TGFB1/ITGA11/ITGA2B/CACNA2D2/SGCB/ACTC1/SGCZ/SNTB2/IL6/SGCE/ITGA10
hsa04110	hsa04110	Cell cycle	153	0.27805789058818	1.47346673466213	0.0116947	0.0260774169454192	0.0117300498499897	5873	tags=48%, list=37%, signal=31%	YWHAB/CDKN2B/RB1/CCND2/E2F3/RBX1/CCND3/ABL1/CDKN1C/TGFB2/PPP2R5C/CDC14A/MDM2/YWHAZ/TGFB3/CDK4/MAU2/ATM/MAD1L1/E2F2/PCNA/PPP2R1A/CCNE1/CDKN2C/BUB3/CDC7/MCM6/SMAD2/HDAC1/ANAPC7/HDAC2/SMC1B/STAG1/SFN/PPP2R5B/RBL1/ESCO2/BUB1/ANAPC5/ANAPC16/MCM5/CDK6/PTTG1/STAG2/MCM7/ORC6/MAD2L1/TTK/CDC20/CHEK1/ZBTB17/CDCA5/CCNA2/PRKDC/CCNB2/SMAD3/CCNB1/CDC25B/BUB1B/MCM2/ANAPC4/CDK1/MCM4/TGFB1/DDX11/MCM3/NDC80/CDKN1A/…
hsa04540	hsa04540	Gap junction	82	0.316973205867619	1.51170849537909	0.01175	0.0260774169454192	0.0117300498499897	5341	tags=48%, list=33%, signal=32%	HTR2B/PDGFRB/GUCY1A2/PRKCB/GRB2/ADCY7/ADCY4/ADCY3/PLCB2/PRKACB/PLCB3/LPAR1/ITPR3/MAPK3/TUBB2B/PDGFRA/TUBA1A/PRKG1/GNAI2/GJA1/PDGFD/TUBB6/MAPK7/ADRB1/GNAS/TUBA1B/PLCB4/CSNK1D/PDGFA/PRKCA/SRC/PDGFC/NRAS/HRAS/TUBA1C/ADCY5/GRM5/CDK1/MAP2K2
hsa04722	hsa04722	Neurotrophin signaling pathway	115	0.301380824877359	1.53257794528267	0.0121571	0.0268078709505568	0.0120586200420191	3820	tags=37%, list=24%, signal=28%	BCL2/ARHGDIB/PIK3CD/CALML4/CAMK4/GAB1/GRB2/MAP3K1/BAX/PIK3R3/NFKBIE/PRKCD/PLCG1/IRAK3/PLCG2/MAPK9/IKBKB/SORT1/NTF3/MAPK3/ABL1/MAP3K3/PRDM4/MAPKAPK2/RPS6KA5/AKT3/SH2B3/PSEN1/MAPK13/IRAK1/RPS6KA2/RPS6KA1/MAPK7/MATK/SH2B2/MAPK10/RHOA/NGFR/RPS6KA6/BDNF/FASLG/TRAF6
hsa04152	hsa04152	AMPK signaling pathway	117	-0.264574	-1.44234	0.0128699	0.0281989940554555	0.0126843700310647	3200	tags=39%, list=20%, signal=32%	HMGCR/RPS6KB2/PPARG/PCK1/ADIPOQ/PPP2R5D/PRKAG2/PPP2CB/RPS6KB1/AKT1/IGF1/PPP2R2C/PPARGC1A/FASN/LIPE/RAB2A/PPP2R5A/PPP2R5E/FBP1/MTOR/PRKAA1/LEPR/HNF4A/PDPK1/PIK3R1/STK11/SCD/ACACB/CREB3L3/SREBF1/INSR/AKT2/RHEB/PRKAB2/MLYCD/IRS1/ACACA/G6PC2/STRADB/ADIPOR2/PCK2/ADRA1A/GYS2/PPP2R1B/IRS2/PFKFB1
hsa05208	hsa05208	Chemical carcinogenesis - reactive oxygen species	186	-0.22384	-1.33595	0.0135218	0.0292825000717249	0.0131717488082728	3096	tags=28%, list=19%, signal=23%	UQCRC1/KRAS/AKR1C3/IKBKG/COX7B2/COX6C/ACP1/NFKB1/NDUFB6/MAPK1/AKT1/COX5A/MAPK14/RAF1/NDUFAB1/MAP2K1/GSTO1/EGF/CHUK/PTPN11/SOD2/CYC1/EPHX1/NDUFA10/MAPK11/MGST2/PPIF/PDPK1/NDUFS6/SDHC/VEGFA/PIK3R1/SDHD/GSTA1/AKT2/MAPK8/MGST1/EGFR/AKR1C4/SLC25A4/NDUFV2/SDHB/NDUFS1/NDUFS2/CAT/MET/CYP1A1/CYP2E1/AS3MT/EPHX2/CYP1A2/SDHA/SOD1
hsa05012	hsa05012	Parkinson disease	223	-0.212012	-1.30856	0.0135346	0.0292825000717249	0.0131717488082728	4501	tags=36%, list=28%, signal=26%	CAMK2B/PINK1/KEAP1/SLC39A8/UQCRQ/NDUFB5/UBB/PRKACG/PSMD11/COX8C/PSMA5/SLC6A3/TUBAL3/PSMC6/CAMK2G/NDUFA6/ATF4/CAMK2A/XBP1/SLC18A1/NDUFA5/DDIT3/PSMD3/UBE2G1/TRAP1/NDUFB9/DRD1/KLC4/PSMD7/UQCRC1/COX7B2/DRD2/COX6C/PSMA7/PSMD9/PSMA1/NDUFB6/SLC11A2/COX5A/PRKACA/CALML6/NDUFAB1/EIF2AK3/KIF5A/ITPR2/CALM1/GPR37/CYC1/NDUFA10/TUBA8/PSMC2/CYCS/PSMA2/PPIF/PSMA3/PSMC3/NDUFS6/SDHC/TUBB2A/PSMD1/SDHD/PSMB7/MAPK8/PS…
hsa00030	hsa00030	Pentose phosphate pathway	30	-0.405415	-1.63612	0.013768	0.0295584888569751	0.0132958930904998	2329	tags=40%, list=15%, signal=34%	RBKS/ALDOC/FBP1/H6PD/PRPS1/ALDOB/IDNK/DERA/PGM1/GLYCTK/RGN/SHPK
hsa01250	hsa01250	Biosynthesis of nucleotide sugars	34	-0.388386	-1.62523	0.0138341	0.0295584888569751	0.0132958930904998	4031	tags=56%, list=25%, signal=42%	UGDH/GCK/GALE/GALT/MIOX/NANP/PMM1/CMAS/PMM2/GALK1/TGDS/PGM3/UAP1/GNE/MPI/UGP2/GNPNAT1/GFPT1/PGM1
hsa04928	hsa04928	Parathyroid hormone synthesis, secretion and action	112	0.293937748566165	1.48343865411886	0.0139768	0.0296792065350942	0.013350193882065	3055	tags=29%, list=19%, signal=24%	STK39/BCL2/MAFB/PRKCB/RUNX2/ADCY7/GATA3/ADCY4/ADCY3/PLCB2/PRKACB/MEF2C/PDE4A/PLCB3/ITPR3/AKAP13/MAPK3/SLC34A2/PTH1R/CREB5/GNA13/MEF2D/FGFR1/CREB1/GNAI2/VDR/SP1/NACA/ARHGEF1/ARRB2/WNK2/MMP24/PDE4D
hsa04620	hsa04620	Toll-like receptor signaling pathway	99	0.305953618956335	1.51470016233323	0.0141246	0.0298090286532764	0.0134085900000968	4135	tags=37%, list=26%, signal=28%	LY96/PIK3CD/TLR5/CTSK/SPP1/TLR8/TLR4/PIK3R3/CD86/MAPK9/IKBKB/TLR6/MAPK3/MAP3K8/CD80/CXCL8/AKT3/MAPK13/TLR7/IRAK1/CASP8/CXCL11/IKBKE/TLR1/IRF3/TYK2/IFNAR2/JAK1/MAPK10/CCL4/IRF9/CCL5/TRAF6/CXCL9/NFKBIA/MAP2K6/IRAK4
hsa04981	hsa04981	Folate transport and metabolism	27	-0.402592	-1.57457	0.0146937	0.0308208277742265	0.0138637138396919	3413	tags=52%, list=21%, signal=41%	SLC46A1/SLC22A6/ABCC2/ABCC3/FPGS/BHMT/ABCG2/DHFR/SHMT2/SHMT1/MTHFD1/SLCO1B3/SLCO1B1/BHMT2
hsa00450	hsa00450	Selenocompound metabolism	13	-0.545541	-1.70326	0.0150949	0.0314704836367046	0.0141559397019448	3102	tags=69%, list=19%, signal=56%	SEPHS1/PSTK/SEPSECS/TXNRD2/PAPSS2/SCLY/CTH/MARS2/SEPHS2
hsa00360	hsa00360	Phenylalanine metabolism	15	-0.505922	-1.65084	0.015345	0.0317993046592102	0.0143038487910156	1805	tags=47%, list=11%, signal=41%	ALDH3B2/GOT1/GOT2/TAT/MAOB/DDC/MAOA
hsa00510	hsa00510	N-Glycan biosynthesis	51	-0.327613	-1.48605	0.0154993	0.0319267135048447	0.0143611593794742	3158	tags=39%, list=20%, signal=32%	MGAT5B/DHRSX/MAN2A2/ALG1/OSTC/MAN2A1/ALG14/MGAT3/MAN1A2/DPM1/ST6GAL1/ALG5/ALG2/MAGT1/MAN1A1/MGAT2/ALG8/MGAT4B/ALG9/DOLPP1
hsa04140	hsa04140	Autophagy - animal	163	0.269005561671262	1.4398548756569	0.0161424	0.0330535247897854	0.0148680175768006	4023	tags=36%, list=25%, signal=27%	BCL2/RRAS/PIK3CD/ATG16L2/CTSB/STX7/MRAS/IGBP1/VPS11/PIK3R3/GABARAP/PRKCD/PRKACB/SUPT20H/DAPK1/PLEKHM1/MAPK9/IGF1R/CAMKK2/VAMP8/EPG5/MAPK3/ATG14/VPS39/MTMR3/RAB7B/RAB7A/AKT3/CFLAR/ULK2/MTMR14/SMCR8/CTSD/UBA52/YKT6/HIF1A/WDFY3/WIPI1/TSC1/SH3GLB1/CALCOCO2/RAB39B/RPS27A/VPS18/ATG4D/ATG7/MAPK10/HMGB1/VPS16/EIF2AK4/UBC/MAP1LC3A/PRKCQ/ATG3/OPTN/TRAF6/C9orf72/PRKAA2
hsa04814	hsa04814	Motor proteins	178	0.258951270517874	1.39654608852536	0.0165644	0.0337169608854324	0.0151664420139491	5698	tags=46%, list=36%, signal=30%	MYO10/KIF26B/MYO5A/MYL6/MYH10/KLC1/MYL6B/DYNLRB1/DCTN2/KIF3A/MYO1F/KIF3C/DYNLT1/MYL12A/MYO9A/TPM2/MYL9/TPM1/CAPZA1/TUBB2B/TPM4/TUBA1A/MYL4/KIF5B/MYO1D/KIFC2/MYL12B/TPM3/DYNC1I2/KIF17/MYO1C/STARD9/ACTA2/DYNC2LI1/TUBB6/ACTB/MYO1G/DNAL4/DYNC1H1/DYNC1I1/TUBG2/DCTN1/KIF2A/MYO9B/ACTR1A/KIF21B/TNNI2/DYNLL1/TUBA1B/CAPZB/MYH9/MYH13/CENPE/MYH11/DYNC1LI2/KIFAP3/MYO7A/KIF26A/DCTN5/KIF9/DYNLRB2/ACTG2/KIF15/KI…
hsa05322	hsa05322	Systemic lupus erythematosus	46	0.377080007004715	1.60166214994384	0.0184299	0.0372934682652356	0.0167752136933587	3318	tags=46%, list=21%, signal=36%	FCGR2A/TRIM21/C1QB/HLA-DMA/C1QA/FCGR3B/HLA-DPB1/CD86/SSB/HLA-DOA/HLA-DMB/CD28/CD80/IL10/HLA-DQA1/C1QC/ACTN1/HLA-DRA/HLA-DQB1/HLA-DPA1/SNRPD1
hsa05133	hsa05133	Pertussis	69	0.328090576892061	1.51922436229327	0.0191113	0.0384461018919019	0.0172936872035177	3411	tags=39%, list=21%, signal=31%	ITGAM/LY96/PYCARD/CALML4/CXCL6/TLR4/C1QB/CASP1/C1QA/IRF8/MAPK9/IL1A/NLRP3/NOD1/MAPK3/CXCL5/CXCL8/IL10/C1QC/ITGB2/GNAI2/MAPK13/IRAK1/ITGB1/IRF3/MAPK10/RHOA
hsa05161	hsa05161	Hepatitis B	156	0.270145697751401	1.43361939871231	0.0208729	0.0417458892223393	0.0187779856661073	5030	tags=42%, list=31%, signal=29%	BCL2/PIK3CD/PRKCB/HSPG2/GRB2/MAP3K1/TLR4/YWHAB/BAX/RB1/PIK3R3/JAK3/STAT5A/CASP10/MAPK9/IKBKB/E2F3/ATP6AP1/NFATC1/MAPK3/TGFB2/CXCL8/AKT3/DDB2/CREB5/YWHAZ/CREB1/MAPK13/TGFB3/IRAK1/CASP8/IKBKE/IRF3/TYK2/APAF1/JAK1/E2F2/MAPK10/PCNA/CCNE1/FASLG/TGFBR2/TRAF6/NFKBIA/FAS/MAP2K6/IRAK4/PRKCA/SRC/PTK2B/MAVS/JAK2/VDAC3/STAT6/NFATC2/BAD/EGR3/NRAS/HRAS/TRAF3/CCNA2/STAT4/CASP3/MAP3K7/SMAD3
hsa00533	hsa00533	Glycosaminoglycan biosynthesis - keratan sulfate	14	0.534688492081472	1.61496095813305	0.023615	0.0469570313744566	0.0211220428765151	1582	tags=36%, list=10%, signal=32%	CHST4/FUT8/CHST2/CHST1/B3GNT7
hsa05207	hsa05207	Chemical carcinogenesis - receptor activation	177	-0.221395	-1.31415	0.0245125	0.0484615781436737	0.0217988126900858	4042	tags=36%, list=25%, signal=27%	FGF10/CREB3L4/CHRNB4/CACNA1F/CHRNA3/FGF16/CHRNB2/ADRB2/RPS6KB2/ATF4/ESR1/GSTA3/DLL3/ESR2/AHR/XIAP/KPNA3/KRAS/RPS6KB1/ADRB3/FGF4/FGF5/NFKB1/MAPK1/AKT1/UGT2B28/FGF18/PRKACA/ADCY6/RAF1/CHRNA9/MAP2K1/GSTO1/EGF/FGF22/RPS6KA3/EPHX1/ADCY1/BCL6/MGST2/MTOR/AIPL1/UGT1A6/VEGFA/PIK3R1/RXRA/GSTA1/CREB3L3/STAT3/AKT2/MGST1/EGFR/UGT2B15/KPNA1/CYP1A1/CYP3A4/EPHX2/CYP1A2/NR1I3/UGT2B4/AR/CYP2B6/PPARA
hsa05032	hsa05032	Morphine addiction	86	0.292841094408243	1.41075913996515	0.0258337	0.0507816005513877	0.0228423968208507	3813	tags=31%, list=24%, signal=24%	GRK5/PDE7B/GNB4/PDE1A/PRKCB/ADCY7/ADCY4/ADCY3/PDE7A/PRKACB/GABBR1/PDE2A/PDE4A/PDE3A/GABRP/GNG8/GNGT2/GNAI2/KCNJ5/GNG11/ARRB2/GNG2/PDE4D/PDE8B/GNG10/GNAS/ARRB1
hsa05014	hsa05014	Amyotrophic lateral sclerosis	315	-0.190435	-1.24682	0.0264078	0.0516152841975462	0.023217401398529	4613	tags=35%, list=29%, signal=25%	GPX2/SRSF7/UBQLN3/ATXN2L/NUP210L/PINK1/VAPB/RANBP2/TBK1/UQCRQ/DNAH17/NDUFB5/NRG4/PSMD11/HNRNPA2B1/COX8C/ANXA7/PSMA5/TUBAL3/PSMC6/CHMP2B/ATXN2/MAPK12/NDUFA6/DNAH9/ATF4/DNAI1/DNAH11/XBP1/NDUFA5/DDIT3/PSMD3/NEFM/NDUFB9/CCS/KLC4/PSMD7/UQCRC1/DCTN6/COX7B2/NUP107/NOS2/COX6C/RB1CC1/PSMA7/PSMD9/PSMA1/GRIN1/PIK3R4/NDUFB6/NUP50/PPP3R2/COX5A/SEH1L/GPX5/DNAH5/MAPK14/NUP153/NDUFAB1/RAB5A/EIF2AK3/KIF5A/ATG2B/G…
hsa05017	hsa05017	Spinocerebellar ataxia	135	-0.236525	-1.34012	0.0270925	0.0526544431786495	0.0236848321519629	3553	tags=34%, list=22%, signal=27%	PSMA5/PSMC6/ATXN2/PDYN/XBP1/PSMD3/SPTBN2/PSMD7/OPA1/RB1CC1/PSMA7/PSMD9/PSMA1/GRIN1/PIK3R4/AKT1/SLC1A6/FGF14/ATXN3L/ATG2B/ITPR2/GRIA1/DAB1/KCND3/PSMC2/CYCS/PSMA2/PPIF/MTOR/PSMA3/PSMC3/ATG2A/PIK3R1/PSMD1/NRBF2/ATXN10/KCNC3/ATP2A2/AKT2/PSMB7/MAPK8/PSMB1/PSMD6/SLC25A4/AFG3L2/PSMD12
hsa05412	hsa05412	Arrhythmogenic right ventricular cardiomyopathy	84	0.304262939668622	1.46036485688445	0.0309537	0.0598206752430885	0.0269083208712791	5060	tags=46%, list=32%, signal=32%	ITGA9/ITGB8/LAMA2/ITGA2/SLC8A1/ITGAV/ITGA4/ITGB5/CACNA2D1/LEF1/SSPN/ITGA3/TCF7/DTNA/SGCA/GJA1/ITGA1/CACNB3/ACTB/LAMA1/CACNA2D4/ITGA8/ITGB7/ITGB1/ITGB4/SGCD/ATP2A3/TCF7L1/CACNA1C/ITGA7/DSC2/CACNA2D3/ITGA6/DES/ITGB3/CACNB1/CACNA1S/CTNNA1/CDH2
hsa00130	hsa00130	Ubiquinone and other terpenoid-quinone biosynthesis	12	-0.553477	-1.67826	0.0325444	0.0625434185401052	0.0281330554632664	4037	tags=67%, list=25%, signal=50%	HPD/COQ5/COQ6/VKORC1/VKORC1L1/COQ3/TAT/GGCX
hsa04213	hsa04213	Longevity regulating pathway - multiple species	58	-0.293038	-1.39395	0.032961	0.0629921054476282	0.0283348821933946	3103	tags=38%, list=19%, signal=31%	PRKAG2/KRAS/RPS6KB1/AKT1/IGF1/PRKACA/ADCY6/ATG5/SOD2/ADCY1/MTOR/PRKAA1/FOXA2/EIF4EBP2/PIK3R1/INSR/AKT2/PRKAB2/IRS1/CAT/SOD1/IRS2
hsa04623	hsa04623	Cytosolic DNA-sensing pathway	73	0.306935815423402	1.43719037685364	0.0341162	0.0648395676447216	0.0291659009907407	4370	tags=37%, list=27%, signal=27%	PYCARD/SAMHD1/POLR1D/IFI16/MLKL/CASP1/IKBKB/NLRP3/AIM2/RIPK3/ZBP1/POLR3C/IL18/ZDHHC1/CASP8/IKBKE/DNASE2/POLR3D/DDX41/IRF3/CCL4/CCL5/IL33/NFKBIA/ADAR/MAVS/POLR2L
hsa04714	hsa04714	Thermogenesis	193	-0.208568	-1.26327	0.0344253	0.065067672944677	0.0292685064959227	4296	tags=34%, list=27%, signal=25%	UQCRQ/ZNF516/NDUFB5/PRKACG/COX14/CREB3L4/COX8C/FGF21/NDUFAF4/MAPK12/RPS6KB2/PPARG/NDUFA6/NDUFA5/NDUFB9/CNR1/ACSL3/PRKAG2/UQCRC1/KRAS/COX7B2/NDUFAF7/RPS6KB1/COX6C/ADRB3/ADCY10/NDUFB6/COX5A/PPARGC1A/PRKACA/ADCY6/LIPE/MAPK14/COA4/NDUFAB1/COX18/PLIN1/RPS6KA3/CYC1/ACSL5/ADCY1/NDUFA10/MAPK11/BMP8A/MTOR/PRKAA1/NDUFS6/SDHC/SLC25A20/COX20/NDUFAF1/SDHD/CREB3L3/RHEB/PRKAB2/MGLL/COA7/DPF3/CPT2/NDUFV2/SDHB/ND…
hsa04924	hsa04924	Renin secretion	65	0.325335368737024	1.48569281189158	0.0354456	0.0662122543815067	0.0297833579990254	4149	tags=40%, list=26%, signal=30%	AQP1/PDE1A/EDN1/CALML4/CTSB/GUCY1A2/PPP3CB/KCNJ2/PLCB2/PTGER4/PRKACB/PLCB3/ITPR3/PTGER2/PDE3A/ORAI1/CREB1/GNAI2/ACE/EDNRA/ADRB1/PPP3CC/GNAS/CACNA1C/PLCB4/NPR1
hsa00860	hsa00860	Porphyrin metabolism	31	-0.368784	-1.49739	0.0354907	0.0662122543815067	0.0297833579990254	2650	tags=42%, list=17%, signal=35%	UGT2B28/ALAD/FXN/CPOX/HCCS/UGT1A6/EARS2/ALAS1/UGT2B15/FECH/MMAB/UGT2B4/CP
hsa05223	hsa05223	Non-small cell lung cancer	72	0.308365998368522	1.44723783788513	0.0356083	0.0662122543815067	0.0297833579990254	2478	tags=31%, list=15%, signal=26%	PIK3CD/RARB/PRKCB/GRB2/RASSF5/BAX/RB1/PIK3R3/JAK3/STAT5A/PLCG1/STK4/PLCG2/E2F3/MAPK3/BAK1/KIF5B/AKT3/DDB2/HGF/RASSF1/TGFA
hsa04978	hsa04978	Mineral absorption	56	-0.309956	-1.45158	0.0358187	0.066245260652895	0.0297982047612472	3871	tags=46%, list=24%, signal=35%	ATP1A4/SLC8A2/SLC9A3/SLC34A3/SLC46A1/SLC31A1/SLC8A3/ATP2B3/SLC11A2/SLC34A1/ATP1B4/TRPM6/S100G/MT1X/SLC30A1/ATP7B/MT1E/MT2A/MT1M/MT1F/STEAP1/MT1H/MT1HL1/MT1G/TF/ATP2B2
hsa04390	hsa04390	Hippo signaling pathway	145	0.263684896079493	1.37959428801969	0.0360231	0.066267009816764	0.0298079878918737	5348	tags=41%, list=33%, signal=28%	MOB1A/DLG3/WNT2/FZD2/YWHAB/BMP2/CCND2/PRKCI/FZD1/FGF1/CCND3/FZD3/DVL3/BMPR1B/TGFB2/NF2/LEF1/PPP2R2B/WTIP/TCF7/YWHAZ/CSNK1E/ITGB2/FZD7/RASSF1/LLGL1/TGFB3/SMAD7/PPP2R2D/ACTB/WWTR1/DVL2/TCF7L1/PPP1CA/PPP2R1A/GLI2/SMAD2/AREG/TGFBR2/AXIN2/WNT4/CSNK1D/LATS2/BMP4/WNT5B/WNT9A/TEAD2/CRB1/BMP5/PARD6G/ID1/BMPR1A/WNT2B/NKD2/SMAD3/CTNNA1/BIRC5/RASSF6/LIMD1/TGFB1
hsa05120	hsa05120	Epithelial cell signaling in Helicobacter pylori infection	69	0.309866927511909	1.43483970129361	0.0374687	0.0685598025041103	0.0308393236478097	4203	tags=42%, list=26%, signal=31%	CXCL1/ATP6V1H/JAM3/LYN/CXCR2/PLCG1/PLCG2/MAPK9/ATP6V1E1/PAK1/ATP6V0E1/IKBKB/ATP6AP1/NOD1/TCIRG1/JAM2/CXCL8/ADAM10/ADAM17/MAPK13/ATP6V0D1/MAPK10/CXCL3/ATP6V0B/CCL5/ATP6V1B2/ATP6V0C/NFKBIA/SRC
hsa04060	hsa04060	Cytokine-cytokine receptor interaction	279	0.227421577491659	1.30250040383328	0.0382586	0.0696346553866343	0.031322810103535	4197	tags=32%, list=26%, signal=24%	CXCL14/CCR1/CXCL1/IL10RA/TNFRSF19/TNFRSF21/ACVRL1/TNFRSF14/CXCL6/IL17RA/TNFSF8/IL27RA/EBI3/IL21R/TNFSF13/CCR2/CSF1R/IL20RA/BMP2/TNFSF13B/CCR10/TNFRSF17/CSF2RB/CXCR2/CCL23/IL16/TNFSF4/RELL1/IL1A/IL12RB1/TNFSF15/CCL18/CXCL12/BMPR1B/IL7R/CCR7/CXCL5/TGFB2/LIFR/CCL28/LTB/IL18/IFNGR2/XCL1/CXCL8/TNFRSF1B/IL10/CXCR6/TNFRSF25/IFNGR1/TGFB3/CCL2/IL10RB/CCL13/CCL19/CXCL11/CSF2RA/TNFRSF11B/CD4/CXCL16/IL12RB2/…
hsa00240	hsa00240	Pyrimidine metabolism	52	-0.303204	-1.38543	0.0394633	0.0713829651385519	0.0321092285047954	1432	tags=25%, list=9%, signal=23%	CTPS1/NME4/ENPP3/CMPK1/UMPS/ENTPD5/UCKL1/DHODH/ENPP1/CDA/NT5E/DPYS/UPB1
hsa04066	hsa04066	HIF-1 signaling pathway	106	0.28064490785376	1.40465125632459	0.0396341	0.0713829651385519	0.0321092285047954	2695	tags=29%, list=17%, signal=24%	PFKM/CYBB/BCL2/PIK3CD/HK1/HK3/EDN1/MKNK1/ANGPT1/PRKCB/TLR4/TEK/PIK3R3/PLCG1/LDHB/PLCG2/IGF1R/HMOX1/RBX1/MAPK3/ENO2/IFNGR2/PFKFB3/AKT3/RPS6/HK2/TIMP1/IFNGR1/HIF1A/EGLN3/SLC2A1
hsa04115	hsa04115	p53 signaling pathway	72	0.300797908517473	1.41171892188629	0.0402477	0.0721104231166151	0.0324364510347075	5061	tags=46%, list=32%, signal=31%	BCL2/SESN3/SESN1/BAX/CCND2/PMAIP1/CCND3/CCNG2/IGFBP3/MDM2/ZMAT3/DDB2/CASP8/CDK4/ATM/APAF1/MDM4/THBS1/CCNE1/SFN/FAS/TNFRSF10A/CDK6/GTSE1/CHEK1/TP53I3/SHISA5/TSC2/CASP3/RRM2/CCNB2/CCNB1/PIDD1
hsa04130	hsa04130	SNARE interactions in vesicular transport	33	0.38618206823284	1.50017697542991	0.0413773	0.0737502661255075	0.0331740793159413	3907	tags=45%, list=24%, signal=34%	VAMP5/STX7/VAMP3/STX6/STX11/VTI1B/VAMP8/STX8/STX18/VAMP1/YKT6/SNAP23/STX4/STX16/STX3
hsa04710	hsa04710	Circadian rhythm	30	-0.365283	-1.47416	0.0419824	0.0744429362595379	0.0334856537030357	4899	tags=57%, list=31%, signal=39%	FBXW11/RORA/PER3/BTRC/CRY1/PER2/FBXL3/PRKAG2/CRY2/CLOCK/BHLHE40/NR1D2/PRKAA1/PRKAB2/NFIL3/CUL1/RORC
hsa04520	hsa04520	Adherens junction	84	0.291710275502781	1.40011608117739	0.0433437	0.0764626498372628	0.0343941539965656	4203	tags=38%, list=26%, signal=28%	IQGAP1/HEG1/SMURF2/CDH5/MYL12A/PTPRB/PTPN6/IGF1R/RASIP1/RAC2/PTPRM/MYL9/WASF2/MAPK3/CSNK2A1/LEF1/MYL12B/TCF7/FGFR1/ACTN1/VCL/ACTB/WAS/FYN/ERBB2/TCF7L1/RHOA/CSNK2A2/TGFBR2/FER/CSNK2B/SRC
hsa05214	hsa05214	Glioma	73	0.300890513273094	1.40888396997958	0.0454096	0.0796985501934613	0.0358497150503024	2121	tags=26%, list=13%, signal=23%	PIK3CD/CALML4/CAMK4/PDGFRB/PRKCB/GRB2/BAX/RB1/PIK3R3/PLCG1/PLCG2/IGF1R/E2F3/MAPK3/BAK1/PDGFRA/AKT3/MDM2/DDB2
hsa05231	hsa05231	Choline metabolism in cancer	92	0.281958494708465	1.37609776781292	0.047041	0.0821426095530068	0.0369490930363892	3575	tags=36%, list=22%, signal=28%	DGKG/PIK3CD/PDGFRB/PRKCB/GRB2/CHKB/PIK3R3/DGKE/PLCG1/PIP5K1B/MAPK9/RAC2/SLC44A2/WASF2/MAPK3/DGKA/PDGFRA/PLA2G4A/AKT3/HIF1A/SP1/DGKH/DGKD/PDGFD/TSC1/WAS/DGKZ/RALGDS/MAPK10/PIP5K1C/PLA2G4C/GPCPD1/PCYT1A
