# Supplementary material for: Multi-omics profiling identifies M1 macrophage polarization-associated biomarkers in hepatitis B virus-related acute-on-chronic liver failure
Source: Front Microbiol. 2025 Sep 24;16:1630042. doi: 10.3389/fmicb.2025.1630042 (PMC12504312; doi:10.3389/fmicb.2025.1630042)
Supplement: Supplementary file 9 [file Table_5.xlsx]

## Sheet: Supplementary Table 5
	ID	Description	setSize	enrichmentScore	NES	pvalue	p.adjust	qvalue	rank	leading_edge	core_enrichment
hsa00280	hsa00280	Valine, leucine and isoleucine degradation	47	-0.752296	-3.45949	1e-10	2.86666666666667e-09	1.23684210526316e-09	1829	tags=74%, list=11%, signal=66%	MCEE/HADHB/AUH/HMGCS1/DLD/HSD17B10/ALDH9A1/ACADM/ALDH1B1/PCCA/HIBCH/ACAT2/ACAA2/MCCC1/MCCC2/ALDH7A1/HIBADH/ACAT1/ACADS/PCCB/ALDH6A1/ALDH2/ALDH3A2/ECHS1/IVD/AGXT2/EHHADH/ABAT/ACADSB/BCKDHA/HMGCL/AOX1/HADH/BCKDHB/HMGCS2
hsa04146	hsa04146	Peroxisome	82	-0.659574	-3.42179	1e-10	2.86666666666667e-09	1.23684210526316e-09	2900	tags=67%, list=18%, signal=55%	PEX11G/ACOX3/SLC25A17/ACAA1/NOS2/ACSL3/IDH1/ACSL5/SOD2/AMACR/PEX12/PEX26/ABCD3/MPV17L2/NUDT13/PEX5/PXMP4/ECH1/PEX1/MVK/SCP2/PEX13/AGPS/PEX19/NUDT12/MLYCD/DDO/PEX16/ECI2/PEX11A/NUDT7/HAO2/PEX3/HACL1/ACSL1/DAO/PHYH/HSD17B4/EHHADH/SOD1/HMGCL/IDH2/BAAT/EPHX2/AGXT/PIPOX/CRAT/ACOX2/SLC27A2/ACOX1/CAT/HAO1/PXMP2/XDH/DECR2
hsa00071	hsa00071	Fatty acid degradation	42	-0.726195	-3.24916	1e-10	2.86666666666667e-09	1.23684210526316e-09	2886	tags=76%, list=18%, signal=63%	ACOX3/ACAA1/ACSL3/ACSL5/HADHB/ADH5/CPT2/ADH1C/ALDH9A1/ACADM/ALDH1B1/ACAT2/ACAA2/ALDH7A1/ACAT1/ECI2/ACADS/ADH1A/ALDH2/ALDH3A2/ADH1B/ECHS1/ACSL1/EHHADH/GCDH/ACADSB/ADH4/HADH/ECI1/ADH6/ACOX1/ACADL
hsa00260	hsa00260	Glycine, serine and threonine metabolism	37	-0.736711	-3.20593	1e-10	2.86666666666667e-09	1.23684210526316e-09	2165	tags=76%, list=14%, signal=66%	BHMT/PHGDH/SDSL/GAMT/GLDC/DLD/AMT/GCAT/SHMT2/CHDH/GNMT/ALAS1/ALDH7A1/SHMT1/MAOB/GATM/DAO/AGXT2/GLYCTK/AGXT/GRHPR/PIPOX/DMGDH/PSAT1/MAOA/CTH/CBS/SARDH
hsa00630	hsa00630	Glyoxylate and dicarboxylate metabolism	28	-0.750794	-3.02704	1e-10	2.86666666666667e-09	1.23684210526316e-09	2442	tags=79%, list=15%, signal=67%	ACSS2/MDH1/AFMID/MCEE/GLDC/DLD/MDH2/AMT/HOGA1/PCCA/SHMT2/ACAT2/SHMT1/ACAT1/ACO1/PCCB/HAO2/GLYCTK/AGXT/GRHPR/CAT/HAO1
hsa00830	hsa00830	Retinol metabolism	48	-0.652106	-3.02497	1e-10	2.86666666666667e-09	1.23684210526316e-09	2371	tags=62%, list=15%, signal=53%	RDH11/UGT2B28/CYP27C1/ADH5/PNPLA4/CYP3A5/UGT1A6/ADH1C/CYP26A1/CYP2A6/RDH10/CYP2A7/ADH1A/DHRS3/RETSAT/UGT2B15/ADH1B/CYP1A1/AOX1/ADH4/CYP3A4/CYP2C9/ADH6/CYP2B6/RDH16/CYP2C8/CYP1A2/UGT2B4/HSD17B6/CYP2C18
hsa00380	hsa00380	Tryptophan metabolism	40	-0.67823	-3.00681	1e-10	2.86666666666667e-09	1.23684210526316e-09	1983	tags=78%, list=12%, signal=68%	DLST/TPH2/AOC1/AFMID/KMO/DLD/TPH1/ALDH9A1/ALDH1B1/ACAT2/ALDH7A1/ACAT1/MAOB/ALDH2/ALDH3A2/DHTKD1/ECHS1/ALDH8A1/EHHADH/ACMSD/CYP1A1/GCDH/AOX1/TDO2/HADH/CAT/CYP1A2/AADAT/DDC/MAOA/HAAO
hsa00982	hsa00982	Drug metabolism - cytochrome P450	52	-0.63616	-2.95582	1e-10	2.86666666666667e-09	1.23684210526316e-09	2362	tags=60%, list=15%, signal=51%	ALDH3B2/UGT2B28/CYP2D6/ADH5/FMO4/MGST2/CYP3A5/UGT1A6/ADH1C/GSTA1/CYP2A6/CYP2A7/MAOB/ADH1A/UGT2B15/ADH1B/MGST1/FMO3/AOX1/ADH4/CYP3A4/FMO5/CYP2C9/ADH6/CYP2B6/CYP2C8/CYP1A2/UGT2B4/CYP2E1/MAOA/CYP2C19
hsa01240	hsa01240	Biosynthesis of cofactors	129	-0.507826	-2.86591	1e-10	2.86666666666667e-09	1.23684210526316e-09	3770	tags=58%, list=24%, signal=45%	HPD/NME7/COQ6/UGDH/COQ5/MTHFD1L/PPCS/MOCS1/UGT2A3/SPR/PANK3/GCLM/AK7/VKORC1/VKORC1L1/NADK/FPGS/RDH11/UGT2B28/COQ3/NFS1/PMM1/AFMID/KMO/PMM2/ALAD/PHOSPHO2/DHFR/AK6/GCLC/DLD/COASY/PNPO/ASPDH/CPOX/CTPS1/MTHFD2L/UGT1A6/CMPK1/NAPRT/ALDH1B1/GPHN/PTS/OXSM/UMPS/MOCS2/NME4/SHMT2/EARS2/ALAS1/SHMT1/MTHFD1/DHODH/DHRS3/FECH/GCH1/AK3/ALDH2/ALDH3A2/MPI/UGT2B15/NADK2/UGP2/GGCX/RGN/GGH/TDO2/PANK1/MMAB/PSAT1/UGT2B4…
hsa01200	hsa01200	Carbon metabolism	109	-0.518288	-2.81398	1e-10	2.86666666666667e-09	1.23684210526316e-09	2886	tags=56%, list=18%, signal=46%	ACOX3/DLST/GCK/SDS/ESD/IDH1/ACSS2/MDH1/FBP1/PHGDH/ALDOC/MCEE/SDSL/SUCLG2/SDHC/GLDC/DLD/ADH5/MDH2/AMT/GPT/SUCLG1/SDHD/GOT2/H6PD/CPS1/DLAT/PCCA/GOT1/GLUD1/PRPS1/IDNK/GPT2/HIBCH/SHMT2/ACAT2/PKLR/SHMT1/ENO3/ACAT1/ACO1/ACADS/PCCB/ALDH6A1/OGDHL/GLUD2/ALDOB/HAO2/SDHA/ECHS1/RGN/SDHB/IDH2/GLYCTK/AGXT/ACOX1/PSAT1/CAT/HAO1/PC/FH
hsa04142	hsa04142	Lysosome	127	0.479889025891908	2.43678607876326	1e-10	2.86666666666667e-09	1.23684210526316e-09	5030	tags=62%, list=31%, signal=43%	GGA2/FUCA1/PPT1/AP1S2/CTSC/GNPTAB/LGMN/MANBA/TPP1/CTSB/GNS/NPC2/AP3M2/CTSK/SGSH/ATP6V1H/CD63/LAPTM5/ASAH1/CLTA/M6PR/PSAP/MAN2B1/CTSV/GALC/DMXL2/NAGA/TCIRG1/AP1G2/HEXA/AP1B1/CTSS/NEU1/CTSH/ATP6AP1/ATP6V0D1/SORT1/CTSE/GM2A/LIPA/AP4B1/SLC11A1/AP1M2/GAA/GGA3/CTSA/ACP5/CTSD/MCOLN1/DNASE2/PLA2G15/CTSW/FUCA2/AP3B1/IDUA/AP4S1/CTSL/ARSG/HYAL2/GLA/NPC1/GALNS/NAGPA/CLTB/GGA1/LAMP1/HGSNAT/HEXB/ATP6V0C/LAMP3/…
hsa05171	hsa05171	Coronavirus disease - COVID-19	202	0.422567056188569	2.31916679086569	1e-10	2.86666666666667e-09	1.23684210526316e-09	3602	tags=50%, list=22%, signal=39%	CYBB/SYK/PIK3CD/FCGR2A/PRKCB/C3AR1/RPS3/CASP1/TLR8/RPS25/PIK3R3/RPS19/C1QA/C1QB/PLCG1/TLR4/PLCG2/NLRP3/SELP/RPL35A/RPL38/RPS9/RPL8/MX2/IKBKB/VWF/RPL11/RPS16/RPLP1/RPL27/RPS27L/RPS27/MAPK3/MAPK9/RPS15A/RPL39/NRP1/RPL9/RPS21/ADAM17/CFD/RPL18/C1QC/RPL14/RPL31/CXCL8/MASP1/RPL12/RPL15/RPS6/IRAK1/RPL36/RPS28/RPS17/RPL19/RPS4X/RPL34/RPL7/MAPK13/UBA52/FAU/RPS23/TLR7/RPL24/RPL6/RPS14/RPS24/IKBKE/RPL23A/RP…
hsa04510	hsa04510	Focal adhesion	195	0.410052035346985	2.23550547866063	2.27115e-10	5.71016405009021e-09	2.46368767155055e-09	3675	tags=46%, list=23%, signal=36%	ITGA9/BCL2/PIK3CD/PRKCB/VAV3/LAMC1/LAMC3/LAMB1/GRB2/ITGB8/PPP1R12B/LAMA2/COL6A3/PIK3R3/THBS2/CCND2/CCND3/PDGFRB/CAV1/ITGA2/PAK1/COL4A4/RAC2/PARVG/TNC/PIP5K1B/LAMC2/COL1A2/IGF1R/SPP1/VWF/VAV1/COMP/CAPN2/COL4A2/ITGA4/MYL9/AKT3/ITGAV/COL4A1/ITGB5/PARVA/COL1A1/RELN/MAPK3/MAPK9/ITGA3/COL6A1/ILK/PXN/PPP1R12A/ACTB/PAK6/MYL12A/PARVB/FLNA/VCL/ACTN1/COL4A3/VASP/PDGFRA/LAMA4/PDGFD/LAMB3/LAMB2/FYN/HGF/ITGB1/…
hsa05165	hsa05165	Human papillomavirus infection	316	0.359991447574503	2.08822458710565	2.3239e-10	5.71016405009021e-09	2.46368767155055e-09	5036	tags=48%, list=31%, signal=34%	ITGA9/MFNG/DLG3/PIK3CD/WNT2/LAMC1/LAMC3/LFNG/LAMB1/GRB2/HLA-E/ITGB8/RBPJ/LAMA2/COL6A3/MAML2/RB1/ATP6V1H/PIK3R3/THBS2/CCND2/CCND3/PDGFRB/FZD2/JAG1/ITGA2/PTGER4/COL4A4/FZD3/PPP2R5C/ATP6V1E1/TNC/LAMC2/BAX/COL1A2/MX2/SPP1/IKBKB/VWF/PRKCI/PRKACB/BAK1/COMP/ATP6V0E1/COL4A2/ITGA4/HLA-C/TCIRG1/HEYL/AKT3/ITGAV/COL4A1/HLA-B/HLA-G/ITGB5/NOTCH4/FZD1/COL1A1/ATP6AP1/RELN/ATP6V0D1/MAPK3/ITGA3/COL6A1/PXN/TCF7/LLG…
hsa04145	hsa04145	Phagosome	137	0.465856682616686	2.39365485261039	2.57201e-10	5.89846761267909e-09	2.54493247670671e-09	3640	tags=52%, list=23%, signal=40%	FCGR2B/ITGAM/CYBB/CD209/NCF4/MRC1/CYBA/STX7/FCGR2A/VAMP3/CORO1A/HLA-E/COLEC11/HLA-DMA/ATP6V1H/THBS2/FCGR3B/ITGA2/TLR4/MRC2/MARCO/CLEC7A/HLA-DPB1/M6PR/ATP6V1E1/CD36/NCF2/TUBA1A/RAB7B/COMP/ATP6V0E1/TLR6/TUBB2B/PLA2R1/HLA-DMB/HLA-C/TCIRG1/STX18/STX12/MSR1/ITGAV/CTSS/HLA-B/HLA-G/HLA-DOA/ITGB5/ATP6AP1/ATP6V0D1/ACTB/HLA-DRA/ITGB2/TAP1/HLA-DQA1/HLA-A/RAB7A/TUBB6/HLA-F/DYNC1I2/ITGB1/NCF1/MPO/HLA-DPA1/DYN…
hsa00140	hsa00140	Steroid hormone biosynthesis	46	-0.613241	-2.80931	4.8643e-10	1.04582412330243e-08	4.51227666418737e-09	2507	tags=54%, list=16%, signal=46%	AKR1C3/UGT2B28/HSD17B8/HSD17B2/CYP11B2/SULT1E1/CYP7B1/CYP7A1/CYP3A5/HSD3B2/HSD17B11/UGT1A6/SRD5A1/AKR1C4/UGT2B15/HSD11B1/HSD17B3/CYP1A1/CYP3A4/SRD5A2/AKR1D1/CYP1A2/UGT2B4/CYP2E1/HSD17B6
hsa01212	hsa01212	Fatty acid metabolism	48	-0.608175	-2.82118	5.91308e-10	1.19652907938762e-08	5.16250306590129e-09	3089	tags=67%, list=19%, signal=54%	MECR/ACOX3/MCAT/ACAA1/ACSL3/ACSL5/ELOVL5/HSD17B8/HADHB/FASN/ELOVL3/CPT2/ELOVL6/SCD/ACADM/SCP2/OXSM/ACAT2/ACAA2/ACACA/ACAT1/CBR4/ACADS/ELOVL2/ECHS1/ACSL1/HSD17B4/EHHADH/ACADSB/HADH/ACOX1/ACADL
hsa00620	hsa00620	Pyruvate metabolism	46	-0.60791	-2.78489	9.46295e-10	1.8084752351336e-08	7.80278482722883e-09	1756	tags=61%, list=11%, signal=54%	LDHAL6A/DLD/ADH5/ACACB/MDH2/HAGH/ADH1C/ALDH9A1/ALDH1B1/DLAT/ACAT2/PCK2/PKLR/ALDH7A1/ACACA/ACAT1/ADH1A/LDHA/ALDH2/ALDH3A2/ADH1B/ADH4/LDHD/ACOT12/GRHPR/ADH6/PC/FH
hsa00640	hsa00640	Propanoate metabolism	31	-0.689319	-2.85805	3.52752e-09	6.38666304166489e-08	2.755567591416e-08	1829	tags=68%, list=11%, signal=60%	MCEE/LDHAL6A/SUCLG2/DLD/ACACB/SUCLG1/PCCA/HIBCH/MLYCD/ACACA/ACSS3/ACADS/PCCB/LDHA/ALDH6A1/ECHS1/EHHADH/ABAT/BCKDHA/BCKDHB/ACOX1
hsa00670	hsa00670	One carbon pool by folate	33	-0.665042	-2.79432	4.4132e-09	7.59070286719173e-08	3.27505845861087e-08	2165	tags=64%, list=14%, signal=55%	BHMT/DHFR/GLDC/DLD/AMT/MTHFD2L/AHCY/SHMT2/CHDH/GNMT/ALDH7A1/SHMT1/MTHFD1/FTCD/ALDH1L1/DMGDH/BHMT2/CTH/CBS/SARDH/MAT1A
hsa04512	hsa04512	ECM-receptor interaction	86	0.502498549635845	2.37442233183884	5.43278e-09	8.89941866250803e-08	3.83971245842605e-08	3675	tags=58%, list=23%, signal=45%	ITGA9/CD44/LAMC1/LAMC3/LAMB1/ITGB8/HSPG2/LAMA2/COL6A3/THBS2/CD47/ITGA2/COL4A4/NPNT/TNC/LAMC2/CD36/COL1A2/SPP1/VWF/COMP/FRAS1/COL4A2/ITGA4/ITGAV/COL4A1/ITGB5/COL1A1/RELN/ITGA3/COL6A1/COL4A3/LAMA4/LAMB3/LAMB2/AGRN/ITGB1/TNN/COL6A6/ITGA8/ITGB7/ITGA1/THBS3/LAMA1/COL6A2/THBS1/ITGB4/SV2A/LAMA5/COL4A5
hsa05204	hsa05204	Chemical carcinogenesis - DNA adducts	47	-0.589236	-2.70964	9.64067e-09	1.50745035917019e-07	6.50399328772939e-08	2573	tags=53%, list=16%, signal=45%	NAT1/UGT2B28/CYP2A13/EPHX1/MGST2/CYP3A5/UGT1A6/GSTA1/CYP2A6/CYP3A43/SULT2A1/CYP2A7/NAT2/UGT2B15/MGST1/HSD11B1/CYP1A1/CYP3A4/CYP2C9/CYP2C8/CYP1A2/UGT2B4/CYP2E1/CYP2C19/CYP2C18
hsa04610	hsa04610	Complement and coagulation cascades	82	-0.479289	-2.48649	1.03114e-08	1.5422286815594e-07	6.6540466370831e-08	2235	tags=55%, list=14%, signal=47%	TFPI/PROS1/CFH/C1S/C2/CFI/SERPING1/C6/A2M/C3/C8G/CLU/CFB/F11/F5/FGG/CFHR5/C4BPA/FGB/FGA/MASP2/F10/PLG/SERPINC1/C5/KLKB1/C8B/CFHR3/C4BPB/C9/CFHR2/CPB2/C8A/MBL2/F9/KNG1/SERPIND1/CFHR4/SERPINA1/SERPINF2/F13B/F2/F7/F12/PROC
hsa04658	hsa04658	Th1 and Th2 cell differentiation	88	0.484891777038562	2.30864073425014	1.35438e-08	1.94128237533799e-07	8.37578993031383e-08	4448	tags=59%, list=28%, signal=43%	NFKBIE/RBPJ/MAML2/HLA-DMA/STAT5A/JAK3/GATA3/JAG1/PLCG1/PPP3CB/CD3D/NFATC1/HLA-DPB1/LCK/LAT/MAF/IFNGR2/IKBKB/RUNX3/IL12RB1/HLA-DMB/HLA-DOA/MAPK3/MAPK9/HLA-DRA/HLA-DQA1/IFNGR1/MAPK13/ZAP70/CD4/IL2RB/DLL1/IL12RB2/CD3G/HLA-DPA1/JAK1/IL2RA/IL2RG/CD247/HLA-DQB1/TYK2/MAPK10/PRKCQ/NFATC2/TBX21/NOTCH1/PPP3CC/STAT6/NOTCH3/JAK2/MAML1/HLA-DOB
hsa00980	hsa00980	Metabolism of xenobiotics by cytochrome P450	57	-0.538101	-2.59433	1.70433e-08	2.34515540086611e-07	1.01183265459645e-07	2907	tags=54%, list=18%, signal=45%	GSTO1/AKR7A3/AKR7A2/ALDH3B2/UGT2B28/CYP2D6/CYP2A13/EPHX1/ADH5/MGST2/CYP3A5/UGT1A6/ADH1C/GSTA1/CYP2A6/SULT2A1/CYP2A7/ADH1A/UGT2B15/ADH1B/MGST1/HSD11B1/CYP1A1/ADH4/CYP3A4/CYP2C9/ADH6/CYP2B6/CYP1A2/UGT2B4/CYP2E1
hsa04144	hsa04144	Endocytosis	230	0.364474098817192	2.03654875175412	2.24423e-08	2.96929433235779e-07	1.28112148366722e-07	3472	tags=40%, list=22%, signal=32%	GIT2/ARPC2/IST1/MVB12B/GRK5/EHD3/SH3KBP1/CYTH1/HLA-E/CYTH3/CYTH4/VPS45/FOLR2/WIPF1/EHD4/ARAP1/ARPC1B/RAB31/SMURF2/ARAP3/ASAP1/ARPC3/CAV1/CLTA/WIPF2/SNX6/PIP5K1B/IGF1R/SNX5/PRKCI/CAPZA1/EHD1/CXCR2/HLA-C/ARF3/VPS37B/ACAP1/DAB2/FGFR2/HLA-B/RUFY1/SNX2/HLA-G/AP2S1/CYTH2/KIF5B/CHMP4B/RAB10/DNM3/CBLB/HSPA6/AP2B1/RAB11FIP1/VPS4A/PDGFRA/HLA-A/VPS35/RAB7A/CAPZB/PML/SMAP2/ACTR3/ARPC5/ASAP2/CHMP2A/ARPC4/IL2R…
hsa04062	hsa04062	Chemokine signaling pathway	182	0.392068141958196	2.11185760533782	2.43071e-08	3.096902682384e-07	1.33617894190987e-07	4036	tags=43%, list=25%, signal=33%	CCR1/CXCL14/HCK/PREX1/PIK3CD/GNB4/PRKCB/CXCL1/GRK5/VAV3/CXCL6/GRB2/ADCY7/PLCB2/CCR10/LYN/TIAM1/CCR2/ADCY4/PIK3R3/DOCK2/PRKCD/JAK3/PLCG1/PAK1/PLCG2/PLCB3/RAC2/PIK3R5/ADCY3/IKBKB/CXCL12/PRKACB/VAV1/CCL18/CXCR2/PIK3CG/CCR7/FGR/AKT3/CXCL5/GNG8/PIK3R6/MAPK3/CCL23/PXN/CCL28/GNG2/CCL19/GNGT2/CXCR6/CXCL8/XCL1/CCL13/GNAI2/RASGRP2/CXCL11/CXCL16/NCF1/CCR5/WAS/CXCR4/CCL21/GNG11/GNG10/ARRB2/ARRB1/RHOA/CCL2/IT…
hsa04380	hsa04380	Osteoclast differentiation	131	0.43590325598853	2.22570574627887	2.60953e-08	3.20599722227142e-07	1.38324849553326e-07	3729	tags=47%, list=23%, signal=37%	FCGR2B/NCF4/SYK/PIK3CD/CYBA/FCGR2A/MITF/CAMK4/LCP2/GRB2/CTSK/LILRA2/TYROBP/PIK3R3/LILRA1/LILRB5/CSF1R/PPP3CB/FCGR3B/PLCG2/NFATC1/LILRB2/LCK/GAB2/NCF2/BTK/IFNGR2/IKBKB/LILRA5/LILRB3/AKT3/ITPR3/IL1A/CYLD/LILRB4/MAPK3/MAPK9/FHL2/TGFB2/LILRB1/OSCAR/IFNGR1/FYN/ACP5/MAPK13/ATP2A3/NCF1/CREB1/TREM2/TRAF6/JAK1/SIRPG/TGFBR2/LILRA6/IFNAR2/MAP2K6/TNFRSF11B/TYK2/MAPK10/IRF9/NFATC2/SIRPB1
hsa00650	hsa00650	Butanoate metabolism	25	-0.709941	-2.78272	2.81269e-08	3.33642771386979e-07	1.43952358523758e-07	1663	tags=64%, list=10%, signal=57%	HMGCS1/ACSM3/ACAT2/ACAT1/ACADS/ECHS1/ALDH5A1/EHHADH/ABAT/HMGCL/HADH/ACSM2B/HMGCS2/ACSM5/BDH1/ACSM2A
hsa00120	hsa00120	Primary bile acid biosynthesis	17	-0.787862	-2.68949	3.37757e-08	3.87294485344616e-07	1.67100741840853e-07	2190	tags=82%, list=14%, signal=71%	AMACR/HSD3B7/CYP7B1/CYP7A1/CYP39A1/SCP2/AKR1C4/CYP8B1/SLC27A5/HSD17B4/BAAT/ACOX2/AKR1D1/CYP27A1
hsa00020	hsa00020	Citrate cycle (TCA cycle)	30	-0.655215	-2.70106	6.0394e-08	6.70178771515571e-07	2.89153019533952e-07	3759	tags=70%, list=23%, signal=54%	PDHB/IDH3A/PCK1/DLST/IDH1/MDH1/SUCLG2/SDHC/DLD/MDH2/SUCLG1/SDHD/DLAT/PCK2/ACO1/OGDHL/SDHA/SDHB/IDH2/PC/FH
hsa04611	hsa04611	Platelet activation	118	0.435201662984472	2.17844339261884	9.67248e-08	1.03979154583411e-06	4.48624871366615e-07	3369	tags=49%, list=21%, signal=39%	PTGS1/SYK/PIK3CD/FCGR2A/FERMT3/PTGIR/LCP2/ADCY7/VAMP8/PLCB2/LYN/ADCY4/PIK3R3/FCER1G/P2RY12/ITGA2/RASGRP1/PLCG2/PLCB3/TBXA2R/PIK3R5/GUCY1A2/P2RY1/COL1A2/ADCY3/BTK/VWF/COL3A1/PRKCI/PRKACB/TBXAS1/F2R/PIK3CG/AKT3/ITPR3/COL1A1/PIK3R6/MAPK3/PPP1R12A/ACTB/MYL12A/GNA13/ARHGEF1/VASP/PRKG1/FYN/MAPK13/GNAI2/RASGRP2/ITGB1/ORAI1/SNAP23/MYL12B/PLA2G4A/PLA2G4C/RHOA/ADAMTS13/TLN1
hsa05152	hsa05152	Tuberculosis	168	0.388005599234586	2.06612782928874	1.16872e-07	1.21830126614432e-06	5.25644059138156e-07	3459	tags=42%, list=22%, signal=33%	FCGR2B/ITGAM/CD209/MRC1/SYK/CR1/BCL2/IL10RA/FCGR2A/CORO1A/CALML4/HLA-DMA/ATP6V1H/FCER1G/PPP3CB/FCGR3B/TLR4/MRC2/KSR1/CLEC7A/HLA-DPB1/BAX/IFNGR2/RFX5/TLR6/PLA2R1/HLA-DMB/TCIRG1/CASP10/AKT3/CTSS/IL18/IL10/IL1A/HLA-DOA/TLR1/ATP6AP1/ATP6V0D1/MAPK3/MAPK9/VDR/SPHK1/RFXANK/CIITA/HLA-DRA/TGFB2/ITGB2/HLA-DQA1/IRAK1/RAB7A/NOD2/IL10RB/IFNGR1/MAPK13/CTSD/TGFB3/CREB1/CAMP/TRAF6/APAF1/LSP1/HLA-DPA1/JAK1/IRAK4/…
hsa00410	hsa00410	beta-Alanine metabolism	31	-0.64327	-2.66712	1.24951e-07	1.26420857840903e-06	5.45451069631803e-07	1200	tags=55%, list=7%, signal=51%	ALDH9A1/ALDH1B1/HIBCH/MLYCD/ALDH7A1/ACADS/ALDH6A1/ALDH2/ALDH3A2/ECHS1/EHHADH/CSAD/ABAT/DPYS/ACOX1/CNDP1/UPB1
hsa05132	hsa05132	Salmonella infection	239	0.354009980455474	1.98936140632864	1.30539e-07	1.28300907180671e-06	5.535626656204e-07	3611	tags=39%, list=23%, signal=31%	EXOC4/LY96/ARPC2/NCKAP1L/PYCARD/BCL2/PIK3CD/NLRC4/RPS3/CASP1/CYTH1/CYTH3/CYTH4/DYNLRB1/NAIP/ARPC1B/TLR5/MLKL/RRAS/ARPC3/KLC1/TLR4/PAK1/VPS11/PLEKHM2/NOD1/NLRP3/M6PR/DCTN2/BAX/RHOG/IKBKB/PLEKHM1/DYNLT1/TUBA1A/RAB7B/BAK1/RHOH/PIK3CG/TLR6/TUBB2B/VPS39/MYL9/LEF1/RALA/AKT3/IL18/FHOD1/CYTH2/PTPRC/KIF5B/PODXL/ANXA2/ELMO2/RIPK3/MAPK3/MAPK9/BRK1/TCF7/ACTB/PKN1/MYL12A/FLNA/S100A10/CXCL8/IRAK1/RAB7A/TUBB6/A…
hsa04662	hsa04662	B cell receptor signaling pathway	81	0.487030169268725	2.28871431111479	1.72651e-07	1.56294728394672e-06	6.7434384038093e-07	2217	tags=43%, list=14%, signal=37%	FCGR2B/BLK/SYK/PIK3CD/INPP5D/PRKCB/VAV3/GRB2/LILRA2/NFKBIE/LYN/PIK3R3/LILRA1/LILRB5/PPP3CB/PLCG2/NFATC1/RAC2/DAPP1/LILRB2/PTPN6/IFITM1/BTK/IKBKB/VAV1/LILRA5/LILRB3/AKT3/LILRB4/MAPK3/CD72/CD81/CD79B/CARD11/LILRB1
hsa05169	hsa05169	Epstein-Barr virus infection	191	0.367938211025849	1.99714831893509	1.69412e-07	1.56294728394672e-06	6.7434384038093e-07	4778	tags=47%, list=30%, signal=33%	SYK/BCL2/PIK3CD/CD44/CIR1/HLA-E/TRAF5/ENTPD1/NFKBIE/RBPJ/LYN/RB1/HLA-DMA/PIK3R3/CCND2/CCND3/JAK3/PLCG2/CD3D/HLA-DPB1/BAX/BTK/VIM/IKBKB/RUNX3/E2F3/BAK1/HLA-DMB/HLA-C/ITGAL/NCOR2/AKT3/HLA-B/HLA-G/HLA-DOA/MAPK9/DDB2/HLA-DRA/TAP1/HLA-DQA1/HLA-A/TAPBP/IRAK1/SNW1/MAPK13/HLA-F/IKBKE/MDM2/CD3G/CDK4/TRAF6/APAF1/OAS2/OAS1/E2F2/CCNE1/HLA-DPA1/JAK1/IRAK4/IRF3/CD247/CASP8/HLA-DQB1/IFNAR2/TNFAIP3/MAP2K6/HDAC2/…
hsa04820	hsa04820	Cytoskeleton in muscle cells	226	0.350170922709078	1.95532560419605	1.68293e-07	1.56294728394672e-06	6.7434384038093e-07	4007	tags=42%, list=25%, signal=32%	ITGA9/AMPD3/AMPD1/VCAN/FBN1/ITGB8/DCN/HSPG2/LAMA2/COL6A3/MYH10/THBS2/COL5A1/FBLN2/BGN/ITGA2/FMNL2/COL4A4/SYNE1/COL1A2/SDC3/VIM/COL3A1/CAPZA1/NID2/TPM2/COMP/COL4A2/ITGA4/MYL9/PDLIM1/SYNPO2/TPM1/TPM3/FBN2/ITGAV/TPM4/COL4A1/ITGB5/COL1A1/ENO2/ITGA3/COL6A1/ACTB/COL5A2/SSPN/FHL2/VCL/COL4A3/FHL1/MYL4/SGCA/CAPZB/DTNA/PDLIM3/AGRN/ITGB1/ZYX/ANK3/FMNL3/LMOD1/COL6A6/ITGA8/ITGB7/AMPD2/TMOD2/ATP1B3/SGCD/ITGA1/…
hsa01210	hsa01210	2-Oxocarboxylic acid metabolism	32	-0.635243	-2.65448	2.19929e-07	1.89296696071054e-06	8.1673299100424e-07	1526	tags=50%, list=10%, signal=45%	DLD/GPT/GOT2/DLAT/GOT1/GPT2/ACO1/OGDHL/NAGS/DHTKD1/AGXT2/BCKDHA/IDH2/AGXT/BCKDHB/AADAT
hsa04612	hsa04612	Antigen processing and presentation	58	0.521429316079971	2.2973047802963	2.20112e-07	1.89296696071054e-06	8.1673299100424e-07	3640	tags=59%, list=23%, signal=45%	LGMN/HLA-E/CTSB/HLA-DMA/HLA-DPB1/RFX5/HLA-DMB/HLA-C/CTSS/HLA-B/HLA-G/HLA-DOA/HSPA2/HSPA6/RFXANK/CIITA/HLA-DRA/TAP1/HLA-DQA1/HLA-A/TAPBP/CD4/KLRD1/HLA-F/CREB1/KLRC3/HLA-DPA1/CD8A/PSME1/KLRC4/HLA-DQB1/CD74/CTSL/TAP2
hsa05323	hsa05323	Rheumatoid arthritis	84	0.476451838558921	2.23864204027032	2.5896e-07	2.17274099473786e-06	9.37443330042956e-07	4501	tags=57%, list=28%, signal=41%	CXCL1/CXCL6/CTSK/ANGPT1/HLA-DMA/ATP6V1H/TEK/TNFSF13B/TLR4/TNFSF13/HLA-DPB1/LTB/ATP6V1E1/CD86/CXCL12/ATP6V0E1/CD28/HLA-DMB/TCIRG1/ITGAL/IL18/CXCL5/IL1A/HLA-DOA/ATP6AP1/ATP6V0D1/CD80/HLA-DRA/TGFB2/ITGB2/CXCL8/HLA-DQA1/ACP5/TGFB3/HLA-DPA1/CCL2/ATP6V1B2/HLA-DQB1/CTSL/IL15/MMP1/CCL5/CXCL3/TNFRSF11A/ATP6V0C/ICAM1/HLA-DOB/ATP6V0B
hsa05332	hsa05332	Graft-versus-host disease	34	0.623657369525061	2.43002293382867	3.46514e-07	2.83811242440738e-06	1.22452219045728e-06	4448	tags=74%, list=28%, signal=53%	HLA-E/HLA-DMA/HLA-DPB1/CD86/CD28/HLA-DMB/HLA-C/HLA-B/HLA-G/IL1A/HLA-DOA/CD80/HLA-DRA/HLA-DQA1/HLA-A/KLRD1/HLA-F/HLA-DPA1/HLA-DQB1/PRF1/FASLG/FAS/KIR3DL3/GZMB/HLA-DOB
hsa05140	hsa05140	Leishmaniasis	70	0.504009202929565	2.31730235349313	3.59202e-07	2.87361587199775e-06	1.23984038540906e-06	3088	tags=50%, list=19%, signal=41%	ITGAM/CYBB/NCF4/CR1/CYBA/FCGR2A/PRKCB/MARCKSL1/HLA-DMA/FCGR3B/TLR4/HLA-DPB1/PTPN6/NCF2/IFNGR2/ITGA4/HLA-DMB/IL10/IL1A/HLA-DOA/MAPK3/HLA-DRA/TGFB2/ITGB2/HLA-DQA1/IRAK1/IFNGR1/MAPK13/ITGB1/NCF1/TGFB3/TRAF6/HLA-DPA1/JAK1/IRAK4
hsa04514	hsa04514	Cell adhesion molecules	143	0.393555170602843	2.0435538917933	3.79961e-07	2.97060119456764e-06	1.28168533792545e-06	4833	tags=52%, list=30%, signal=36%	ITGAM/PECAM1/ITGA9/ICAM2/SIGLEC1/JAM3/CLDN10/CDH5/VCAN/HLA-E/VTCN1/ITGB8/HLA-DMA/VCAM1/CLDN11/JAM2/SELPLG/HLA-DPB1/SELP/SDC3/CD86/ITGA4/NCAM1/CD28/HLA-DMB/HLA-C/CD2/PTPRM/ITGAL/ITGAV/NFASC/HLA-B/CD226/HLA-G/HLA-DOA/PTPRC/NEO1/GLG1/NRCAM/CD80/HLA-DRA/CD99/ITGB2/HLA-DQA1/CD274/TIGIT/HLA-A/SELL/CLDN4/CD4/HLA-F/ITGB1/ITGA8/ITGB7/HLA-DPA1/CD8A/HLA-DQB1/CLDN7/CD58/PTPRS/CDH3/ICAM3/CD6/NLGN4X/ESAM/CLDN5…
hsa04650	hsa04650	Natural killer cell mediated cytotoxicity	114	0.421029671557278	2.10041226894888	4.52836e-07	3.4616813287501e-06	1.4935650775819e-06	4440	tags=50%, list=28%, signal=36%	SYK/PIK3CD/ICAM2/PRKCB/VAV3/LCP2/GRB2/HLA-E/TYROBP/PIK3R3/FCER1G/PLCG1/PPP3CB/CD48/FCGR3B/PAK1/PLCG2/NFATC1/CD244/RAC2/PTPN6/HCST/LCK/LAT/SH2D1A/IFNGR2/VAV1/HLA-C/ITGAL/MICB/HLA-B/HLA-G/MAPK3/NCR3/ITGB2/HLA-A/IFNGR1/FYN/SH2D1B/ZAP70/KLRD1/KLRC3/LAT2/CD247/IFNAR2/NFATC2/PTK2B/PRF1/CASP3/FASLG/PPP3CC/KIR2DL4/FAS/GZMB/ICAM1/ULBP2/TNFRSF10A
hsa03010	hsa03010	Ribosome	112	0.419637529224929	2.08660132517195	6.71902e-07	5.0246588345035e-06	2.16792195735922e-06	3534	tags=48%, list=22%, signal=38%	RPS3/RPS25/RPS19/RPL35A/RPL38/RPS9/RPL8/RPL11/RPS16/RPLP1/RPL27/RPS27L/RPS27/RPS15A/RPL39/RPL9/RPS21/RPL18/RPL14/RPL31/RPL12/RPL15/RPS6/RPL36/RPS28/RPS17/RPL19/RPS4X/RPL34/RPL7/UBA52/FAU/RPS23/RPL24/RPL6/RPS14/RPS24/RPL23A/RPS15/RPL22/RPL32/RPS5/RPS10/MRPS21/RPS7/RPS27A/RPL36AL/RPL3/RPL37/RPL41/RPS18/RPL29/RPL35/RPLP0
hsa04976	hsa04976	Bile secretion	76	-0.444651	-2.26557	9.19394e-07	6.72917804988191e-06	2.90334793461857e-06	3556	tags=57%, list=22%, signal=44%	HMGCR/SLC22A8/SLC51A/ABCC3/SLC4A5/UGT2A3/ABCB1/NR1H4/PRKACA/ADCY6/AQP4/ADCY1/ABCC2/UGT2B28/ABCG2/SLC4A2/EPHX1/ABCB4/RXRA/CYP7A1/ATP1B4/UGT1A6/KCNN2/LDLR/CA2/NR0B2/SCARB1/ABCB11/SLCO1A2/SULT2A1/SLC22A7/ABCG8/UGT2B15/SLC27A5/SLC10A1/SLC22A1/CYP3A4/BAAT/SLCO1B1/ABCG5/AQP9/UGT2B4/SLCO1B3
hsa00270	hsa00270	Cysteine and methionine metabolism	49	-0.518914	-2.41896	9.44165e-07	6.76651447868936e-06	2.91945698131946e-06	2840	tags=51%, list=18%, signal=42%	SDS/GCLM/MDH1/BHMT/PHGDH/LDHAL6A/SDSL/GCLC/MDH2/GOT2/MPST/AHCY/GOT1/GNMT/TST/TAT/LDHA/AGXT2/CDO1/ADI1/PSAT1/BHMT2/CTH/CBS/MAT1A
hsa04621	hsa04621	NOD-like receptor signaling pathway	170	0.366663473796141	1.95167788629637	1.08272e-06	7.60112717745175e-06	3.27955609553457e-06	4422	tags=44%, list=28%, signal=32%	CYBB/PYCARD/ANTXR1/BCL2/CARD16/CYBA/CXCL1/NLRC4/RNASEL/CARD6/CASP1/TRAF5/NLRP1/CTSB/TRPV2/GBP2/PLCB2/NAIP/GABARAP/PRKCD/TLR4/IFI16/PLCB3/NOD1/NLRP3/TXNIP/GBP5/PSTPIP1/IKBKB/NLRP7/GBP3/AIM2/IL18/ITPR3/RIPK3/CARD8/MAPK3/MAPK9/PKN1/CXCL8/NOD2/MAPK13/IKBKE/CAMP/TRAF6/DNM1L/OAS2/OAS1/GBP4/JAK1/IRAK4/P2RX7/RHOA/CCL2/IRF3/CASP8/IFNAR2/TNFAIP3/TYK2/MAPK10/IRF9/CCL5/MAP1LC3A/CXCL3/PLCB4/CASP5/VDAC2/OAS3/M…
hsa01230	hsa01230	Biosynthesis of amino acids	67	-0.457904	-2.25881	1.2213e-06	8.40254548917175e-06	3.62533327409185e-06	2103	tags=40%, list=13%, signal=35%	PHGDH/OTC/ALDOC/SDSL/GPT/ALDH18A1/GOT2/CPS1/GOT1/PRPS1/GPT2/SHMT2/ASS1/PKLR/SHMT1/ENO3/ACO1/NAGS/ALDOB/IDH2/ARG1/PSAT1/PC/ASL/CTH/CBS/MAT1A
hsa04666	hsa04666	Fc gamma R-mediated phagocytosis	89	0.445541428543649	2.12652106054948	1.86525e-06	1.2581264063867e-05	5.42826876684592e-06	3109	tags=48%, list=19%, signal=39%	FCGR2B/ARPC2/MYO10/SYK/HCK/PIK3CD/INPP5D/FCGR2A/PRKCB/VAV3/MARCKSL1/MARCKS/LYN/ARPC1B/PIK3R3/ASAP1/PRKCD/ARPC3/PLCG1/FCGR3B/PAK1/PLCG2/RAC2/PIP5K1B/GAB2/LAT/WASF2/VAV1/AKT3/PTPRC/MAPK3/SPHK1/GSN/VASP/ACTR3/ARPC5/ASAP2/ARPC4/NCF1/WAS/PLA2G4A/PIP5K1C/PLA2G4C
hsa05203	hsa05203	Viral carcinogenesis	162	0.360756679089562	1.89672242098533	2.03534e-06	1.33446716247859e-05	5.75764595806244e-06	5352	tags=50%, list=33%, signal=34%	SYK/PIK3CD/HDAC9/YWHAB/GRB2/HLA-E/TRAF5/CDKN2B/RBPJ/LYN/RB1/STAT5A/PIK3R3/CCND2/CCND3/JAK3/BAX/PRKACB/BAK1/HLA-C/HDAC7/PMAIP1/HLA-B/HLA-G/ATP6V0D1/TRAF1/MAPK3/MAPKAPK2/PXN/YWHAZ/CREB5/ACTN1/GSN/HLA-A/SNW1/TBP/HLA-F/PKM/CCR5/CREB1/MDM2/RASA2/CDK4/CCNE1/JAK1/MAD1L1/RHOA/IRF3/CASP8/RBL1/CHD4/HDAC2/IRF9/HDAC11/HDAC1/CASP3/SRC/CDC20/VDAC3/TRAF3/HDAC5/CHEK1/SP100/CDK6/CCNA2/REL/NRAS/TRADD/NFKBIA/RAC1/G…
hsa05166	hsa05166	Human T-cell leukemia virus 1 infection	216	0.340272461523948	1.89328657749538	2.05601e-06	1.33446716247859e-05	5.75764595806244e-06	4904	tags=45%, list=31%, signal=32%	PIK3CD/MMP7/MAP3K1/ETS1/HLA-E/ADCY7/CDKN2B/RB1/HLA-DMA/ADCY4/STAT5A/PIK3R3/CCND2/CCND3/JAK3/PPP3CB/CD3D/NFATC1/HLA-DPB1/LCK/BAX/MAP3K3/ADCY3/IKBKB/E2F3/PRKACB/TSPO/HLA-DMB/HLA-C/SLC25A6/ITGAL/TCF3/AKT3/HLA-B/HLA-G/HLA-DOA/MAPK3/MAPK9/NRP1/MSX2/HLA-DRA/TRRAP/CREB5/TGFB2/ITGB2/HLA-DQA1/HLA-A/TBP/CD4/IL2RB/HLA-F/ATM/SLC2A1/TGFB3/CREB1/CD3G/CDK4/E2F2/CCNE1/HLA-DPA1/JAK1/IL2RA/MAD1L1/TGFBR2/IL2RG/SMAD…
hsa00250	hsa00250	Alanine, aspartate and glutamate metabolism	35	-0.575807	-2.46835	2.10839e-06	1.34312033567067e-05	5.79498064043954e-06	1372	tags=51%, list=9%, signal=47%	GPT/GOT2/CPS1/GOT1/GLUD1/GPT2/ASS1/DDO/GLS2/NIT2/GLUD2/ALDH5A1/AGXT2/ABAT/AGXT/GFPT1/ASL/ALDH4A1
hsa05135	hsa05135	Yersinia infection	132	0.391565957231968	2.00070034585668	2.32166e-06	1.45209192852715e-05	6.26514571365753e-06	3613	tags=45%, list=23%, signal=35%	SKAP2/GIT2/ARPC2/PYCARD/PIK3CD/FCGR2A/VAV3/NLRC4/LCP2/CASP1/WIPF1/ARPC1B/PIK3R3/ARPC3/PLCG1/TLR4/NFATC1/WIPF2/RAC2/NLRP3/PIP5K1B/LCK/LAT/RHOG/WASF2/IKBKB/VAV1/ITGA4/AKT3/IL18/IL10/ELMO2/MAPK3/MAPK9/PXN/ACTB/PKN1/ARHGEF1/CXCL8/IRAK1/ACTR3/ARPC5/MAPK13/ZAP70/CD4/ARPC4/ITGB1/WAS/TRAF6/PIP5K1C/RPS6KA1/IRAK4/CD8A/RPS6KA2/RHOA/CCL2/IRF3/MAP2K6/MAPK10/NFATC2
hsa05162	hsa05162	Measles	129	0.396005949034317	2.0143457145424	3.23378e-06	1.98646682194288e-05	8.57074118402527e-06	4171	tags=44%, list=26%, signal=33%	FCGR2B/CD209/BCL2/PIK3CD/STAT5A/PIK3R3/CCND2/CCND3/JAK3/TLR4/CD3D/BAX/MX2/IKBKB/BAK1/CD28/MSN/AKT3/CSNK2A1/IL1A/MAPK9/CBLB/HSPA6/SLAMF1/IRAK1/EIF3H/IL2RB/TLR7/EIF2AK4/IKBKE/CD3G/CDK4/TRAF6/APAF1/OAS2/OAS1/CCNE1/JAK1/IL2RA/IRAK4/IL2RG/IRF3/CASP8/ADAR/IFNAR2/TNFAIP3/TYK2/MAPK10/MX1/IRF9/CSNK2A2/CSNK2B/CASP3/FASLG/FAS/OAS3/MAVS
hsa04975	hsa04975	Fat digestion and absorption	37	-0.555271	-2.41636	3.40371e-06	2.05417046197353e-05	8.86285297240721e-06	1928	tags=49%, list=12%, signal=43%	PLA2G2A/PNLIPRP1/MOGAT2/PLA2G1B/GOT2/SCARB1/NPC1L1/ACAT2/ACAT1/PLA2G12A/AGPAT2/DGAT2/ABCG8/PLA2G12B/ABCG5/MTTP/APOA1/APOB
hsa03320	hsa03320	PPAR signaling pathway	72	-0.43472	-2.19323	3.47158e-06	2.05900438732065e-05	8.8837092598596e-06	3180	tags=50%, list=20%, signal=40%	PCK1/PLIN1/ADIPOQ/ACOX3/APOA2/ACAA1/ACSL3/APOC3/APOA5/ACSL5/PDPK1/GK/HMGCS1/GK2/RXRA/CPT2/CYP7A1/SCD/ACADM/SCP2/PCK2/DBI/PLIN4/CYP8B1/SLC27A5/ACSL1/EHHADH/HMGCS2/PLIN5/ACOX2/SLC27A2/ACOX1/PPARA/APOA1/CYP27A1/ACADL
hsa00053	hsa00053	Ascorbate and aldarate metabolism	18	-0.698619	-2.43838	3.96408e-06	2.31125959928152e-05	9.97208089041292e-06	3575	tags=72%, list=22%, signal=56%	UGDH/UGT2A3/MIOX/UGT2B28/UGT1A6/ALDH9A1/ALDH1B1/ALDH7A1/ALDH2/ALDH3A2/UGT2B15/RGN/UGT2B4
hsa05416	hsa05416	Viral myocarditis	63	0.487173144416935	2.17761682660005	5.21242e-06	2.98845186417545e-05	1.28938712622013e-05	4448	tags=60%, list=28%, signal=44%	HLA-E/LAMA2/HLA-DMA/CAV1/RAC2/HLA-DPB1/CD86/CD28/HLA-DMB/HLA-C/ITGAL/HLA-B/HLA-G/HLA-DOA/ACTB/SSPN/ABL1/CD80/HLA-DRA/ITGB2/HLA-DQA1/HLA-A/SGCA/DTNA/FYN/HLA-F/EIF4G3/SGCD/HLA-DPA1/CD55/LAMA1/CASP8/HLA-DQB1/PRF1/CASP3/ABL2/ICAM1/HLA-DOB
hsa00340	hsa00340	Histidine metabolism	21	-0.668929	-2.47902	5.32533e-06	3.00313625907208e-05	1.2957228045568e-05	2362	tags=62%, list=15%, signal=53%	ALDH3B2/AOC1/ALDH9A1/ALDH1B1/ALDH7A1/AMDHD1/FTCD/MAOB/ALDH2/ALDH3A2/CNDP1/HAL/MAOA
hsa05145	hsa05145	Toxoplasmosis	103	0.413715357888352	2.01784650907547	5.8427e-06	3.24175884919414e-05	1.39867808364864e-05	3705	tags=50%, list=23%, signal=38%	ALOX5/LY96/BCL2/IL10RA/LAMC1/LAMC3/LAMB1/LAMA2/HLA-DMA/TLR4/HLA-DPB1/PIK3R5/LAMC2/IFNGR2/IKBKB/PIK3CG/HLA-DMB/AKT3/IL10/HLA-DOA/PIK3R6/MAPK3/MAPK9/HSPA6/CIITA/HLA-DRA/TGFB2/HLA-DQA1/IRAK1/LAMA4/LAMB3/IL10RB/LAMB2/IFNGR1/MAPK13/GNAI2/ITGB1/TGFB3/CCR5/TRAF6/HLA-DPA1/JAK1/IRAK4/LAMA1/CASP8/HLA-DQB1/MAP2K6/TYK2/MAPK10/LAMA5/BIRC7
hsa00330	hsa00330	Arginine and proline metabolism	44	-0.509138	-2.30875	8.2867e-06	4.52479864410568e-05	1.9522540049538e-05	2339	tags=55%, list=15%, signal=47%	ARG2/NOS2/AOC1/OAT/GAMT/L3HYPDH/ALDH18A1/ALDH9A1/GOT2/ALDH1B1/HOGA1/GOT1/ALDH7A1/MAOB/ALDH2/PRODH2/ALDH3A2/GATM/DAO/ARG1/SAT2/CNDP1/MAOA/ALDH4A1
hsa05167	hsa05167	Kaposi sarcoma-associated herpesvirus infection	188	0.343376391128685	1.86497136500497	8.54574e-06	4.59333631543819e-05	1.9818250320587e-05	4707	tags=43%, list=29%, signal=31%	CCR1/SYK/HCK/PREX1/PIK3CD/GNB4/CXCL1/HLA-E/LYN/CALML4/RB1/PIK3R3/PLCG1/PPP3CB/PLCG2/NFATC1/PIK3R5/BAX/CD86/ATG14/IKBKB/E2F3/BAK1/PIK3CG/HLA-C/MICB/CLEC2B/LEF1/AKT3/HLA-B/HLA-G/ITPR3/GNG8/PIK3R6/MAPK3/MAPK9/MAPKAPK2/TCF7/GNG2/GNGT2/CXCL8/HLA-A/HIF1A/IFNGR1/MAPK13/UBA52/HLA-F/IKBKE/CCR5/CREB1/CDK4/TCF7L1/E2F2/RPS27A/JAK1/GNG11/GNG10/IRF3/CASP8/IFNAR2/MAP2K6/TYK2/MAPK10/IRF9/NFATC2/MAP1LC3A/CXCL3/CA…
hsa04070	hsa04070	Phosphatidylinositol signaling system	90	0.419613577447562	2.00986313851193	1.02119e-05	5.40447576456898e-05	2.33179645900926e-05	3031	tags=40%, list=19%, signal=33%	PIK3CD/PIP4K2A/INPP5D/PRKCB/INPP4A/DGKG/PLCB2/MTMR2/CALML4/PIK3R3/PLCG1/ITPKB/PLCG2/PLCB3/PI4KB/PIP5K1B/INPP4B/DGKA/INPP5F/MTMR3/DGKE/IP6K2/PLCD1/ITPR3/ITPK1/DGKH/PIP4K2B/CDS1/PI4K2A/MTMR14/DGKD/INPP5B/DGKZ/SYNJ2/PIP5K1C/PLCE1
hsa05131	hsa05131	Shigellosis	213	0.332773993122714	1.84160818567763	1.13478e-05	5.91462832495703e-05	2.55190512184499e-05	3643	tags=37%, list=23%, signal=29%	ARPC2/HK1/PYCARD/BCL2/HCLS1/PIK3CD/CD44/NLRC4/ARHGEF2/CASP1/CYTH1/HK3/CYTH3/CYTH4/TRAF5/PLCB2/NAIP/ARPC1B/TLR5/PIK3R3/PRKCD/ARPC3/PLCG1/TLR4/PLCG2/PLCB3/NOD1/NLRP3/BAX/FNBP1/ATG14/TECPR1/WASF2/IKBKB/CAPN2/RPS6KA5/MYL9/AKT3/PLCD1/IL18/HK2/ITPR3/CYTH2/ELMO2/MAPK3/MAPK9/ILK/PXN/ACTB/MYL12A/VCL/CXCL8/RBX1/ACTN1/ACTR3/ARPC5/MAPK13/UBA52/ARPC4/ITGB1/UBE2D1/ATM/MDM2/CAPNS1/TRAF6/MYL12B/PLCE1/RPS27A/WIPI…
hsa00061	hsa00061	Fatty acid biosynthesis	17	-0.695364	-2.37374	1.20731e-05	6.19873462552383e-05	2.67448464565135e-05	3089	tags=71%, list=19%, signal=57%	MECR/OLAH/MCAT/ACSL3/ACSL5/HSD17B8/FASN/ACACB/OXSM/ACACA/CBR4/ACSL1
hsa04670	hsa04670	Leukocyte transendothelial migration	107	0.40563751734861	1.99385060904933	1.32024e-05	6.67887058863191e-05	2.88164245103151e-05	3288	tags=44%, list=21%, signal=35%	ITGAM/PECAM1/CYBB/NCF4/THY1/PIK3CD/CYBA/RASSF5/PRKCB/VAV3/JAM3/CLDN10/CDH5/PIK3R3/VCAM1/CLDN11/JAM2/PLCG1/MMP2/PLCG2/RAC2/NCF2/EZR/CXCL12/VAV1/RHOH/ITGA4/MYL9/ITGAL/MSN/PXN/ACTB/MYL12A/CD99/VCL/ITGB2/ACTN1/VASP/CLDN4/MAPK13/GNAI2/ITGB1/NCF1/MYL12B/CXCR4/RHOA/ITK
hsa05205	hsa05205	Proteoglycans in cancer	193	0.333584773932452	1.81373411082946	1.62133e-05	8.08315755780147e-05	3.48753125963894e-05	4155	tags=42%, list=26%, signal=32%	IQGAP1/HCLS1/PIK3CD/CD44/MRAS/LUM/PRKCB/WNT2/VAV3/GRB2/DCN/PLAU/HSPG2/PPP1R12B/TIAM1/CD63/PIK3R3/RRAS/FZD2/PLCG1/CAV1/ITGA2/TLR4/MMP2/PAK1/PLCG2/GAB1/FZD3/PTPN6/HPSE/SLC9A1/COL1A2/IGF1R/EZR/HSPB2/PRKACB/VAV1/MSN/AKT3/ITGAV/ITPR3/ITGB5/FZD1/COL1A1/DROSHA/MAPK3/PXN/PPP1R12A/ACTB/FLNA/ARHGEF1/TGFB2/FGFR1/RPS6/GPC3/HIF1A/FZD7/MAPK13/HGF/ITGB1/ANK3/MDM2/ERBB2/PLCE1/CBL/RHOA/PLAUR/EIF4B/WNT4/SMAD2/THBS…
hsa00983	hsa00983	Drug metabolism - other enzymes	59	-0.45597	-2.18933	1.99516e-05	9.80476247335635e-05	4.23032897412254e-05	1317	tags=36%, list=8%, signal=33%	MGST2/UGT1A6/GSTA1/CMPK1/CYP2A6/UMPS/NME4/UCKL1/CYP2A7/NAT2/UGT2B15/MGST1/CYP3A4/DPYS/TPMT/UGT2B4/CYP2E1/CES2/CDA/UPB1/XDH
hsa04950	hsa04950	Maturity onset diabetes of the young	24	-0.6222	-2.40512	2.08618e-05	0.000101077100240748	4.36103767868589e-05	2844	tags=71%, list=18%, signal=58%	NKX6-1/PDX1/ONECUT1/INS/GCK/HHEX/NEUROD1/NR5A2/HNF4A/RFX6/IAPP/HNF1A/FOXA2/HNF4G/PKLR/SLC2A2/FOXA3
hsa00350	hsa00350	Tyrosine metabolism	36	-0.536998	-2.32765	2.5762e-05	0.000123085046643478	5.31058493779998e-05	2772	tags=53%, list=17%, signal=44%	PNMT/TYR/ALDH3B2/FAHD1/ADH5/HGD/ADH1C/GOT2/GOT1/GSTZ1/MAOB/ADH1A/TAT/ADH1B/AOX1/ADH4/ADH6/DDC/MAOA
hsa05222	hsa05222	Small cell lung cancer	92	0.402281249069493	1.92417075545147	3.33861e-05	0.000157326092350286	6.78793727704723e-05	3705	tags=43%, list=23%, signal=34%	BCL2/PIK3CD/LAMC1/LAMC3/LAMB1/RARB/TRAF5/CDKN2B/MAX/LAMA2/RB1/PIK3R3/ITGA2/COL4A4/LAMC2/BAX/IKBKB/E2F3/BAK1/COL4A2/AKT3/ITGAV/COL4A1/TRAF1/ITGA3/DDB2/COL4A3/LAMA4/LAMB3/LAMB2/ITGB1/CDK4/TRAF6/APAF1/E2F2/CCNE1/LAMA1/LAMA5/COL4A5/BIRC7
hsa04148	hsa04148	Efferocytosis	152	0.355260856303045	1.85388214019014	3.45075e-05	0.000160413312793616	6.92113742469398e-05	4456	tags=49%, list=28%, signal=36%	PECAM1/ALOX5/TIMD4/SIGLEC10/CASP1/CD24/STAB1/AXL/DUSP7/GAS6/C1QA/C1QB/CD47/P2RY12/VPS11/HAVCR2/PTGER4/NFATC1/PTPN6/DUSP4/ADAM9/VPS8/CD36/ANO3/RAB7B/PTGER2/VPS39/ADAM10/ITGAV/MERTK/GULP1/IL10/STAB2/ITGB5/P2RY6/MAPK3/MAPKAPK2/LIPA/NR1H3/ADAM17/C1QC/SPHK1/ATP8A1/RAB7A/CPT1C/HIF1A/DNMT3A/MAPK13/ATP2A3/PBX1/TYRO3/SLC2A1/CREB1/PLA2G15/DUSP5/VPS18/ANO9/SIRPG/THBS1/RAB5B/VPS16/NFATC2/SIRPB1/MEGF11/CASP3/…
hsa00900	hsa00900	Terpenoid backbone biosynthesis	21	-0.626055	-2.32013	4.72588e-05	0.0002167605673443	9.3522766204242e-05	3798	tags=71%, list=24%, signal=55%	PCYOX1/HMGCR/FDPS/ZMPSTE24/PDSS1/IDI1/IDI2/HMGCS1/NUS1/MVD/MVK/ACAT2/ACAT1/PDSS2/HMGCS2
hsa04810	hsa04810	Regulation of actin cytoskeleton	223	0.314930232971148	1.75645558694525	5.17659e-05	0.000234308710002542	0.000101094027265479	3208	tags=36%, list=20%, signal=29%	ITGAM/IQGAP1/ITGA9/ARHGEF6/ARPC2/TMSB4X/NCKAP1L/PIK3CD/PIP4K2A/MRAS/VAV3/ITGB8/FGD3/PPP1R12B/TIAM1/MYH10/ARPC1B/PIK3R3/RRAS/PDGFRB/ARPC3/ITGAE/ITGA2/LPAR5/PAK1/RAC2/PIP5K1B/SLC9A1/EZR/LPAR1/WASF2/CXCL12/VAV1/F2R/ITGA4/MYL9/LPAR2/SSH2/ITGAL/MSN/AKT3/ABI2/FGFR2/ITGAV/FGF1/ITGB5/SSH1/MAPK3/ITGA3/BRK1/PXN/PPP1R12A/ACTB/PAK6/MYL12A/PIP4K2B/GNA13/ARHGEF1/VCL/ITGB2/RGCC/ACTN1/FGFR1/GSN/PDGFRA/PDGFD/ACTR…
hsa05330	hsa05330	Allograft rejection	33	0.566044999083526	2.19233841401353	5.35289e-05	0.000239142201158915	0.000103179468676276	4448	tags=70%, list=28%, signal=50%	HLA-E/HLA-DMA/HLA-DPB1/CD86/CD28/HLA-DMB/HLA-C/HLA-B/IL10/HLA-G/HLA-DOA/CD80/HLA-DRA/HLA-DQA1/HLA-A/HLA-F/HLA-DPA1/HLA-DQB1/PRF1/FASLG/FAS/GZMB/HLA-DOB
hsa05164	hsa05164	Influenza A	156	0.344637574669196	1.80606064023076	5.67225e-05	0.000250160578084338	0.000107933419552912	4702	tags=46%, list=29%, signal=32%	PYCARD/PIK3CD/PRKCB/RNASEL/CASP1/NXF3/HLA-DMA/PIK3R3/CCND3/TLR4/NLRP3/HLA-DPB1/BAX/MX2/IFNGR2/IKBKB/BAK1/HLA-DMB/SLC25A6/AKT3/IL18/IL1A/HLA-DOA/HNRNPUL1/MAPK3/ACTB/CIITA/HLA-DRA/CXCL8/HLA-DQA1/PML/IFNGR1/TPSAB1/TLR7/IKBKE/CDK4/APAF1/OAS2/OAS1/HLA-DPA1/JAK1/IRAK4/IL33/CCL2/NXF1/IRF3/CASP8/ADAR/HLA-DQB1/IFNAR2/PRSS2/TYK2/MX1/CALCOCO2/IRF9/CCL5/KPNA2/CASP3/FASLG/FAS/OAS3/MAVS/ICAM1/TRAF3/JAK2/TNFRSF…
hsa03060	hsa03060	Protein export	28	-0.557627	-2.24823	5.85311e-05	0.000254869656608187	0.00010996518231871	4052	tags=54%, list=25%, signal=40%	SPCS1/SRP68/SPCS2/UBL4A/GET4/SRP9/SRP54/SEC63/SEC61A2/SRP19/IMMP2L/SRPRB/SEC61B/SEC61A1/HSPA5
hsa00790	hsa00790	Folate biosynthesis	23	-0.592503	-2.25045	6.55564e-05	0.00028189258873315	0.000121624403339578	3360	tags=70%, list=21%, signal=55%	MOCS1/SPR/TPH2/AKR1C3/FPGS/DHFR/TPH1/GPHN/PTS/MOCS2/PCBD2/GCH1/GGH/PCBD1/QDPR/MOCOS
hsa04740	hsa04740	Olfactory transduction	118	-0.333167	-1.8412	8.28409e-05	0.000351818094652012	0.000151794220764791	6473	tags=69%, list=40%, signal=42%	OR2C3/OR7A10/CAMK2D/OR1J2/OR10A5/OR51E2/NCALD/OR2L13/OR1G1/OR51M1/OR1I1/OR1D5/OR10C1/OR1F1/OR51B6/OR12D3/OR14J1/PDE1B/OR3A1/OR2C1/OR2K2/OR7C2/OR2B2/OR5L2/OR7E24/OR7C1/OR10A3/OR10J1/OR3A2/OR2A4/OR2J3/OR3A3/OR2J2/OR51E1/OR8D2/ANO2/OR6B1/OR52D1/PRKACG/CAMK2A/OR13C4/OR8B8/SLC8A3/OR12D2/OR5P2/OR2B6/CAMK2B/OR8B2/OR1A1/CAMK2G/OR8G1/SLC8A2/OR5H1/OR5I1/OR11A1/OR4D1/OR2H1/OR52A1/OR10H3/OR1Q1/OR51B2/GUCY2D/…
hsa04640	hsa04640	Hematopoietic cell lineage	92	0.383913065878593	1.83631301659723	0.000103035	0.000427036897909079	0.000184247865988923	3548	tags=41%, list=22%, signal=32%	ITGAM/CR1/CD44/CD24/FLT3LG/HLA-DMA/CSF1R/CD1D/ITGA2/CD3D/HLA-DPB1/CD59/IL7R/CD36/CD33/ITGA4/CD38/HLA-DMB/CD2/IL1A/HLA-DOA/ITGA3/HLA-DRA/HLA-DQA1/MS4A1/CD4/CD3G/CSF3R/CSF2RA/HLA-DPA1/IL2RA/ITGA1/CD8A/CD55/HLA-DQB1/CD7/IL3RA/KITLG
hsa05130	hsa05130	Pathogenic Escherichia coli infection	187	0.317007991398289	1.71438069382636	0.000103001	0.000427036897909079	0.000184247865988923	2642	tags=32%, list=16%, signal=27%	MYO5A/ARPC2/MYO10/NCKAP1L/PYCARD/HCLS1/FCGR2A/CLDN10/RPS3/ARHGEF2/NCK2/CASP1/CYTH1/CYTH3/MYO1F/CYTH4/WIPF1/NAIP/MYH10/ARPC1B/TLR5/CLDN11/ARPC3/LPAR5/TLR4/PAK1/WIPF2/NLRP3/PTPN6/BAX/EZR/LPAR1/WASF2/IKBKB/TUBA1A/F2R/BAK1/TUBB2B/LPAR2/IL18/CYTH2/MAPK3/MAPK9/BRK1/ACTB/ABL1/GNA13/ARHGEF1/CXCL8/IRAK1/TUBB6/CLDN4/MYO1G/MYO1C/ACTR3/FYN/ARPC5/MAPK13/ARPC4/ITGB1
hsa05163	hsa05163	Human cytomegalovirus infection	214	0.30609933820347	1.69567312977332	0.00010835	0.000443717056746862	0.000191444629746963	4155	tags=38%, list=26%, signal=28%	CCR1/PIK3CD/IL10RA/GNB4/PRKCB/GRB2/HLA-E/ADCY7/TRAF5/PLCB2/CALML4/RB1/ADCY4/PIK3R3/PPP3CB/PLCB3/PTGER4/NFATC1/RAC2/BAX/ADCY3/IKBKB/CXCL12/E2F3/PRKACB/CXCR2/BAK1/PTGER2/HLA-C/AKT3/ITGAV/HLA-B/HLA-G/ITPR3/GNG8/AKAP13/MAPK3/PXN/GNA13/GNG2/ARHGEF1/CREB5/GNGT2/CXCL8/TAP1/PDGFRA/HLA-A/TAPBP/IL10RB/MAPK13/GNAI2/HLA-F/TSC1/CCR5/CREB1/MDM2/CDK4/E2F2/CXCR4/JAK1/GNG11/GNG10/RHOA/CCL2/IRF3/CASP8/SP1/MAP2K6/N…
hsa04672	hsa04672	Intestinal immune network for IgA production	43	0.498994412183724	2.06187941549622	0.000109657	0.000443789309772314	0.000191475803787932	3543	tags=51%, list=22%, signal=40%	CCR10/HLA-DMA/TNFRSF17/TNFSF13B/TNFSF13/HLA-DPB1/CD86/CXCL12/ITGA4/CD28/HLA-DMB/IL10/HLA-DOA/CD80/CCL28/HLA-DRA/HLA-DQA1/ITGB7/CXCR4/HLA-DPA1/HLA-DQB1/IL15
hsa05168	hsa05168	Herpes simplex virus 1 infection	163	0.332175394182825	1.75241267475389	0.000130887	0.000523548300655734	0.000225888342694181	4778	tags=45%, list=30%, signal=32%	SYK/BCL2/PIK3CD/RNASEL/HLA-E/TNFRSF14/TRAF5/NXF3/HLA-DMA/PIK3R3/HLA-DPB1/BAX/IFNGR2/IKBKB/POU2F1/BAK1/POU2F2/HLA-DMB/HLA-C/CFP/AKT3/HLA-B/HLA-G/HLA-DOA/HLA-DRA/TAP1/HLA-DQA1/HLA-A/TAPBP/IRAK1/PILRA/PML/IFNGR1/HLA-F/EIF2AK4/IKBKE/TSC1/TRAF6/APAF1/OAS2/OAS1/HLA-DPA1/JAK1/IRAK4/CCL2/NXF1/IRF3/CASP8/HLA-DQB1/CD74/IFNAR2/BST2/EIF2B2/TYK2/IRF9/CCL5/TAP2/PPP1CA/CASP3/FASLG/DAXX/FAS/OAS3/SRC/MAVS/TRAF3/J…
hsa00220	hsa00220	Arginine biosynthesis	22	-0.58992	-2.20914	0.000133547	0.000528049743815724	0.000227830519822574	2999	tags=68%, list=19%, signal=55%	ARG2/NOS2/OTC/GPT/GOT2/CPS1/GOT1/GLUD1/GPT2/ASS1/GLS2/NAGS/GLUD2/ARG1/ASL
hsa00785	hsa00785	Lipoic acid metabolism	17	-0.641908	-2.19126	0.000144125	0.00055706798903524	0.000240350631744091	1542	tags=59%, list=10%, signal=53%	PDHB/DLST/GLDC/DLD/AMT/DLAT/OGDHL/DHTKD1/BCKDHA/BCKDHB
hsa04151	hsa04151	PI3K-Akt signaling pathway	346	0.275413565308914	1.61076236472095	0.000143944	0.00055706798903524	0.000240350631744091	3461	tags=32%, list=22%, signal=26%	ITGA9/LPAR6/SYK/BCL2/PIK3CD/GNB4/LAMC1/LAMC3/YWHAB/LAMB1/GRB2/FLT3LG/ITGB8/ANGPT1/LAMA2/COL6A3/PIK3R3/THBS2/CCND2/TEK/CCND3/CSF1R/PDGFRB/JAK3/ITGA2/LPAR5/TLR4/EFNA5/COL4A4/PIK3R5/PPP2R5C/TNC/IL7R/LAMC2/COL1A2/IGF1R/LPAR1/SPP1/IKBKB/VWF/MYB/F2R/COMP/PIK3CG/COL4A2/ITGA4/GYS1/LPAR2/AKT3/FGFR2/ITGAV/FGF1/COL4A1/GNG8/ITGB5/COL1A1/RELN/PIK3R6/MAPK3/ITGA3/COL6A1/PKN1/YWHAZ/GNG2/CREB5/GNGT2/PPP2R3A/PPP2R…
hsa05170	hsa05170	Human immunodeficiency virus 1 infection	196	0.308620451699705	1.68734505859375	0.000152817	0.000584100417296577	0.000252013949935182	4832	tags=43%, list=30%, signal=31%	SAMHD1/BCL2/PIK3CD/GNB4/AP1S2/PRKCB/HLA-E/TRAF5/APOBEC3C/CALML4/PIK3R3/PLCG1/PPP3CB/TLR4/PAK1/PLCG2/CD3D/NFATC1/RAC2/APOBEC3F/BAX/APOBEC3G/IKBKB/BAK1/HLA-C/AP1G2/AKT3/AP1B1/HLA-B/HLA-G/ITPR3/GNG8/TNFRSF1B/CUL4B/MAPK3/MAPK9/PXN/PAK6/GNG2/AP1M2/GNGT2/RBX1/TAP1/HLA-A/TAPBP/IRAK1/MAPK13/GNAI2/CD4/HLA-F/ATM/CCR5/CD3G/TRAF6/APOBEC3B/CXCR4/IRAK4/GNG11/GNG10/IRF3/RNF7/CD247/CASP8/BST2/MAP2K6/MAPK10/NFATC…
hsa04061	hsa04061	Viral protein interaction with cytokine and cytokine receptor	92	0.375571946210237	1.79641620666464	0.000170049	0.000642820917721312	0.000277349294365682	4036	tags=45%, list=25%, signal=34%	CCR1/CXCL14/IL10RA/CXCL1/CXCL6/TNFRSF14/CCR10/CCR2/CSF1R/CXCL12/CCL18/CXCR2/IL20RA/CCR7/IL18/IL10/CXCL5/TNFRSF1B/CCL23/CCL28/CCL19/CXCL8/XCL1/IL10RB/CCL13/IL2RB/CXCL11/CCR5/CXCR4/CCL21/IL2RA/CCL2/IL18RAP/IL2RG/CCL5/PF4V1/CXCR3/CXCL9/CXCL3/CCL4/CX3CL1
hsa04940	hsa04940	Type I diabetes mellitus	39	0.503698812799457	2.03289778937934	0.000174495	0.000649967922913833	0.00028043291655707	4448	tags=62%, list=28%, signal=45%	PTPRN2/HLA-E/HLA-DMA/HLA-DPB1/CD86/CD28/HLA-DMB/HLA-C/HLA-B/HLA-G/IL1A/HLA-DOA/CD80/HLA-DRA/HLA-DQA1/HLA-A/HLA-F/HLA-DPA1/HLA-DQB1/PRF1/FASLG/FAS/GZMB/HLA-DOB
hsa05146	hsa05146	Amoebiasis	101	0.373550436325717	1.82135213300248	0.000175718	0.000649967922913833	0.00028043291655707	3964	tags=45%, list=25%, signal=34%	ITGAM/SERPINB6/PIK3CD/PRKCB/CXCL1/LAMC1/LAMC3/LAMB1/PLCB2/LAMA2/PIK3R3/GNA15/CD1D/TLR4/PLCB3/COL4A4/LAMC2/COL1A2/COL3A1/PRKACB/RAB7B/COL4A2/COL4A1/IL10/COL1A1/TGFB2/VCL/ITGB2/CXCL8/ACTN1/COL4A3/LAMA4/RAB7A/LAMB3/LAMB2/TGFB3/LAMA1/RAB5B/LAMA5/COL4A5/GNAS/CXCL3/SERPINB9/PLCB4/CASP3
hsa04932	hsa04932	Non-alcoholic fatty liver disease	145	-0.298201	-1.71315	0.000185527	0.00067894891499868	0.000292936955369687	3611	tags=34%, list=23%, signal=27%	NDUFV3/NDUFA5/PPARG/ATF4/XBP1/AKT1/ADIPOQ/NFKB1/MAPK14/COX6C/UQCRC1/NDUFB9/NDUFB6/NDUFA6/NDUFA10/MLX/EIF2AK3/IL6R/MAPK11/DDIT3/LEPR/PRKAA1/COX5A/SDHC/CYC1/CYCS/NDUFS6/PIK3R1/RXRA/INSR/SDHD/SREBF1/NDUFAB1/PRKAB2/MAPK8/AKT2/PKLR/ADIPOR2/IRS1/NDUFS1/NDUFV2/NDUFS2/CEBPA/SDHA/SDHB/ITCH/PPARA/CYP2E1/IRS2/MLXIPL
hsa00010	hsa00010	Glycolysis / Gluconeogenesis	64	-0.396234	-1.9454	0.000191964	0.000695110610566469	0.000299910024754811	2442	tags=41%, list=15%, signal=35%	ACSS2/ALDH3B2/FBP1/ALDOC/LDHAL6A/DLD/ADH5/MINPP1/ADH1C/ALDH9A1/ALDH1B1/DLAT/PCK2/PKLR/G6PC2/ALDH7A1/ENO3/ADH1A/LDHA/ALDH2/ALDH3A2/ALDOB/PGM1/ADH1B/ADH4/ADH6
hsa04072	hsa04072	Phospholipase D signaling pathway	140	0.338908373592772	1.74683044545378	0.000200719	0.000719242516071402	0.00031032189340902	3250	tags=39%, list=20%, signal=31%	LPAR6/SYK/PIK3CD/MRAS/CYTH1/GRB2/CYTH3/ADCY7/CYTH4/DGKG/PLCB2/ADCY4/PIK3R3/FCER1G/RRAS/PDGFRB/PLCG1/AGPAT4/LPAR5/PLCG2/PLCB3/GAB1/PIK3R5/PIP5K1B/GAB2/ADCY3/LPAR1/DGKA/F2R/CXCR2/PIK3CG/LPAR2/DGKE/RALA/AKT3/CYTH2/DGKH/PIK3R6/MAPK3/DNM3/GNA13/SPHK1/CXCL8/PDGFRA/PDGFD/FYN/TSC1/DGKD/DGKZ/PLA2G4A/PIP5K1C/PLA2G4C/RHOA/RALGDS
hsa04141	hsa04141	Protein processing in endoplasmic reticulum	155	-0.291414	-1.71309	0.000206611	0.000732725232818255	0.000316139099838966	5233	tags=48%, list=33%, signal=33%	SEC13/HSPH1/HSP90B1/PRKCSH/EIF2S1/SAR1A/PLAA/HSPA1L/UBQLN2/AMFR/RPN1/GANAB/UBQLN3/SEC23B/HERPUD1/RRBP1/DERL2/TRAM1/LMAN2/DNAJC1/DNAJB11/SVIP/EDEM3/STT3B/ATF4/XBP1/DNAJA2/HSPA4L/ATXN3L/UBE2D3/UGGT1/UBE2G1/UBXN8/BAG2/PREB/SEL1L2/MBTPS2/OSTC/EIF2AK3/RNF185/ERP29/DDIT3/MAN1A2/SEL1L/CALR/SEC63/DNAJA1/DNAJC3/P4HB/SEC24D/MAN1A1/NGLY1/SIL1/MAGT1/SEC61A2/RAD23B/PDIA4/CANX/SEC24A/HYOU1/SEC23A/SEC61B/SEC24B…
hsa04979	hsa04979	Cholesterol metabolism	50	-0.422514	-1.97513	0.000213591	0.000749747793755642	0.000323483595225048	1403	tags=40%, list=9%, signal=37%	CYP7A1/APOC1/LDLR/PCSK9/SCARB1/LIPG/ABCB11/LCAT/ABCG8/APOC2/ABCG5/APOH/CIDEB/LPA/APOA1/ANGPTL3/LIPC/APOB/CYP27A1/APOE
hsa04659	hsa04659	Th17 cell differentiation	103	0.371605825593314	1.81246236966609	0.000271611	0.000943780158121002	0.000407200129421852	3613	tags=43%, list=23%, signal=33%	IL27RA/IL21R/NFKBIE/HLA-DMA/STAT5A/JAK3/GATA3/PLCG1/PPP3CB/CD3D/NFATC1/HLA-DPB1/IRF4/LCK/LAT/EBI3/IFNGR2/IKBKB/IL12RB1/HLA-DMB/HLA-DOA/MAPK3/MAPK9/HLA-DRA/HLA-DQA1/HIF1A/IFNGR1/MAPK13/ZAP70/CD4/IL2RB/CD3G/HLA-DPA1/JAK1/IL2RA/TGFBR2/IL2RG/CD247/SMAD2/HLA-DQB1/TYK2/MAPK10/PRKCQ/NFATC2
hsa04613	hsa04613	Neutrophil extracellular trap formation	106	0.367276510637463	1.80157909542912	0.000275445	0.000947531046109764	0.000408818474606722	3008	tags=41%, list=19%, signal=33%	ITGAM/CYBB/NCF4/SYK/CR1/PIK3CD/CYBA/HDAC9/FCGR2A/PRKCB/SIGLEC9/CASP1/PLCB2/TLR8/PIK3R3/FPR3/PLCG1/FCGR3B/TLR4/PLCG2/PLCB3/RAC2/CLEC7A/SELPLG/SELP/NCF2/VWF/FPR1/SLC25A6/ITGAL/HDAC7/AKT3/MAPK3/ACTB/ITGB2/MAPK13/ATG7/TLR7/NCF1/MPO/CAMP/HMGB1/C5AR1
hsa00561	hsa00561	Glycerolipid metabolism	53	-0.421712	-1.97012	0.000304133	0.00103585762092319	0.00044692755370309	1887	tags=40%, list=12%, signal=35%	PNLIPRP1/LCLAT1/MOGAT1/GK/MOGAT2/GK2/ALDH9A1/AGPAT3/ALDH1B1/LIPG/MGLL/ALDH7A1/LPIN2/ALDH2/AGPAT2/ALDH3A2/DGAT2/PNPLA3/GLYCTK/LIPC/GPAM
hsa00760	hsa00760	Nicotinate and nicotinamide metabolism	36	-0.487643	-2.11372	0.000314563	0.00106087800036096	0.000457722760253657	2439	tags=44%, list=15%, signal=38%	NADK/PNP/NNT/NUDT13/ASPDH/SIRT5/NAPRT/ENPP3/NUDT12/NAMPT/NADK2/AOX1/NT5E/NNMT/QPRT/ENPP1
hsa00562	hsa00562	Inositol phosphate metabolism	71	0.408226306411609	1.88180939588874	0.000320106	0.00106909087684094	0.000461266259591715	3031	tags=39%, list=19%, signal=32%	FIG4/PIK3CD/PIP4K2A/INPP5D/INPP4A/PLCB2/MTMR2/INPP5K/PLCG1/ITPKB/PLCG2/PLCB3/PI4KB/PIP5K1B/INPP4B/PIK3CG/INPP5F/MTMR3/PLCD1/ITPK1/ISYNA1/PIP4K2B/PI4K2A/MTMR14/INPP5B/SYNJ2/PIP5K1C/PLCE1
hsa05321	hsa05321	Inflammatory bowel disease	61	0.432264183063922	1.92729886797601	0.000326937	0.00108140773643869	0.000466580449320243	3353	tags=44%, list=21%, signal=35%	IL21R/HLA-DMA/TLR5/GATA3/TLR4/NFATC1/HLA-DPB1/MAF/IFNGR2/IL12RB1/HLA-DMB/IL18/IL10/IL1A/HLA-DOA/HLA-DRA/TGFB2/HLA-DQA1/NOD2/IFNGR1/IL12RB2/TGFB3/HLA-DPA1/IL18RAP/IL2RG/SMAD2/HLA-DQB1
hsa04933	hsa04933	AGE-RAGE signaling pathway in diabetic complications	99	0.366222645358993	1.77646974802536	0.000436811	0.00143107455012562	0.000617446485825315	3964	tags=44%, list=25%, signal=34%	CYBB/BCL2/PIK3CD/PRKCB/PLCB2/STAT5A/PIK3R3/VCAM1/EDN1/PRKCD/PLCG1/MMP2/PLCG2/PLCB3/COL4A4/NFATC1/BAX/COL1A2/COL3A1/COL4A2/AKT3/COL4A1/PLCD1/IL1A/COL1A1/MAPK3/MAPK9/F3/TGFB2/THBD/CXCL8/COL4A3/NOX4/MAPK13/TGFB3/CDK4/PLCE1/TGFBR2/CCL2/SMAD2/MAPK10/COL4A5/PLCB4/CASP3
hsa00770	hsa00770	Pantothenate and CoA biosynthesis	21	-0.574146	-2.12776	0.000454451	0.00147482322004325	0.000636322135942773	3368	tags=71%, list=21%, signal=56%	PPCS/DPYD/PANK3/AASDHPPT/COASY/VNN1/ALDH1B1/ENPP3/ALDH2/ALDH3A2/CSAD/DPYS/PANK1/ENPP1/UPB1
hsa04064	hsa04064	NF-kappa B signaling pathway	99	0.361312451104222	1.7526514187629	0.000570186	0.00183311981604737	0.000790911548539409	4778	tags=47%, list=30%, signal=34%	LY96/SYK/BCL2/PRKCB/CXCL1/TRAF5/PLAU/LYN/VCAM1/TNFSF13B/PLCG1/TLR4/PLCG2/LTB/LCK/LAT/BTK/IKBKB/CXCL12/CSNK2A1/CYLD/CFLAR/TRAF1/CCL19/CARD11/CXCL8/IRAK1/CCL13/ZAP70/ATM/TRAF6/CCL21/IRAK4/TNFAIP3/BCL2A1/PRKCQ/CSNK2A2/CXCL3/CSNK2B/CCL4/TNFRSF11A/ICAM1/TRAF3/CARD14/TRADD/NFKBIA/MAP3K7
hsa05144	hsa05144	Malaria	46	0.458987687990075	1.91589445139665	0.000594818	0.00189460509850584	0.00081743977628312	3400	tags=48%, list=21%, signal=38%	PECAM1/CR1/VCAM1/THBS2/TLR4/SELP/CD36/COMP/KLRB1/GYPC/ITGAL/IL18/IL10/CD81/TGFB2/ITGB2/CXCL8/HGF/TGFB3/THBS3/CCL2/THBS1
hsa04920	hsa04920	Adipocytokine signaling pathway	68	-0.363246	-1.80353	0.000814075	0.00256919024058224	0.00110849395324999	3180	tags=43%, list=20%, signal=34%	PCK1/AKT1/ADIPOQ/AGRP/NFKB1/ACSL3/IKBKG/ACSL5/PPARGC1A/CHUK/PTPN11/APPL1/LEPR/PRKAA1/MTOR/RXRA/ACACB/STK11/STAT3/PRKAB2/MAPK8/AKT2/PCK2/G6PC2/ADIPOR2/IRS1/ACSL1/PPARA/IRS2
hsa04660	hsa04660	T cell receptor signaling pathway	117	0.335462574201381	1.67777878751845	0.000832864	0.00260459269923349	0.00112376857586267	3613	tags=38%, list=23%, signal=30%	PIK3CD/VAV3/LCP2/NCK2/GRB2/NFKBIE/PIK3R3/PLCG1/PPP3CB/RASGRP1/PAK1/CD3D/NFATC1/PTPN6/PPP2R5C/LCK/LAT/IKBKB/VAV1/CD28/AKT3/IL10/PTPRC/MAPK3/MAPK9/CBLB/PAK6/MAP3K8/PPP2R3A/CARD11/PPP2R2B/FYN/MAPK13/ZAP70/CD4/CD3G/CDK4/CD8A/RHOA/ITK/CD247/PPP2R2D/MAPK10/PRKCQ/NFATC2
hsa00591	hsa00591	Linoleic acid metabolism	23	-0.523148	-1.98703	0.000896006	0.00277681201297585	0.00119807372652875	2134	tags=52%, list=13%, signal=45%	ALOX15/PLA2G2A/PLA2G1B/PLA2G12A/PLA2G12B/CYP3A4/CYP2C9/CYP2C8/CYP1A2/CYP2E1/CYP2J2/CYP2C19
hsa05340	hsa05340	Primary immunodeficiency	36	0.491045242924725	1.94127	0.000930201	0.00285704697973883	0.00123269162834509	3640	tags=50%, list=23%, signal=39%	JAK3/CD3D/IL7R/LCK/BTK/RFX5/DCLRE1C/PTPRC/RFXANK/CIITA/TAP1/ZAP70/CD4/ADA/ORAI1/CD8A/IL2RG/TAP2
hsa04014	hsa04014	Ras signaling pathway	219	0.286893351565787	1.59908772149436	0.000944976	0.00287674033273278	0.00124118845445325	3686	tags=35%, list=23%, signal=27%	RGL1/PIK3CD/MRAS/GNB4/RASSF5/PRKCB/ETS1/GRB2/RASA3/FLT3LG/ANGPT1/TIAM1/RGL2/CALML4/PIK3R3/TEK/RRAS/CSF1R/PDGFRB/PLCG1/RASGRP1/BRAP/EFNA5/PAK1/PLCG2/GAB1/KSR1/RAC2/RASAL2/GAB2/LAT/IGF1R/IKBKB/PRKACB/PLA2G5/RALA/AKT3/FGFR2/STK4/FGF1/GNG8/MAPK3/MAPK9/PAK6/ABL1/GNG2/GNGT2/FGFR1/PDGFRA/RASAL1/RASSF1/PDGFD/RAPGEF5/NTF3/RASGRF2/ZAP70/RASGRP2/HGF/RASAL3/TGFA/RASA2/PLA2G4A/BDNF/PLCE1/GNG11/PLA2G4C/GNG10/P…
hsa05150	hsa05150	Staphylococcus aureus infection	74	0.378053106594571	1.7561811255166	0.00100275	0.00302585443251365	0.00130552470925466	3065	tags=43%, list=19%, signal=35%	FCGR2B/ITGAM/FCGR2A/C3AR1/HLA-DMA/C1QA/C1QB/FPR3/PTAFR/FCGR3B/SELPLG/HLA-DPB1/SELP/FPR1/HLA-DMB/KRT19/DEFB1/KRT23/ITGAL/IL10/HLA-DOA/CFD/C1QC/HLA-DRA/ITGB2/MASP1/HLA-DQA1/KRT36/CAMP/KRT15/C5AR1/HLA-DPA1
hsa04931	hsa04931	Insulin resistance	104	-0.306603	-1.66749	0.00110779	0.00331373881250324	0.00142973431016817	1914	tags=30%, list=12%, signal=26%	PRKAA1/PPP1R3C/MTOR/PDPK1/RPS6KA3/PIK3R1/PPP1R3E/PTPRF/INSR/ACACB/PYGL/STAT3/SREBF1/PRKAB2/CREB3L3/MAPK8/AKT2/PCK2/G6PC2/IRS1/SLC27A5/AGT/SLC2A2/GYS2/GFPT1/TRIB3/SLC27A2/PPARA/PPP1R3B/IRS2/MLXIPL
hsa05320	hsa05320	Autoimmune thyroid disease	46	0.445253479967899	1.85856547802214	0.00113684	0.00337130601648926	0.001454572057298	4448	tags=50%, list=28%, signal=36%	HLA-E/HLA-DMA/HLA-DPB1/CD86/CD28/HLA-DMB/HLA-C/HLA-B/IL10/HLA-G/HLA-DOA/CD80/HLA-DRA/HLA-DQA1/HLA-A/HLA-F/HLA-DPA1/HLA-DQB1/PRF1/FASLG/FAS/GZMB/HLA-DOB
hsa00514	hsa00514	Other types of O-glycan biosynthesis	42	0.442705322599959	1.81712159608694	0.00123556	0.0036327650242701	0.00156738025832951	2556	tags=43%, list=16%, signal=36%	MFNG/ST6GAL2/LFNG/GALNT10/GALNT16/GALNT3/OGT/GALNT12/GALNT6/GALNT7/COLGALT1/XXYLT1/COLGALT2/GALNT18/GXYLT2/EOGT/GALNT11/POMT2
hsa04977	hsa04977	Vitamin digestion and absorption	23	-0.513991	-1.95225	0.00125515	0.00365909332944551	0.00157873977800434	3455	tags=61%, list=22%, signal=48%	PNLIP/LMBRD1/SLC46A1/SLC52A3/AMN/SLC23A1/BTD/SCARB1/SLC5A6/SLC19A2/MMACHC/SLC19A3/APOA1/APOB
hsa05206	hsa05206	MicroRNAs in cancer	156	0.309271542274222	1.62072623735551	0.00145541	0.00420722529830802	0.00181523490532874	4898	tags=44%, list=31%, signal=31%	GLS/BCL2/PIK3CD/CD44/PRKCB/SOX4/ABCC1/GRB2/MARCKS/PLAU/ZEB2/PIK3R3/CCND2/PDGFRB/PLCG1/EFNA5/PLCG2/FZD3/HMOX1/TNC/EZR/VIM/IKBKB/BMF/E2F3/DICER1/BAK1/RPS6KA5/TPM1/CYP1B1/NOTCH4/MAPK3/ABL1/ZFPM2/FOXP1/TGFB2/PDGFRA/ST14/RASSF1/DNMT3A/TNN/ATM/RECK/MDM2/ERBB2/E2F2/CCNE1/RHOA/MDM4/THBS1/HDAC2/MAPK7/TIMP3/HDAC1/NOTCH1/CASP3/EZH2/CDC25B/NOTCH3/HDAC5/PDGFA/STMN1/CDK6/CDCA5/NRAS/ITGB3/FSCN1/HRAS/KIF23
hsa04330	hsa04330	Notch signaling pathway	60	0.401647688463289	1.78494719177025	0.00165078	0.00473224824163494	0.00204175949225987	5025	tags=53%, list=31%, signal=37%	MFNG/APH1B/LFNG/CIR1/ATXN1/TLE4/RBPJ/MAML2/CTBP2/JAG1/DTX3/HEYL/NCOR2/NOTCH4/ADAM17/DVL3/SNW1/PSEN1/DLL1/NUMBL/TLE3/HDAC2/NCSTN/PSEN2/HDAC1/NOTCH1/DVL2/NOTCH3/MAML1/PSENEN/KAT2A/HEY1
hsa01040	hsa01040	Biosynthesis of unsaturated fatty acids	19	-0.571645	-2.02295	0.00177838	0.00505587901194198	0.00218139210735563	2886	tags=63%, list=18%, signal=52%	ACOX3/ACAA1/ELOVL5/ELOVL3/ELOVL6/SCD/SCP2/ELOVL2/HSD17B4/BAAT/ACOT4/ACOX1
hsa00040	hsa00040	Pentose and glucuronate interconversions	21	-0.531824	-1.97092	0.00201169	0.00567229535959587	0.00244734897705942	1428	tags=57%, list=9%, signal=52%	UGDH/UGT2A3/UGT2B28/CRYL1/UGT1A6/SORD/XYLB/FGGY/DCXR/UGT2B15/UGP2/UGT2B4
hsa05142	hsa05142	Chagas disease	99	0.340538364630517	1.6518806536803	0.00208781	0.00583907823862707	0.0025193085423697	4134	tags=43%, list=26%, signal=32%	PIK3CD/PLCB2/PIK3R3/C1QA/C1QB/GNA15/TLR4/PLCB3/CD3D/IFNGR2/IKBKB/TLR6/AKT3/IL10/CFLAR/MAPK3/MAPK9/C1QC/TGFB2/CXCL8/PPP2R2B/IRAK1/IFNGR1/MAPK13/GNAI2/TGFB3/CD3G/TRAF6/IRAK4/ACE/TGFBR2/CCL2/CD247/CASP8/SMAD2/PPP2R2D/MAPK10/CCL5/GNAS/PPP2R1A/PLCB4/FASLG/FAS
hsa04936	hsa04936	Alcoholic liver disease	135	-0.27124	-1.54585	0.00230815	0.00640325832923563	0.00276272773691011	3195	tags=34%, list=20%, signal=28%	LPIN1/AKT1/ADIPOQ/ACOX3/NFKB1/MAPK14/LPIN3/IKBKG/TAB3/IL17A/PPARGC1A/CHUK/MAPK11/PRKAA1/C2/FASN/IFNA5/ADH5/ACACB/SREBF1/ADH1C/ALDH9A1/SCD/PRKAB2/ACADM/ALDH1B1/C3/MAPK8/AKT2/MLYCD/ADIPOR2/ALDH7A1/ACACA/LPIN2/LBP/ADH1A/ALDH2/ALDH3A2/ADH1B/C5/ADH4/ADH6/ACOX1/PPARA/CYP2E1/CXCL2
hsa04664	hsa04664	Fc epsilon RI signaling pathway	63	0.389348089197707	1.74034829332853	0.00233194	0.00641749065636638	0.0027688683676489	3575	tags=43%, list=22%, signal=33%	ALOX5/SYK/PIK3CD/INPP5D/VAV3/LCP2/GRB2/ALOX5AP/LYN/PIK3R3/FCER1G/PLCG1/PLCG2/RAC2/GAB2/LAT/BTK/VAV1/AKT3/MAPK3/MAPK9/FYN/MAPK13/PLA2G4A/PLA2G4C/MAP2K6/MAPK10
hsa04625	hsa04625	C-type lectin receptor signaling pathway	99	0.338715719878674	1.64303938374771	0.0023572	0.00643553359909665	0.00277665311344133	3613	tags=39%, list=23%, signal=31%	CD209/PYCARD/SYK/PIK3CD/MRAS/CASP1/CALML4/PIK3R3/FCER1G/RRAS/PRKCD/PPP3CB/PAK1/PLCG2/NFATC1/KSR1/CLEC7A/NLRP3/IKBKB/AKT3/IL10/ITPR3/CYLD/MAPK3/MAPK9/MAPKAPK2/CBLB/MAPK13/IKBKE/MDM2/LSP1/CLEC4E/RHOA/CASP8/PLK3/CLEC1B/MAPK10/IRF9/NFATC2
hsa05208	hsa05208	Chemical carcinogenesis - reactive oxygen species	186	-0.252638	-1.51805	0.00285189	0.00772479188199056	0.00333291204210731	2907	tags=28%, list=18%, signal=24%	GSTO1/MAPK1/NFKB1/MAPK14/COX6C/ACP1/AHR/EGF/IKBKG/UQCRC1/SOD2/AKR1C3/NDUFB9/CHUK/NDUFB6/NDUFA6/NDUFA10/PTPN11/MAP2K1/MAPK11/PDPK1/RAF1/COX5A/SDHC/CYC1/PPIF/EPHX1/NDUFS6/PIK3R1/VEGFA/SDHD/MGST2/GSTA1/NDUFAB1/MAPK8/AKT2/MET/NDUFS1/NDUFV2/NDUFS2/AKR1C4/SLC25A4/SDHA/EGFR/MGST1/SDHB/CYP1A1/SOD1/AS3MT/EPHX2/CAT/CYP1A2/CYP2E1
hsa05202	hsa05202	Transcriptional misregulation in cancer	166	0.291473962901386	1.54749399885153	0.0029278	0.00786845711069043	0.00339489734579973	3481	tags=33%, list=22%, signal=26%	ITGAM/MITF/FUT8/BCL11B/ETV5/LMO2/PLAU/MAX/PROM1/FLI1/CCND2/CSF1R/RUNX2/MLLT3/MEF2C/BAX/IGF1R/CD86/MAF/KMT2A/MLF1/SPINT1/BAK1/IGFBP3/ARNT2/TCF3/ETV6/PLAT/CDK14/TRAF1/LYL1/DDB2/CXCL8/PML/IL2RB/PBX1/BMP2K/MPO/ATM/CCNT1/TFE3/PAX5/ITGB7/MDM2/ETV7/ERG/SUPT3H/TGFBR2/SP1/BCL2A1/HDAC2/CDKN2C/AFF1/LDB1
hsa05414	hsa05414	Dilated cardiomyopathy	102	0.333604293254815	1.62718593983885	0.00310881	0.00829016460223475	0.00357684580451377	4017	tags=40%, list=25%, signal=30%	ITGA9/ADCY7/ITGB8/LAMA2/ADCY4/ITGA2/ADCY3/PRKACB/TPM2/SLC8A1/ITGA4/TPM1/TPM3/ITGAV/TPM4/ITGB5/ITGA3/ACTB/SSPN/TGFB2/CACNA2D1/SGCA/DTNA/ATP2A3/ITGB1/ADRB1/ITGA8/TGFB3/ITGB7/CACNA2D4/SGCD/ITGA1/LAMA1/ITGB4/TTN/CACNB3/CACNA1C/GNAS/ITGA7/DES/CACNA2D3
hsa04217	hsa04217	Necroptosis	123	0.310653247085636	1.5659595822405	0.00340282	0.00893322638158455	0.00385429902020631	4653	tags=42%, list=29%, signal=30%	CYBB/PYCARD/BCL2/CASP1/TRAF5/STAT5A/MLKL/JAK3/TLR4/NLRP3/BAX/IFNGR2/CAPN2/ZBP1/SLC25A6/GLUL/IL1A/CYLD/CFLAR/RIPK3/MAPK9/CHMP4B/VPS4A/IFNGR1/CHMP2A/FTL/CHMP1A/DNM1L/PLA2G4A/CHMP7/HMGB1/FTH1/JAK1/PLA2G4C/IL33/PYGB/CASP8/IFNAR2/TNFAIP3/TYK2/MAPK10/IRF9/PPIA/FASLG/FAS/VDAC2/STAT6/VDAC3/JAK2/TNFRSF10A/TRADD/USP21
hsa04910	hsa04910	Insulin signaling pathway	133	-0.272651	-1.55023	0.00339942	0.00893322638158455	0.00385429902020631	3261	tags=35%, list=20%, signal=28%	PRKCZ/PCK1/AKT1/RPS6KB1/MAPK1/GCK/PRKACA/PPP1R3F/CALM1/PPARGC1A/LIPE/CALML6/FBP1/MAP2K1/FLOT2/SOCS1/CRKL/PRKAA1/PPP1R3C/MTOR/PDPK1/SHC2/RAF1/FASN/PIK3R1/PPP1R3E/PTPRF/INSR/ACACB/RHEB/PYGL/SREBF1/PRKAR2A/PDE3B/PRKAB2/MAPK8/CRK/PHKA2/AKT2/PCK2/PKLR/G6PC2/ACACA/IRS1/GYS2/PPP1R3B/IRS2
hsa05012	hsa05012	Parkinson disease	223	-0.234849	-1.43657	0.00342787	0.00893322638158455	0.00385429902020631	4494	tags=37%, list=28%, signal=27%	KEAP1/COX8C/TUBB3/SLC6A3/NDUFB5/SLC39A8/PRKACG/COX7B2/CAMK2A/PINK1/TXN2/CAMK2B/PSMC6/DRD2/UQCRQ/CAMK2G/PSMA7/PSMD11/NDUFV3/NDUFA5/PSMA5/TRAP1/ATF4/SLC18A1/XBP1/PSMD7/PSMD3/PSMA1/DRD1/COX6C/UBE2G1/UBB/KIF5A/PRKACA/UQCRC1/CALM1/TUBA8/NDUFB9/NDUFB6/NDUFA6/KLC4/NDUFA10/SLC11A2/CALML6/PSMC2/EIF2AK3/GPR37/PSMD9/DDIT3/PSMD1/COX5A/PSMA2/SDHC/KLC3/CYC1/PPIF/CYCS/NDUFS6/ITPR2/PSMA3/PSMC3/PSMB7/SDHD/PSMB1/N…
hsa05017	hsa05017	Spinocerebellar ataxia	135	-0.263732	-1.50307	0.00399028	0.0103207370021552	0.00445294956335338	4059	tags=38%, list=25%, signal=28%	OPA1/PRKCG/CIC/PSMC6/RORA/PSMA7/PSMD11/PDYN/PSMA5/ATXN2L/XBP1/PSMD7/RB1CC1/AKT1/PSMD3/ATXN3L/SPTBN2/PSMA1/FGF14/ATXN2/PIK3R4/SLC1A6/ATG2B/PSMC2/DAB1/PSMD9/KCND3/GRIA1/MTOR/PSMD1/GRIN1/PSMA2/PPIF/CYCS/ITPR2/PIK3R1/PSMA3/PSMC3/ATG2A/KCNC3/PSMB7/PSMB1/ATXN10/NRBF2/ATP2A2/PSMD6/MAPK8/AFG3L2/AKT2/PSMD12/SLC25A4
hsa00310	hsa00310	Lysine degradation	58	-0.352632	-1.69033	0.00428224	0.010993203011093	0.00474308942645077	1526	tags=31%, list=10%, signal=28%	DLD/SETD7/HYKK/ALDH9A1/ALDH1B1/ACAT2/ALDH7A1/ACAT1/ALDH2/ALDH3A2/DHTKD1/ECHS1/EHHADH/GCDH/AASS/HADH/PIPOX/AADAT
hsa05235	hsa05235	PD-L1 expression and PD-1 checkpoint pathway in cancer	86	0.343859736173321	1.6248171008291	0.00440104	0.0112145079534003	0.00483857289299094	4004	tags=44%, list=25%, signal=33%	PIK3CD/NFKBIE/PIK3R3/PLCG1/PPP3CB/RASGRP1/TLR4/CD3D/NFATC1/PTPN6/LCK/LAT/MAP3K3/IFNGR2/IKBKB/CD28/AKT3/CSNK2A1/MAPK3/BATF2/CD274/HIF1A/IFNGR1/MAPK13/ZAP70/CD4/CD3G/BATF3/TRAF6/JAK1/BATF/CD247/MAP2K6/PRKCQ/NFATC2/CSNK2A2/CSNK2B/PPP3CC
hsa03250	hsa03250	Viral life cycle - HIV-1	58	0.383579476764774	1.68996820550864	0.00449345	0.0112828252871505	0.00486804885400313	6108	tags=64%, list=38%, signal=40%	FEZ1/SAMHD1/MAP1B/APOBEC3C/MLLT3/APOBEC3F/APOBEC3G/MX2/BICD2/CHMP4B/VPS4A/CD4/CCNT1/MAP1S/BICD1/CCR5/APOBEC3B/CXCR4/BST2/MAP1A/MX1/PIN1/SERINC3/PPIA/SUPT4H1/PSIP1/SUPT5H/KAT2A/HGS/AFF4/RAN/NELFB/PDCD6IP/MDFIC/ELL/TNPO3/XPO1
hsa04360	hsa04360	Axon guidance	179	0.27909903313916	1.50153185750905	0.00449287	0.0112828252871505	0.00486804885400313	4216	tags=39%, list=26%, signal=29%	DPYSL2/SEMA6A/PIK3CD/SEMA4D/NCK2/ROBO1/SRGAP1/UNC5C/PIK3R3/RRAS/PLCG1/PPP3CB/EFNA5/PAK1/PLCG2/FZD3/RAC2/SLIT2/NTN4/CXCL12/TRPC1/PLXNC1/EFNB1/MYL9/SSH2/EFNB3/EPHB6/UNC5B/LRIG2/SEMA4F/NEO1/EFNB2/SSH1/MAPK3/ROBO3/NRP1/ILK/ABLIM2/PAK6/MYL12A/ABL1/PLXNA1/SRGAP2/BMPR1B/SEMA4A/FES/FYN/GNAI2/ITGB1/PLXNA4/SEMA3E/SEMA7A/MYL12B/CXCR4/SSH3/EPHA3/RHOA/WNT4/BOC/SEMA3C/NFATC2/RASA1/EPHB3/CDK5/SRGAP3/PPP3CC/LIMK…
hsa04110	hsa04110	Cell cycle	153	0.289790577532369	1.5124843368203	0.00489191	0.0121943341048817	0.00526132530228984	5232	tags=43%, list=33%, signal=29%	YWHAB/CDKN2B/RB1/CCND2/CCND3/PPP2R5C/E2F3/CDC14A/MAU2/ABL1/YWHAZ/CDKN1C/TGFB2/RBX1/ATM/TGFB3/MDM2/CDK4/E2F2/CCNE1/MAD1L1/PCNA/MCM6/RBL1/SMAD2/HDAC2/CDKN2C/STAG1/CDC7/SMC1B/BUB3/ANAPC16/SFN/PPP2R1A/HDAC1/ESCO2/STAG2/BUB1/MCM5/MCM7/ANAPC7/CDC20/ORC6/MAD2L1/CDC25B/PTTG1/CHEK1/ANAPC4/TTK/CDK6/ANAPC5/CCNA2/CDCA5/MCM2/CCNB2/MCM3/BUB1B/MCM4/CCNB1/ZBTB17/NDC80/CDK1/PRKDC/DDX11/PPP2R5B/DBF4
hsa04974	hsa04974	Protein digestion and absorption	94	0.327275989884048	1.57766328905031	0.0053953	0.0133524057899638	0.00576098291427449	4007	tags=39%, list=25%, signal=30%	SLC7A8/SLC7A7/FXYD2/COL16A1/COL6A3/COL5A1/COL23A1/KCNQ1/SLC1A5/COL4A4/KCNE3/COL1A2/COL14A1/COL3A1/SLC36A1/SLC8A1/COL4A2/COL4A1/COL10A1/COL1A1/MEP1A/COL6A1/COL5A2/PRCP/COL4A3/COL8A1/COL7A1/COL6A6/ATP1B3/COL15A1/COL6A2/PRSS2/SLC3A2/COL4A5/ATP1A1/ELN/COL9A3
hsa05014	hsa05014	Amyotrophic lateral sclerosis	315	-0.207609	-1.32957	0.00612639	0.0150534169498506	0.00649489531802	4444	tags=39%, list=28%, signal=29%	UBQLN2/ULK1/TUBB4B/NDUFA11/TUBAL3/BID/NEFM/MAPK12/TBK1/UBQLN3/DNAH7/TANK/COX8C/TUBB3/NUP160/ANXA7/NDUFB5/NOS1/COX7B2/SRSF7/NUP50/PINK1/DNAH9/RANBP2/GPX2/VAPB/GLE1/CHMP2B/NUP107/DNAI1/DNAH17/PSMC6/NUP210L/TOMM40/NRG4/UQCRQ/PSMA7/PSMD11/NDUFV3/NDUFA5/HNRNPA2B1/PSMA5/ATXN2L/SEH1L/GPX5/ATF4/XBP1/PSMD7/RB1CC1/PSMD3/PSMA1/MAPK14/COX6C/NUP153/NOS2/KIF5A/DCTN6/CCS/UQCRC1/DNAH11/ATXN2/RAB5A/DNAH5/PIK3R4/T…
hsa04668	hsa04668	TNF signaling pathway	115	0.311097550761884	1.55501077602094	0.00617665	0.0150692753008475	0.0065017375074036	5161	tags=47%, list=32%, signal=32%	PIK3CD/CXCL1/CXCL6/TRAF5/PIK3R3/VCAM1/EDN1/MLKL/JAG1/RHBDF2/IKBKB/RPS6KA5/CASP10/AKT3/CXCL5/CYLD/TNFRSF1B/CFLAR/RIPK3/TRAF1/MAPK3/MAPK9/RHBDF1/ADAM17/MAP3K8/CREB5/NOD2/MAPK13/FRMD8/CREB1/DNM1L/CCL2/CASP8/TNFAIP3/MAP2K6/IL15/MAPK10/CCL5/DAB2IP/CXCL3/CASP3/CX3CL1/LIF/FAS/ICAM1/TRAF3/VEGFC/TRADD/NFKBIA/MAP3K7/CREB3L2/MMP9/SOCS3/CSF1
hsa04926	hsa04926	Relaxin signaling pathway	127	0.298846820093287	1.51748785989122	0.00635177	0.0153873978177293	0.00663899355048909	3744	tags=35%, list=23%, signal=27%	PIK3CD/GNB4/GRB2/ADCY7/PLCB2/ADCY4/PIK3R3/EDN1/GNA15/MMP2/PLCB3/COL4A4/COL1A2/ADCY3/COL3A1/PRKACB/COL4A2/RLN2/AKT3/COL4A1/GNG8/COL1A1/MAPK3/MAPK9/EDNRB/GNG2/CREB5/GNGT2/COL4A3/MAPK13/GNAI2/ACTA2/RXFP1/CREB1/GNG11/GNG10/ARRB2/ARRB1/TGFBR2/SMAD2/MAPK10/MMP1/COL4A5/GNAS
hsa00970	hsa00970	Aminoacyl-tRNA biosynthesis	23	-0.465945	-1.76976	0.00648116	0.0155910541029367	0.00672686238835397	5611	tags=78%, list=35%, signal=51%	WARS2/PARS2/DARS2/RARS2/QRSL1/LARS2/SARS2/FARSA/FARS2/FARSB/GATC/SEPSECS/MTFMT/PSTK/IARS2/EARS2/NARS2/MARS2
hsa00450	hsa00450	Selenocompound metabolism	13	-0.585474	-1.88598	0.00658309	0.0156031629859104	0.00673208684520616	2589	tags=69%, list=16%, signal=58%	SEPHS1/SEPSECS/TXNRD2/PSTK/PAPSS2/MARS2/SEPHS2/CTH/SCLY
hsa00512	hsa00512	Mucin type O-glycan biosynthesis	32	0.461659477410524	1.78384191940964	0.00661794	0.0156031629859104	0.00673208684520616	5145	tags=62%, list=32%, signal=43%	GALNT10/GALNT16/GALNT3/ST6GALNAC2/GALNT12/GALNT6/GALNT7/GCNT1/ST6GALNAC3/GALNT18/ST6GALNAC1/GALNT11/ST6GALNAC4/C1GALT1/B3GNT3/B3GNT6/GCNT3/GALNT15/GALNT14/GALNT1
hsa04218	hsa04218	Cellular senescence	152	0.289157784715492	1.50893193908119	0.00662227	0.0156031629859104	0.00673208684520616	4666	tags=39%, list=29%, signal=28%	PIK3CD/MRAS/RASSF5/ETS1/HLA-E/CDKN2B/CALML4/RB1/PIK3R3/CCND2/RRAS/CCND3/PPP3CB/NFATC1/E2F3/IGFBP3/CAPN2/HLA-C/SLC25A6/AKT3/HLA-B/HLA-G/ITPR3/IL1A/MAPK3/MAPKAPK2/TGFB2/CXCL8/HLA-A/MAPK13/HLA-F/ATM/TGFB3/TSC1/MDM2/CDK4/E2F2/CCNE1/TGFBR2/RBL1/SMAD2/TRPV4/LIN37/MAP2K6/NFATC2/PPP1CA/PPP3CC/KIR2DL4/VDAC2/VDAC3/CHEK1/MYBL2/TRAF3IP2/CDK6/CCNA2/RAD1/CCNB2/NRAS/CCNB1
hsa04210	hsa04210	Apoptosis	128	0.305923660963263	1.55225773997278	0.00693539	0.0161201070130528	0.00695512573084592	4878	tags=44%, list=30%, signal=31%	CASP2/BCL2/PIK3CD/CTSC/CTSB/CTSK/PIK3R3/CSF2RB/BAX/IKBKB/CTSV/TUBA1A/PTPN13/BAK1/CAPN2/CASP10/PMAIP1/AKT3/CTSS/ITPR3/CTSH/CFLAR/TRAF1/MAPK3/MAPK9/ACTB/CTSD/ATM/APAF1/CTSW/HTRA2/CASP8/IL3RA/BCL2A1/CTSL/MAPK10/SPTAN1/DAB2IP/TUBA1B/PRF1/CASP3/FASLG/DAXX/FAS/GZMB/TNFRSF10A/CTSZ/CTSF/NRAS/TRADD/NFKBIA/DFFB/LMNB2/HRAS/PARP3/BIRC5
hsa04152	hsa04152	AMPK signaling pathway	117	-0.269007	-1.4853	0.00690595	0.0161201070130528	0.00695512573084592	3592	tags=38%, list=22%, signal=30%	CREB3L4/PPP2R5D/HMGCR/PPARG/PCK1/AKT1/RPS6KB1/ADIPOQ/PPP2R2C/PPP2CB/IGF1/PPARGC1A/LIPE/FBP1/PPP2R5A/RAB2A/PPP2R5E/LEPR/PRKAA1/MTOR/PDPK1/FASN/PIK3R1/INSR/ACACB/STK11/RHEB/HNF4A/SREBF1/SCD/PRKAB2/CREB3L3/AKT2/PCK2/MLYCD/G6PC2/ADIPOR2/ACACA/ADRA1A/IRS1/PPP2R1B/STRADB/GYS2/PFKFB1/IRS2
hsa04015	hsa04015	Rap1 signaling pathway	200	0.274086468461688	1.50153214012871	0.00705861	0.0162963900310146	0.007031184193308	4707	tags=42%, list=29%, signal=30%	ITGAM/PIK3CD/MRAS/RASSF5/PRKCB/VAV3/LCP2/ADCY7/PLCB2/ANGPT1/TIAM1/PRKD3/CALML4/ADCY4/PIK3R3/TEK/RRAS/CSF1R/ARAP3/PDGFRB/PLCG1/LPAR5/EFNA5/PLCB3/RAC2/P2RY1/LAT/IGF1R/ADCY3/LPAR1/PRKCI/VAV1/F2R/FPR1/LPAR2/PRKD2/ITGAL/RALA/AKT3/FGFR2/FGF1/MAPK3/ACTB/ITGB2/FGFR1/VASP/PDGFRA/PDGFD/RAPGEF5/MAPK13/GNAI2/RASGRP2/HGF/ITGB1/PRKD1/PLCE1/PGF/PFN1/RHOA/RALGDS/TLN1/THBS1/MAP2K6/RASGRP3/KITLG/KDR/SIPA1/GNAS/FGF…
hsa03050	hsa03050	Proteasome	42	-0.371966	-1.66426	0.00716015	0.0164206006896727	0.00708477569536061	4135	tags=43%, list=26%, signal=32%	PSME4/PSMC6/PSMA7/PSMD11/PSMA5/PSMD7/PSMD3/PSMA1/PSMC2/PSMD9/PSMD1/PSMA2/PSMA3/PSMC3/PSMB7/PSMB1/PSMD6/PSMD12
hsa04310	hsa04310	Wnt signaling pathway	165	0.275464785474969	1.45960560325252	0.00792841	0.0180620733378698	0.00779299981835876	5094	tags=42%, list=32%, signal=29%	MMP7/PRKCB/WNT2/RSPO3/TLE4/PLCB2/CCND2/CTBP2/CCDC88C/CCND3/FZD2/PPP3CB/PLCB3/FZD3/NFATC1/PRICKLE1/RAC2/LZTS2/PRICKLE2/PRKACB/VANGL2/CTNND2/LEF1/CSNK2A1/FZD1/MAPK9/TCF7/CSNK1E/CHD8/DVL3/RBX1/APCDD1/FZD7/PSEN1/VANGL1/SFRP1/TLE3/PORCN/TCF7L1/LGR6/RHOA/DAAM2/WNT4/GPC4/ROR1/MAPK10/NFATC2/CSNK2A2/CSNK2B/SOX17/PLCB4/AXIN2/PPP3CC/DVL2/WNT5B/NKD2/PPARD/BAMBI/RAC1/SFRP5/PRICKLE3/MAP3K7/CBY1/WNT9A/WNT2B/TCF…
hsa03082	hsa03082	ATP-dependent chromatin remodeling	85	0.332167329348714	1.56372900784704	0.00880006	0.0198220225685222	0.00855234143868306	5793	tags=55%, list=36%, signal=35%	CHD3/SMARCD3/TFPT/MBD2/ACTB/BAZ2A/DPF2/SMARCE1/TRRAP/ARID2/SMARCA4/SMARCC1/BPTF/MCRS1/MEAF6/PHF6/RSF1/CHD4/CDK2AP1/HDAC2/BAZ1A/SMARCD2/SMARCC2/VPS72/BRD8/HDAC1/INO80C/SMARCA5/INO80/INO80D/ING3/BRD9/ACTL6B/EP400/MTA1/GATAD2A/SMARCD1/BCL7B/KAT5/RBBP4/EPC1/BAZ1B/BCL7C/ACTR5/INO80E/RBBP7/NFRKB
hsa04722	hsa04722	Neurotrophin signaling pathway	115	0.305674742628963	1.52790504965847	0.00881619	0.0198220225685222	0.00855234143868306	4097	tags=38%, list=26%, signal=29%	ARHGDIB/BCL2/PIK3CD/CAMK4/MAP3K1/GRB2/NFKBIE/CALML4/PIK3R3/PRKCD/PLCG1/PLCG2/GAB1/BAX/MAP3K3/IKBKB/RPS6KA5/AKT3/IRAK3/MAPK3/MAPK9/MAPKAPK2/SORT1/ABL1/PRDM4/IRAK1/SH2B2/PSEN1/NTF3/MAPK13/SH2B3/MATK/TRAF6/BDNF/RPS6KA1/IRAK4/RPS6KA2/RHOA/MAPK7/MAPK10/PSEN2/RPS6KA6/FASLG/NGFR
hsa04530	hsa04530	Tight junction	156	0.277070314819428	1.45197687934066	0.00915113	0.0204414941748535	0.00881961651975012	2931	tags=30%, list=18%, signal=25%	ARPC2/DLG3/HCLS1/ARHGEF18/CFTR/JAM3/CLDN10/MAP3K1/ARHGEF2/RAB8B/MYL6/TIAM1/MYH10/ARPC1B/CLDN11/ARPC3/CD1D/JAM2/MYL6B/EZR/PRKCI/PRKACB/TUBA1A/MICALL2/MYL9/MSN/ARHGAP17/SYMPK/NF2/MAPK9/YBX3/ACTB/MYL12A/LLGL1/AMOTL2/PPP2R2B/ACTN1/VASP/CLDN4/ACTR3/ARPC5/ARPC4/ITGB1/WAS/ERBB2/CDK4/MYL12B
hsa05161	hsa05161	Hepatitis B	156	0.276534054482874	1.44916662660575	0.00925338	0.0205365342762787	0.00886062219386564	5110	tags=42%, list=32%, signal=29%	BCL2/PIK3CD/PRKCB/MAP3K1/YWHAB/GRB2/HSPG2/RB1/STAT5A/PIK3R3/JAK3/TLR4/NFATC1/BAX/IKBKB/E2F3/CASP10/AKT3/ATP6AP1/MAPK3/MAPK9/YWHAZ/DDB2/CREB5/TGFB2/CXCL8/IRAK1/MAPK13/IKBKE/TGFB3/CREB1/TRAF6/APAF1/E2F2/CCNE1/JAK1/IRAK4/TGFBR2/PCNA/IRF3/CASP8/MAP2K6/TYK2/MAPK10/NFATC2/PTK2B/CASP3/FASLG/FAS/SRC/MAVS/STAT6/VDAC3/TRAF3/JAK2/CCNA2/NRAS/NFKBIA/MAP3K7/HRAS/CREB3L2/BIRC5/EGR3/PRKCA/MMP9
hsa05310	hsa05310	Asthma	26	0.467104103093697	1.71243965049311	0.0103558	0.0228358277630311	0.009852667425298	3353	tags=42%, list=21%, signal=34%	HLA-DMA/FCER1G/HLA-DPB1/HLA-DMB/IL10/HLA-DOA/RNASE3/HLA-DRA/HLA-DQA1/HLA-DPA1/HLA-DQB1
hsa00062	hsa00062	Fatty acid elongation	19	-0.50718	-1.79482	0.0104929	0.0229907345757155	0.00991950298401435	2071	tags=47%, list=13%, signal=41%	ELOVL5/HADHB/ELOVL3/ELOVL6/ACAA2/ELOVL2/ECHS1/HADH/ACOT4
hsa04620	hsa04620	Toll-like receptor signaling pathway	99	0.309411979863155	1.50089304653653	0.0106104	0.023101106049775	0.00996712347924809	3758	tags=35%, list=23%, signal=27%	LY96/PIK3CD/CTSK/TLR8/TLR5/PIK3R3/TLR4/CD86/SPP1/IKBKB/TLR6/AKT3/TLR1/MAPK3/MAPK9/CD80/MAP3K8/CXCL8/IRAK1/MAPK13/TLR7/CXCL11/IKBKE/TRAF6/JAK1/IRAK4/IRF3/CASP8/IFNAR2/MAP2K6/TYK2/MAPK10/IRF9/CCL5/CXCL9
hsa05410	hsa05410	Hypertrophic cardiomyopathy	97	0.309581292506174	1.49411346538454	0.0107519	0.0232618936222808	0.0100364963302986	5347	tags=48%, list=33%, signal=32%	ITGA9/ITGB8/LAMA2/EDN1/ITGA2/TPM2/SLC8A1/ITGA4/TPM1/TPM3/ITGAV/TPM4/ITGB5/ITGA3/ACTB/SSPN/TGFB2/CACNA2D1/SGCA/DTNA/ATP2A3/ITGB1/ITGA8/TGFB3/ITGB7/CACNA2D4/SGCD/ITGA1/ACE/LAMA1/ITGB4/TTN/CACNB3/CACNA1C/ITGA7/DES/CACNA2D3/ITGB3/PRKAB1/ITGA6/TNNC1/PRKAA2/CACNB1/ITGA11/CACNA1S/ITGA2B/SGCB
hsa05215	hsa05215	Prostate cancer	96	0.314990526803254	1.51968799037838	0.0111764	0.024029269229523	0.0103675855610855	3095	tags=32%, list=19%, signal=26%	BCL2/PIK3CD/GSTP1/ETV5/GRB2/PLAU/RB1/PIK3R3/PDGFRB/IGF1R/IKBKB/SPINT1/E2F3/LEF1/AKT3/FGFR2/PLAT/MAPK3/TCF7/CREB5/FGFR1/PDGFRA/PDGFD/TGFA/CREB1/MDM2/ERBB2/TCF7L1/E2F2/CCNE1/ERG
hsa05223	hsa05223	Non-small cell lung cancer	72	0.333229250205172	1.53799838356757	0.0116037	0.0247929876833009	0.0106970968890619	3017	tags=35%, list=19%, signal=28%	PIK3CD/RASSF5/PRKCB/RARB/GRB2/RB1/STAT5A/PIK3R3/JAK3/PLCG1/PLCG2/BAX/E2F3/BAK1/AKT3/STK4/KIF5B/MAPK3/DDB2/RASSF1/HGF/TGFA/ERBB2/CDK4/E2F2
hsa05133	hsa05133	Pertussis	69	0.350117684360538	1.59977791103316	0.0124294	0.0262313063282742	0.0113176688870461	3295	tags=41%, list=21%, signal=32%	ITGAM/LY96/PYCARD/CXCL6/IRF8/CASP1/CALML4/C1QA/C1QB/TLR4/NOD1/NLRP3/IL10/CXCL5/IL1A/MAPK3/MAPK9/C1QC/ITGB2/CXCL8/IRAK1/MAPK13/GNAI2/ITGB1/TRAF6/IRAK4/RHOA/IRF3
hsa04010	hsa04010	MAPK signaling pathway	285	0.245542289267746	1.4133001347845	0.0124042	0.0262313063282742	0.0113176688870461	4852	tags=38%, list=30%, signal=27%	MRAS/PRKCB/MAP3K1/GRB2/FLT3LG/MKNK1/DUSP7/MAX/ANGPT1/MAP4K1/TEK/RRAS/CSF1R/PDGFRB/PPP3CB/RASGRP1/EFNA5/PAK1/NFATC1/RAC2/MEF2C/DUSP4/IGF1R/MAP3K3/IKBKB/PRKACB/MAPKAPK3/RPS6KA5/AKT3/FGFR2/STK4/FGF1/IL1A/MAP3K6/MAPK3/MAPK9/MAPKAPK2/HSPA6/MAP3K8/FLNA/MAP4K2/TGFB2/FGFR1/MAP3K13/CACNA2D1/PDGFRA/IRAK1/PDGFD/NTF3/PTPN7/MAPK13/RASGRF2/RASGRP2/HGF/TGFB3/CACNA2D4/TGFA/ERBB2/RASA2/TRAF6/PLA2G4A/DUSP5/BDNF/RP…
hsa00030	hsa00030	Pentose phosphate pathway	30	-0.412561	-1.70074	0.0135594	0.0282692232852507	0.0121969415031222	2271	tags=40%, list=14%, signal=34%	FBP1/ALDOC/RBKS/H6PD/PRPS1/IDNK/DERA/ALDOB/PGM1/RGN/GLYCTK/SHPK
hsa04814	hsa04814	Motor proteins	178	0.271229663393117	1.45691338735133	0.0135188	0.0282692232852507	0.0121969415031222	5324	tags=44%, list=33%, signal=30%	MYO5A/MYO10/KIF26B/MYO1F/MYL6/DYNLRB1/MYH10/MYO9A/KLC1/KIF3A/MYL6B/DCTN2/KIF3C/CAPZA1/DYNLT1/TUBA1A/TPM2/TUBB2B/MYL9/TPM1/TPM3/TPM4/KIF5B/ACTB/MYL12A/KIFC2/TUBB6/MYL4/CAPZB/MYO1G/MYO1C/KIF17/ACTA2/STARD9/DYNC1I2/DYNC2LI1/MYL12B/DYNC1I1/MYO1D/KIF2A/TNNI2/MYH13/KIF21B/MYO9B/DYNC1H1/ACTR1A/DCTN1/DNAL4/TUBA1B/MYH9/TUBG2/KIFAP3/KIF15/DYNC1LI2/KIF11/KIF26A/CENPE/DCTN5/MYH11/ACTG2/DYNLRB2/MYO1A/MYO15B/K…
hsa00590	hsa00590	Arachidonic acid metabolism	51	-0.339652	-1.58674	0.0138695	0.0287416088173634	0.012400755334297	4302	tags=53%, list=27%, signal=39%	PTGES2/ALOX12B/PLA2G4F/ALOX12/PLA2G3/ALOXE3/CYP4F8/PTGR1/PLA2G2E/AKR1C3/ALOX15/PLA2G2A/PLA2G1B/PTGES/PTGR2/PLA2G12A/PLA2G12B/HPGD/EPHX2/CYP2C9/CYP2B6/CYP2C8/CYP4F2/CYP4F3/CYP2E1/CYP2J2/CYP2C19
hsa00510	hsa00510	N-Glycan biosynthesis	51	-0.338167	-1.5798	0.0146677	0.030213763745324	0.0130359262181477	3638	tags=45%, list=23%, signal=35%	MGAT5B/STT3B/B4GALT2/ALG6/ALG14/ALG1/OSTC/MAN2A1/MGAT3/MAN2A2/DHRSX/DPM1/MAN1A2/ALG5/ALG2/ST6GAL1/MAN1A1/MAGT1/MGAT2/DOLPP1/ALG8/MGAT4B/ALG9
hsa00860	hsa00860	Porphyrin metabolism	31	-0.397135	-1.6466	0.014793	0.0302904453820301	0.0130690110124426	1832	tags=42%, list=11%, signal=37%	UGT2B28/ALAD/HCCS/FXN/CPOX/UGT1A6/EARS2/ALAS1/FECH/UGT2B15/CP/MMAB/UGT2B4
hsa00130	hsa00130	Ubiquinone and other terpenoid-quinone biosynthesis	12	-0.56228	-1.76031	0.0160497	0.0326692597603709	0.0140953660532812	3770	tags=67%, list=24%, signal=51%	HPD/COQ6/COQ5/VKORC1/VKORC1L1/COQ3/TAT/GGCX
hsa05412	hsa05412	Arrhythmogenic right ventricular cardiomyopathy	84	0.317506962491401	1.4918285056085	0.0165605	0.033510619501986	0.0144583762233171	5347	tags=51%, list=33%, signal=34%	ITGA9/ITGB8/LAMA2/ITGA2/SLC8A1/ITGA4/LEF1/ITGAV/ITGB5/ITGA3/TCF7/ACTB/SSPN/CACNA2D1/SGCA/DTNA/GJA1/ATP2A3/ITGB1/ITGA8/ITGB7/CACNA2D4/TCF7L1/SGCD/ITGA1/LAMA1/ITGB4/CACNB3/CACNA1C/ITGA7/DES/CACNA2D3/DSC2/ITGB3/CDH2/ITGA6/TCF7L2/CACNB1/ITGA11/CTNNA1/CACNA1S/ITGA2B/SGCB
hsa05322	hsa05322	Systemic lupus erythematosus	46	0.382319103924996	1.59586644487222	0.0175939	0.0352141774441152	0.0151933874529383	2281	tags=39%, list=14%, signal=34%	FCGR2A/HLA-DMA/C1QA/TRIM21/C1QB/FCGR3B/HLA-DPB1/CD86/SSB/CD28/HLA-DMB/IL10/HLA-DOA/CD80/C1QC/HLA-DRA/HLA-DQA1/ACTN1
hsa04714	hsa04714	Thermogenesis	193	-0.226386	-1.36925	0.0176071	0.0352141774441152	0.0151933874529383	4343	tags=35%, list=27%, signal=26%	NPPA/NDUFB5/PRKACG/COX7B2/ADCY9/DPF1/PRKAG2/ZNF516/UQCRQ/CNR1/COA6/NDUFV3/CREB3L4/NDUFA5/NDUFAF7/KRAS/PPARG/PLIN1/RPS6KB1/FGF21/NDUFAF4/MAPK14/COX6C/ACSL3/COX14/PRKACA/ADRB3/UQCRC1/ADCY10/ACSL5/NDUFB9/ADCY6/PPARGC1A/ADCY1/NDUFB6/NDUFA6/NDUFA10/COX18/LIPE/MAPK11/PRKAA1/BMP8A/MTOR/COX5A/SDHC/SLC25A20/NDUFAF1/CYC1/RPS6KA3/NDUFS6/COX20/COA4/CPT2/RHEB/SDHD/COA7/NDUFAB1/PRKAB2/DPF3/CREB3L3/MGLL/NDUFS1/…
hsa04981	hsa04981	Folate transport and metabolism	27	-0.407147	-1.63031	0.0186554	0.0370951234620649	0.0160049339294711	3552	tags=56%, list=22%, signal=43%	SLC22A6/SLC22A8/ABCC3/SLC46A1/FPGS/ABCC2/ABCG2/BHMT/DHFR/SHMT2/SHMT1/MTHFD1/SLCO1B1/SLCO1B3/BHMT2
hsa01250	hsa01250	Biosynthesis of nucleotide sugars	34	-0.391382	-1.65888	0.0196751	0.0388979549788255	0.0167827773929449	2954	tags=56%, list=18%, signal=46%	GALT/GALE/UGDH/MIOX/GCK/NANP/CMAS/PMM1/PMM2/GALK1/PGM3/TGDS/GNPNAT1/UAP1/PGM1/MPI/UGP2/GNE/GFPT1
hsa00240	hsa00240	Pyrimidine metabolism	52	-0.330342	-1.53489	0.0219289	0.0431060233047919	0.0185983760280773	1302	tags=25%, list=8%, signal=23%	CTPS1/CMPK1/ENPP3/UMPS/NME4/ENTPD5/UCKL1/DHODH/NT5E/DPYS/CDA/ENPP1/UPB1
hsa04978	hsa04978	Mineral absorption	56	-0.31195	-1.48934	0.0241104	0.0471249203658115	0.0203323554821892	624	tags=34%, list=4%, signal=33%	SLC34A1/S100G/SLC11A2/SLC31A1/TRPM6/ATP1B4/ATP7B/MT1X/SLC30A1/MT1E/MT2A/MT1M/MT1F/STEAP1/MT1H/MT1HL1/MT1G/TF/ATP2B2
hsa04540	hsa04540	Gap junction	82	0.316194975857127	1.48459490097199	0.0256635	0.0498770724464866	0.021519789519445	5815	tags=52%, list=36%, signal=34%	PRKCB/GRB2/ADCY7/HTR2B/PLCB2/ADCY4/PDGFRB/PLCB3/GUCY1A2/ADCY3/LPAR1/PRKACB/TUBA1A/TUBB2B/ITPR3/MAPK3/PDGFRA/PDGFD/TUBB6/PRKG1/GNAI2/GJA1/ADRB1/MAPK7/CSNK1D/GNAS/TUBA1B/PLCB4/SRC/PDGFC/PDGFA/NRAS/HRAS/CDK1/PRKCA/ADCY5/GRM5/TUBA1C/PDGFB/PLCB1/TJP1/MAP2K2/HTR2A
hsa04390	hsa04390	Hippo signaling pathway	145	0.266775539577938	1.38615835012408	0.0260137	0.050273630026251	0.0216908868840312	5177	tags=40%, list=32%, signal=27%	MOB1A/DLG3/WNT2/YWHAB/CCND2/CCND3/FZD2/FZD3/PRKCI/BMP2/LEF1/FGF1/FZD1/NF2/TCF7/ACTB/CSNK1E/LLGL1/YWHAZ/DVL3/TGFB2/BMPR1B/ITGB2/PPP2R2B/WTIP/RASSF1/FZD7/TGFB3/SMAD7/TCF7L1/WWTR1/TGFBR2/WNT4/SMAD2/PPP2R2D/CSNK1D/GLI2/PPP1CA/PPP2R1A/TEAD2/AREG/AXIN2/DVL2/WNT5B/NKD2/PARD6G/CRB1/RASSF6/BMP4/BMPR1A/WNT9A/LATS2/BIRC5/WNT2B/TCF7L2/CTNNA1/BMP5/ID1
hsa04140	hsa04140	Autophagy - animal	163	0.262875746762209	1.38681792384039	0.0261921	0.0503356577096485	0.0217176491342119	3643	tags=33%, list=23%, signal=25%	BCL2/PIK3CD/STX7/MRAS/CTSB/VAMP8/GABARAP/PIK3R3/RRAS/PRKCD/ATG16L2/VPS11/IGBP1/SUPT20H/DAPK1/IGF1R/ATG14/CAMKK2/PLEKHM1/PRKACB/RAB7B/MTMR3/VPS39/AKT3/CFLAR/MAPK3/MAPK9/SMCR8/RAB39B/EPG5/ULK2/WDFY3/MTMR14/RAB7A/HIF1A/ATG7/YKT6/UBA52/CTSD/EIF2AK4/TSC1/TRAF6/HMGB1/VPS18/RPS27A/WIPI1/CTSL/VPS16/MAPK10/PRKCQ/ATG4D/CALCOCO2/MAP1LC3A
hsa04130	hsa04130	SNARE interactions in vesicular transport	33	0.409824254219272	1.58728273719238	0.0266903	0.0510081781419392	0.0220078124786213	3408	tags=45%, list=21%, signal=36%	VAMP5/STX7/VAMP3/VAMP8/STX6/STX11/STX18/VAMP1/STX8/YKT6/VTI1B/SNAP23/STX16/STX4/STX3
hsa04066	hsa04066	HIF-1 signaling pathway	106	0.294460773750997	1.44440049676177	0.0268789	0.0510847157239145	0.0220408351195592	2891	tags=31%, list=18%, signal=26%	CYBB/PFKM/HK1/BCL2/PIK3CD/PRKCB/HK3/MKNK1/ANGPT1/PIK3R3/EDN1/TEK/PLCG1/TLR4/PLCG2/LDHB/HMOX1/IGF1R/IFNGR2/AKT3/HK2/ENO2/MAPK3/TIMP1/PFKFB3/RBX1/RPS6/HIF1A/IFNGR1/EGLN3/SLC2A1/ERBB2/PDK1
hsa05207	hsa05207	Chemical carcinogenesis - receptor activation	177	-0.218819	-1.31092	0.0275529	0.0520779289788265	0.0224693634822966	4279	tags=37%, list=27%, signal=27%	CHRNA3/CACNA1F/PRKACG/ADCY9/PRKCG/FGF16/KPNA3/CHRNB4/ADRB2/DLL3/ESR1/ESR2/GSTA3/CREB3L4/KRAS/ATF4/UGT2A3/CHRNB2/FGF5/AKT1/RPS6KB1/FGF4/GSTO1/MAPK1/NFKB1/AHR/EGF/PRKACA/ADRB3/FGF22/ADCY6/ADCY1/XIAP/FGF18/AIPL1/UGT2B28/MAP2K1/CHRNA9/BCL6/MTOR/RAF1/EPHX1/RPS6KA3/PIK3R1/RXRA/VEGFA/STAT3/MGST2/UGT1A6/GSTA1/CREB3L3/AKT2/UGT2B15/EGFR/MGST1/KPNA1/CYP1A1/CYP3A4/EPHX2/CYP2B6/PPARA/CYP1A2/UGT2B4/AR/NR1I3
hsa04928	hsa04928	Parathyroid hormone synthesis, secretion and action	112	0.290668729017336	1.44531819228333	0.0284036	0.0533924786144146	0.0230365345306991	3358	tags=31%, list=21%, signal=25%	BCL2/STK39/PRKCB/ADCY7/MAFB/PLCB2/ADCY4/RUNX2/GATA3/PLCB3/MEF2C/PDE4A/ADCY3/PRKACB/ITPR3/AKAP13/MEF2D/SLC34A2/MAPK3/VDR/GNA13/ARHGEF1/CREB5/FGFR1/PTH1R/GNAI2/WNK2/CREB1/MMP24/PDE4D/NACA/ARRB2/ARRB1/RHOA/SP1
hsa04623	hsa04623	Cytosolic DNA-sensing pathway	73	0.315903842415716	1.46169515387989	0.0287561	0.0537613795687348	0.0231956992631322	4171	tags=36%, list=26%, signal=26%	SAMHD1/PYCARD/CASP1/POLR1D/MLKL/IFI16/NLRP3/IKBKB/POLR3C/ZBP1/AIM2/IL18/RIPK3/ZDHHC1/IKBKE/DDX41/DNASE2/IL33/POLR3D/IRF3/CASP8/ADAR/CCL5/CCL4/CASP3/MAVS
hsa04520	hsa04520	Adherens junction	84	0.304556531561085	1.43098000682233	0.0292089	0.0543128197392534	0.0234336217357244	3210	tags=33%, list=20%, signal=27%	IQGAP1/CDH5/HEG1/SMURF2/PTPRB/RAC2/PTPN6/IGF1R/WASF2/MYL9/RASIP1/PTPRM/LEF1/CSNK2A1/MAPK3/TCF7/ACTB/MYL12A/VCL/ACTN1/FGFR1/FYN/WAS/ERBB2/TCF7L1/MYL12B/RHOA/TGFBR2
hsa00532	hsa00532	Glycosaminoglycan biosynthesis - chondroitin sulfate / dermatan sulfate	21	0.455967571828271	1.56760603169323	0.0305834	0.0565628600082209	0.0244044163438162	6177	tags=76%, list=39%, signal=47%	CHST15/CHST3/XYLT1/CHST11/CSGALNACT1/CHSY1/CHST12/DSE/XYLT2/B3GAT3/CHPF2/UST/DSEL/CHST14/CHST7/B3GALT6
hsa00360	hsa00360	Phenylalanine metabolism	15	-0.474115	-1.57278	0.0328025	0.0603425594288984	0.0260351924096532	1184	tags=47%, list=7%, signal=43%	ALDH3B2/GOT2/GOT1/MAOB/TAT/DDC/MAOA
hsa04371	hsa04371	Apelin signaling pathway	133	0.272725353375672	1.39495649906561	0.0331522	0.0606614580098089	0.0261727832906458	2572	tags=26%, list=16%, signal=22%	MRAS/GNB4/CAMK4/ADCY7/PLCB2/CALML4/ADCY4/RRAS/JAG1/PLCB3/MEF2C/PIK3R5/SLC9A1/ADCY3/SPP1/PRKACB/SLC8A1/PIK3CG/AKT3/ITPR3/GNG8/NRF1/PLAT/MEF2D/PIK3R6/MAPK3/GNA13/SPHK1/GNG2/GNGT2/RPS6/MYL4/GNAI2/ACTA2
hsa04392	hsa04392	Hippo signaling pathway - multiple species	28	0.411970869896859	1.54232409079815	0.034372	0.0625606513140236	0.0269922026783272	2960	tags=36%, list=18%, signal=29%	MOB1A/RASSF2/DCHS1/PAK1/RASSF4/NF2/CSNK1E/WTIP/RASSF1/WWTR1
hsa04216	hsa04216	Ferroptosis	40	-0.340242	-1.5084	0.0350271	0.0634174753804581	0.0273618850325722	2817	tags=38%, list=18%, signal=31%	GCLM/ACSL3/ACSL5/SLC11A2/ALOX15/ATG5/GCLC/PCBP1/LPCAT3/STEAP3/ACSL1/SLC39A14/CP/SAT2/TF
hsa04060	hsa04060	Cytokine-cytokine receptor interaction	279	0.225284460842141	1.29416497589008	0.0366625	0.0660308046676948	0.0284894230665391	4134	tags=31%, list=26%, signal=24%	CCR1/ACVRL1/CXCL14/TNFSF8/IL27RA/IL10RA/CXCL1/CXCL6/TNFRSF19/TNFRSF21/TNFRSF14/IL16/IL21R/IL17RA/CCR10/CCR2/TNFRSF17/RELL1/CSF2RB/CSF1R/TNFSF13B/TNFSF13/LTB/TNFSF4/IL7R/EBI3/IFNGR2/CXCL12/CCL18/CXCR2/IL12RB1/BMP2/TNFSF15/IL20RA/CCR7/IL18/IL10/CXCL5/IL1A/TNFRSF1B/CCL23/CCL28/CCL19/CXCR6/TGFB2/BMPR1B/CXCL8/TNFRSF25/LIFR/XCL1/IL10RB/IFNGR1/CCL13/CD4/IL2RB/IL12RB2/CXCL11/CXCL16/CD27/TGFB3/CCR5/CSF3R/…
hsa04080	hsa04080	Neuroactive ligand-receptor interaction	348	-0.191977	-1.25365	0.0386038	0.0691650801476973	0.0298417267467115	4563	tags=36%, list=28%, signal=27%	CRHR1/HTR1D/GLP1R/NTSR1/HRH3/GRIK3/PRLH/SSTR4/MTNR1A/GABRR1/QRFPR/P2RX2/GLRA2/PYY/GALR3/TACR1/CHRNA3/CHRM3/CHRNA10/MC3R/TAAR9/OPRM1/UCN3/CORT/P2RY4/NPW/GHRHR/CHRNA5/GABRB2/GABRA6/NMBR/GRM6/PRSS3/NPVF/CHRNB4/DRD2/GRM4/ADRB2/CNR1/INSL5/GLRA1/NR3C1/HCRT/PDYN/GPR156/OXT/OPRL1/DRD3/PMCH/CHRNB2/RLN3/HTR6/GRPR/UTS2B/CHRM2/GABRA4/CHRNA2/GABRB1/PRL/F2RL3/LHCGR/LTB4R2/NPFFR2/DRD1/GRM8/CCK/GLP2R/PRLR/GPHB5/…
hsa00533	hsa00533	Glycosaminoglycan biosynthesis - keratan sulfate	14	0.523364117052636	1.57808693790284	0.0396074	0.0705955416665438	0.0304589087361771	1949	tags=36%, list=12%, signal=31%	FUT8/CHST4/B3GNT7/CHST2/CHST1
hsa05214	hsa05214	Glioma	73	0.306252416142965	1.41703775780952	0.0421687	0.0741149161214934	0.0319773658908524	3017	tags=30%, list=19%, signal=25%	PIK3CD/PRKCB/CAMK4/GRB2/CALML4/RB1/PIK3R3/PDGFRB/PLCG1/PLCG2/BAX/IGF1R/E2F3/BAK1/AKT3/MAPK3/DDB2/PDGFRA/TGFA/MDM2/CDK4/E2F2
hsa05032	hsa05032	Morphine addiction	86	0.298790605759689	1.41185499415589	0.0418535	0.0741149161214934	0.0319773658908524	3195	tags=29%, list=20%, signal=23%	PDE7B/GNB4/PRKCB/GRK5/PDE1A/ADCY7/PDE7A/ADCY4/GABBR1/PDE2A/PDE4A/ADCY3/PRKACB/GABRP/GNG8/PDE3A/GNG2/GNGT2/GNAI2/PDE4D/GNG11/GNG10/KCNJ5/ARRB2/ARRB1
hsa05010	hsa05010	Alzheimer disease	336	-0.185476	-1.20238	0.0422283	0.0741149161214934	0.0319773658908524	3316	tags=26%, list=21%, signal=21%	ATF4/LRP5/XBP1/PSMD7/RB1CC1/AKT1/PSMD3/NAE1/PSMA1/MAPK1/NFKB1/COX6C/NOS2/KIF5A/IKBKG/UQCRC1/PIK3R4/WNT11/CALM1/TUBA8/PPP3R2/NDUFB9/FRAT1/CHUK/NDUFB6/NDUFA6/KLC4/NDUFA10/ATG2B/SLC11A2/CALML6/PSMC2/EIF2AK3/MAP2K1/PSMD9/DDIT3/CHRM1/MTOR/PSMD1/RAF1/GRIN1/COX5A/PSMA2/SDHC/KLC3/CYC1/PPIF/CYCS/NDUFS6/ITPR2/PIK3R1/PSMA3/PSMC3/INSR/ATG2A/PSMB7/SDHD/IDE/PSMB1/WNT7B/HSD17B10/NRBF2/NDUFAB1/TUBB2A/PPID/ATP2A2…
hsa04922	hsa04922	Glucagon signaling pathway	98	-0.2489	-1.33199	0.0425075	0.074226209506293	0.032025384150512	4217	tags=39%, list=26%, signal=29%	PRKACG/CAMK2A/PRKAG2/CAMK2B/CAMK2G/PDHB/CREB3L4/PGAM1/ATF4/PCK1/AKT1/GCK/PRKACA/CALM1/PPP3R2/PPARGC1A/CALML6/FBP1/PRKAA1/LDHAL6A/ITPR2/ACACB/PYGL/PDE3B/PRKAB2/CREB3L3/PHKA2/AKT2/PCK2/G6PC2/ACACA/SIK2/LDHA/SLC2A2/GYS2/PPARA/GCGR/PFKFB1
hsa04115	hsa04115	p53 signaling pathway	72	0.303638878579572	1.40142590770803	0.0436747	0.0758792746744554	0.032738609942161	6374	tags=60%, list=40%, signal=36%	SESN3/BCL2/CCND2/CCND3/SESN1/CCNG2/BAX/IGFBP3/PMAIP1/DDB2/ZMAT3/ATM/MDM2/CDK4/APAF1/CCNE1/MDM4/CASP8/THBS1/SFN/GTSE1/CASP3/FAS/CHEK1/TNFRSF10A/CDK6/CCNB2/RRM2/SHISA5/CCNB1/TP53I3/CDK1/TSC2/PIDD1/BCL2L1/RRM2B/CDKN1A/TP53AIP1/PPP1R13L/CCNE2/CHEK2/ZNF385A/CDKN2A
hsa00531	hsa00531	Glycosaminoglycan degradation	18	0.461870532510799	1.50817186941172	0.0449753	0.0777462710585409	0.033544137757816	5012	tags=61%, list=31%, signal=42%	GNS/SGSH/HPSE/HEXA/IDUA/HYAL2/GALNS/HGSNAT/HEXB/IDS/HYAL3
hsa04710	hsa04710	Circadian rhythm	30	-0.364733	-1.50357	0.047975	0.0820174083675189	0.0353869479186664	4409	tags=53%, list=28%, signal=39%	PER3/PRKAG2/RORA/PER2/CRY1/BTRC/CRY2/FBXL3/CLOCK/PRKAA1/BHLHE40/NR1D2/PRKAB2/CUL1/NFIL3/RORC
hsa00430	hsa00430	Taurine and hypotaurine metabolism	16	-0.44382	-1.50117	0.04807	0.0820174083675189	0.0353869479186664	1461	tags=38%, list=9%, signal=34%	FMO4/CDO1/CSAD/FMO3/BAAT/FMO5
hsa05016	hsa05016	Huntington disease	263	-0.194844	-1.22089	0.0481614	0.0820174083675189	0.0353869479186664	3892	tags=30%, list=24%, signal=23%	DNAI1/DNAH17/PSMC6/UQCRQ/PSMA7/PSMD11/NDUFV3/CREB3L4/NDUFA5/PSMA5/PPARG/GPX5/POLR2H/PSMD7/RB1CC1/PSMD3/PSMA1/POLR2D/RCOR1/COX6C/KIF5A/DCTN6/UQCRC1/DNAH11/SOD2/MAP3K10/DNAH5/PIK3R4/TUBA8/NDUFB9/PPARGC1A/NDUFB6/NDUFA6/DNAH3/KLC4/NDUFA10/ATG2B/PSMC2/PSMD9/TFAM/TAF4/GRIA1/TGM2/DNAH6/MTOR/PSMD1/GRIN1/COX5A/PSMA2/SDHC/KLC3/CYC1/PPIF/CYCS/NDUFS6/PSMA3/PSMC3/ATG2A/PSMB7/SDHD/PSMB1/DNAH14/ACTR1B/NRBF2/NDU…
hsa05100	hsa05100	Bacterial invasion of epithelial cells	68	0.305929377678399	1.39517984523054	0.0497738	0.0843456746093663	0.0363914936350081	2642	tags=31%, list=16%, signal=26%	ARPC2/HCLS1/PIK3CD/ARPC1B/PIK3R3/ARPC3/CAV1/GAB1/CLTA/RHOG/WASF2/ELMO2/DNM3/ILK/PXN/ACTB/VCL/ACTR3/ARPC5/ARPC4/ITGB1
