# Supplementary material for: Multi-omics profiling identifies M1 macrophage polarization-associated biomarkers in hepatitis B virus-related acute-on-chronic liver failure
Source: Front Microbiol. 2025 Sep 24;16:1630042. doi: 10.3389/fmicb.2025.1630042 (PMC12504312; doi:10.3389/fmicb.2025.1630042)
Supplement: Supplementary file 11 [file Table_7.xlsx]

## Sheet: Supplementary Table 7
	ID	Description	setSize	enrichmentScore	NES	pvalue	p.adjust	qvalue	rank	leading_edge	core_enrichment
hsa00280	hsa00280	Valine, leucine and isoleucine degradation	47	-0.756406	-3.4139	1e-10	3.44e-09	1.56842105263158e-09	1756	tags=74%, list=11%, signal=67%	MCEE/HMGCS1/AUH/BCKDHA/HADHB/HSD17B10/DLD/ALDH9A1/MCCC2/ALDH2/ACADS/ACADM/ACAT2/PCCA/HIBADH/MCCC1/HIBCH/ALDH1B1/IVD/ACAA2/BCKDHB/ECHS1/HADH/ALDH7A1/ALDH6A1/HMGCS2/EHHADH/PCCB/ACADSB/HMGCL/ACAT1/AGXT2/AOX1/ABAT/ALDH3A2
hsa04146	hsa04146	Peroxisome	82	-0.666038	-3.39132	1e-10	3.44e-09	1.56842105263158e-09	3149	tags=68%, list=20%, signal=55%	ACAA1/NOS2/IDH1/PEX7/PEX2/AMACR/ACSL3/PXMP4/PEX16/MPV17L2/ACOX3/ACSL5/SOD2/PEX26/ECH1/SLC25A17/MVK/PEX12/ABCD3/PEX5/PEX1/MLYCD/NUDT13/PIPOX/AGPS/NUDT12/DDO/DAO/PEX19/CAT/BAAT/PEX13/SCP2/HAO2/ACOX1/CRAT/DECR2/IDH2/PHYH/NUDT7/AGXT/PXMP2/PEX3/EHHADH/SLC27A2/HAO1/ACSL1/XDH/HMGCL/HSD17B4/ECI2/PEX11A/ACOX2/EPHX2/SOD1/HACL1
hsa00071	hsa00071	Fatty acid degradation	42	-0.771535	-3.37781	1e-10	3.44e-09	1.56842105263158e-09	1132	tags=67%, list=7%, signal=62%	HADHB/ADH5/CPT2/ALDH9A1/ALDH2/ACADS/ACADM/GCDH/ADH1C/ACAT2/ALDH1B1/ACOX1/ECI1/ACAA2/ADH1A/ECHS1/HADH/ALDH7A1/ADH4/ADH6/EHHADH/ACSL1/ACADL/ACADSB/ACAT1/ECI2/ADH1B/ALDH3A2
hsa00260	hsa00260	Glycine, serine and threonine metabolism	37	-0.726777	-3.05491	1e-10	3.44e-09	1.56842105263158e-09	1782	tags=70%, list=11%, signal=63%	GAMT/SHMT2/SDSL/GLDC/GCAT/ALAS1/AMT/DLD/PIPOX/GNMT/DAO/SHMT1/PSAT1/CHDH/SARDH/CTH/GATM/ALDH7A1/AGXT/CBS/DMGDH/GLYCTK/GRHPR/MAOA/AGXT2/MAOB
hsa00830	hsa00830	Retinol metabolism	48	-0.658313	-2.99512	1e-10	3.44e-09	1.56842105263158e-09	1803	tags=58%, list=11%, signal=52%	PNPLA4/RDH11/CYP3A5/CYP26A1/UGT1A6/CYP2A6/CYP2A7/ADH5/DHRS3/CYP1A1/ADH1C/UGT2B15/UGT2B4/CYP1A2/CYP2C8/ADH1A/RDH16/RDH10/ADH4/HSD17B6/CYP2B6/ADH6/CYP3A4/CYP2C18/RETSAT/AOX1/CYP2C9/ADH1B
hsa00380	hsa00380	Tryptophan metabolism	40	-0.685636	-2.9577	1e-10	3.44e-09	1.56842105263158e-09	2259	tags=72%, list=14%, signal=62%	AFMID/TPH1/KMO/AOC1/DLD/DHTKD1/ALDH9A1/ALDH2/GCDH/CYP1A1/CAT/ACAT2/AADAT/ALDH1B1/CYP1A2/ECHS1/HADH/ALDH7A1/DDC/ACMSD/EHHADH/HAAO/TDO2/ACAT1/MAOA/MAOB/AOX1/ALDH8A1/ALDH3A2
hsa00630	hsa00630	Glyoxylate and dicarboxylate metabolism	28	-0.75554	-2.92181	1e-10	3.44e-09	1.56842105263158e-09	2406	tags=79%, list=15%, signal=67%	MDH1/AFMID/ACSS2/MDH2/SHMT2/MCEE/GLDC/HOGA1/AMT/DLD/SHMT1/CAT/ACAT2/PCCA/ACO1/HAO2/AGXT/HAO1/PCCB/GLYCTK/ACAT1/GRHPR
hsa01212	hsa01212	Fatty acid metabolism	48	-0.640251	-2.91295	1e-10	3.44e-09	1.56842105263158e-09	3149	tags=69%, list=20%, signal=55%	ACAA1/MECR/HSD17B12/HSD17B8/MCAT/ACSL3/FASN/ACOX3/ACSL5/ELOVL3/ELOVL5/ELOVL6/HADHB/SCD/CPT2/ACADS/ACADM/OXSM/ACAT2/SCP2/ACOX1/CBR4/ACACA/ELOVL2/ACAA2/ECHS1/HADH/EHHADH/ACSL1/ACADL/ACADSB/HSD17B4/ACAT1
hsa01240	hsa01240	Biosynthesis of cofactors	129	-0.524943	-2.89609	1e-10	3.44e-09	1.56842105263158e-09	2904	tags=53%, list=18%, signal=44%	ASPDH/GCLM/UGT2B28/COQ5/PMM2/MOCS1/FPGS/AFMID/COQ3/VKORC1L1/DHFR/KMO/COQ6/PANK3/VKORC1/PMM1/NME4/NADK/SPR/PNPO/EARS2/RDH11/SHMT2/AK6/PHOSPHO2/NFS1/NAPRT/UGT1A6/ALAD/CPOX/COASY/ALAS1/CTPS1/MTHFD2L/DLD/GCLC/CMPK1/ALDH2/PTS/SHMT1/DHRS3/OXSM/UMPS/PSAT1/MOCS2/MPI/UGT2B15/QPRT/UGT2B4/ALDH1B1/GCH1/DHODH/FECH/GPHN/HSD17B6/MMAB/GGH/MTHFD1/NADK2/GGCX/HAAO/UGP2/TDO2/PANK1/MAT1A/RGN/ALDH3A2/AK3
hsa01200	hsa01200	Carbon metabolism	109	-0.517328	-2.78184	1e-10	3.44e-09	1.56842105263158e-09	2515	tags=52%, list=16%, signal=44%	ESD/MDH1/IDH3A/FBP1/ACSS2/ACOX3/GPT/MDH2/SHMT2/MCEE/ENO3/SDSL/SUCLG1/CPS1/ALDOC/GPT2/GLDC/SDHC/PRPS1/AMT/SUCLG2/DLAT/GOT1/ADH5/PKLR/SDHD/DLD/GOT2/H6PD/ACADS/ALDOB/IDNK/SHMT1/PSAT1/CAT/ACAT2/PCCA/HIBCH/ACO1/HAO2/ACOX1/SDHB/IDH2/ECHS1/AGXT/ALDH6A1/OGDHL/HAO1/GLUD1/PCCB/GLYCTK/ACAT1/SDHA/PC/FH/RGN/GLUD2
hsa04142	hsa04142	Lysosome	127	0.465237201744137	2.38652166680094	2.04547e-10	6.39675450787698e-09	2.91651291821809e-09	4237	tags=55%, list=26%, signal=41%	GNS/NPC2/FUCA1/PPT1/GNPTAB/LGMN/MANBA/TPP1/PSAP/ASAH1/MAN2B1/CTSH/LAPTM5/M6PR/GGA2/AP1S2/CTSB/NAGA/TCIRG1/CTSC/AP1G2/SGSH/DMXL2/CTSK/GM2A/CLTA/ATP6AP1/CTSS/CTSE/ATP6V1H/GGA3/GAA/DNASE2/AP3M2/MCOLN1/CTSD/AP1B1/CD63/SLC11A1/LIPA/GALC/ACP5/HEXA/IDUA/CTSW/NEU1/AP4B1/SORT1/GALNS/AP1M2/GGA1/CTSV/CTSA/CLTB/PLA2G15/NAGPA/ARSG/AP4S1/ATP6V0C/HGSNAT/GLA/ATP6V0D1/FUCA2/NPC1/AP3B1/HYAL2/PSAPL1/HEXB/LAMP1/ABCB9
hsa04512	hsa04512	ECM-receptor interaction	86	0.529521235781964	2.51201443255532	2.34702e-10	6.72812133718673e-09	3.0675951017161e-09	3732	tags=60%, list=23%, signal=47%	ITGA9/LAMC3/HSPG2/LAMB1/SPP1/CD44/COL4A4/COL1A2/LAMA2/ITGB8/LAMC2/COL4A2/TNC/COL6A3/COL6A1/LAMC1/THBS2/COL1A1/CD36/COMP/ITGA4/FRAS1/ITGA3/ITGB7/VWF/COL4A1/NPNT/ITGA2/AGRN/LAMB2/CD47/COL6A6/ITGB5/LAMA1/TNN/RELN/COL6A2/ITGAV/LAMB3/ITGB4/THBS3/SV2A/COL4A3/ITGA7/ITGA8/LAMA4/LAMA5/COL9A3/COL2A1/ITGA1/THBS1/ITGA11
hsa00982	hsa00982	Drug metabolism - cytochrome P450	52	-0.597464	-2.77834	3.3556e-10	8.87944187929472e-09	4.04846034276289e-09	2806	tags=60%, list=18%, signal=49%	UGT2B28/ALDH3B2/GSTO1/FMO4/GSTA1/CYP3A5/MGST2/UGT1A6/CYP2A6/CYP2A7/ADH5/MGST1/ADH1C/UGT2B15/UGT2B4/CYP1A2/CYP2E1/CYP2C8/ADH1A/CYP2C19/ADH4/CYP2B6/ADH6/CYP3A4/FMO3/MAOA/MAOB/AOX1/CYP2C9/ADH1B/FMO5
hsa04610	hsa04610	Complement and coagulation cascades	82	-0.515655	-2.6256	4.33703e-10	1.06566943996648e-08	4.85877437438816e-09	1634	tags=54%, list=10%, signal=48%	C1S/C8G/TFPI/SERPING1/CFH/PROS1/A2M/CFI/C6/CLU/C3/CFHR5/CFB/F10/F7/KNG1/F9/SERPINF2/C9/F12/SERPINC1/FGB/F13B/MBL2/F11/PLG/F2/FGG/KLKB1/SERPIND1/C4BPA/MASP2/CFHR3/SERPINA1/CFHR2/FGA/F5/CFHR4/CPB2/PROC/C8A/C8B/C4BPB/C5
hsa00640	hsa00640	Propanoate metabolism	31	-0.717546	-2.86788	5.19678e-10	1.19179383725122e-08	5.4338213509924e-09	2208	tags=74%, list=14%, signal=64%	LDHAL6A/ACSS2/ACOX3/MCEE/SUCLG1/BCKDHA/SUCLG2/ACACB/MLYCD/DLD/ACADS/PCCA/HIBCH/ACOX1/ACACA/BCKDHB/ECHS1/ALDH6A1/EHHADH/PCCB/ACSS3/LDHA/ABAT
hsa00620	hsa00620	Pyruvate metabolism	46	-0.612959	-2.7395	1.06537e-09	2.2905525133558e-08	1.04434615817018e-08	2406	tags=65%, list=15%, signal=56%	MDH1/LDHAL6A/ACSS2/MDH2/DLAT/HAGH/ACACB/ADH5/PKLR/PCK2/DLD/ALDH9A1/ALDH2/ADH1C/ACAT2/LDHD/ALDH1B1/ACACA/ADH1A/ALDH7A1/ADH4/ADH6/ACOT12/ACAT1/GRHPR/LDHA/PC/FH/ADH1B/ALDH3A2
hsa04510	hsa04510	Focal adhesion	195	0.400073486054924	2.19189193515423	1.53388e-09	3.10385887853962e-08	1.41516209578459e-08	3732	tags=46%, list=23%, signal=36%	PIK3CD/ITGA9/GRB2/LAMC3/PRKCB/PPP1R12B/PARVG/LAMB1/SPP1/PDGFRB/RAC2/PAK1/COL4A4/COL1A2/LAMA2/BCL2/ITGB8/MYL9/PIK3R3/CAV1/MAPK3/VAV1/LAMC2/VAV3/COL4A2/TNC/FLNA/VASP/CCND2/COL6A3/COL6A1/LAMC1/IGF1R/THBS2/COL1A1/COMP/CAPN2/ITGA4/PIP5K1B/ITGA3/ITGB7/VWF/COL4A1/ITGA2/LAMB2/PAK6/FYN/CCND3/COL6A6/ZYX/TLN1/ITGB5/PARVB/LAMA1/TNN/RELN/MYL12A/COL6A2/ITGAV/LAMB3/ITGB4/PIP5K1C/MAPK9/THBS3/AKT3/ACTN1/ILK/PPP1R…
hsa04145	hsa04145	Phagosome	137	0.439184035171541	2.27015262053061	4.44389e-09	8.04577436182866e-08	3.66836101564403e-08	4449	tags=55%, list=28%, signal=40%	CYBA/CD209/CORO1A/HLA-E/ITGAM/NCF4/MRC2/FCGR2A/HLA-DMA/HLA-DPB1/CYBB/FCGR2B/NCF2/M6PR/CLEC7A/COLEC11/TLR4/HLA-DMB/TCIRG1/PLA2R1/STX7/HLA-DOA/HLA-C/ATP6AP1/CTSS/FCGR3B/MARCO/VAMP3/THBS2/MRC1/HLA-B/CD36/COMP/ITGB2/HLA-DQA1/HLA-G/ATP6V1H/TLR6/NCF1/HLA-A/ITGA2/RAB7B/ATP6V0E1/ATP6V1E1/MSR1/HLA-F/ITGB5/HLA-DRA/HLA-DPA1/ITGAV/RAB7A/TUBA1A/HLA-DQB1/TAP1/THBS3/TUBB2B/TUBB6/ACTB/STX12/STX18/HLA-DOB/RAB5B/A…
hsa05165	hsa05165	Human papillomavirus infection	316	0.348145312471839	2.01816351657802	4.2929e-09	8.04577436182866e-08	3.66836101564403e-08	4778	tags=46%, list=30%, signal=33%	FZD2/PIK3CD/HLA-E/ITGA9/MFNG/GRB2/LAMC3/LFNG/RBPJ/WNT2/MAML2/LAMB1/SPP1/PDGFRB/DLG3/COL4A4/COL1A2/TCIRG1/LAMA2/ITGB8/BAK1/PIK3R3/MAPK3/LAMC2/COL4A2/TNC/PRKCI/PTGER4/HLA-C/ATP6AP1/CCND2/COL6A3/COL6A1/JAG1/LAMC1/HEYL/THBS2/PRKACB/COL1A1/HLA-B/COMP/ITGA4/HLA-G/ATP6V1H/FZD3/RB1/ITGA3/ITGB7/MX2/VWF/BAX/PKM/HLA-A/COL4A1/ITGA2/TCF7/IKBKE/LAMB2/CREB5/CCND3/COL6A6/ATP6V0E1/ATP6V1E1/HLA-F/PPP2R5C/ITGB5/LAM…
hsa00140	hsa00140	Steroid hormone biosynthesis	46	-0.595632	-2.66205	6.1421e-09	1.05644168212094e-07	4.81670167184884e-08	2814	tags=54%, list=18%, signal=45%	HSD17B12/UGT2B28/AKR1C3/HSD17B8/CYP7A1/SULT1E1/CYP3A5/UGT1A6/HSD17B2/HSD3B2/HSD17B11/CYP7B1/SRD5A1/CYP1A1/AKR1D1/AKR1C4/UGT2B15/UGT2B4/CYP1A2/CYP2E1/HSD11B1/HSD17B3/HSD17B6/CYP3A4/SRD5A2
hsa00650	hsa00650	Butanoate metabolism	25	-0.730072	-2.78271	6.46767e-09	1.05946553747933e-07	4.83048852767504e-08	938	tags=72%, list=6%, signal=68%	GAD2/L2HGDH/HMGCS1/ACSM3/ACADS/ACAT2/ECHS1/HADH/HMGCS2/EHHADH/ACSM5/ACSM2A/HMGCL/ACAT1/BDH1/ALDH5A1/ABAT/ACSM2B
hsa05171	hsa05171	Coronavirus disease - COVID-19	202	0.387043092719498	2.12756169439367	8.40098e-09	1.31360825037709e-07	5.98921754302896e-08	4205	tags=51%, list=26%, signal=38%	SYK/PIK3CD/C1QB/C1QA/PRKCB/FCGR2A/RPS25/CYBB/RPLP1/PLCG2/TLR8/RPS19/C3AR1/TLR4/CASP1/RPL11/PIK3R3/MAPK3/PLCG1/RPL39/RPS16/RPL18/RPL35A/RPL38/NLRP3/C1QC/RPS28/RPL12/RPL36/RPL19/CFD/RPS15A/SELP/MX2/VWF/RPS27/RPL24/IRAK1/MASP1/RPL27/UBA52/RPL23A/RPS21/RPL14/RPS14/RPS9/IKBKE/RPS3/RPS6/RPL22/RPL31/RPL34/RPS10/RPL36AL/TLR7/RPS24/RPS15/RPS27L/CXCL8/RPL32/RPL37/C5AR1/IKBKB/RPL15/RPS17/RPL29/RPL8/ACE/RPL9…
hsa04612	hsa04612	Antigen processing and presentation	58	0.558881397509232	2.46542343958492	1.53001e-08	2.28835748909895e-07	1.04334536681684e-07	3503	tags=60%, list=22%, signal=47%	HLA-E/HLA-DMA/HLA-DPB1/LGMN/HLA-DMB/CTSB/HLA-DOA/CIITA/HLA-C/CTSS/HLA-B/HLA-DQA1/HLA-G/RFXANK/KLRD1/HLA-A/CD4/TAPBP/HSPA2/HSPA6/HLA-F/KLRC3/CD8A/HLA-DRA/CD74/HLA-DPA1/RFX5/HLA-DQB1/TAP1/PSME1/KLRC4/KIR3DL3/HLA-DOB/CREB1/KIR2DL4
hsa05323	hsa05323	Rheumatoid arthritis	84	0.499404220555954	2.35498843181322	1.73245e-08	2.4831802957755e-07	1.13217216667855e-07	5044	tags=64%, list=31%, signal=44%	TNFSF13/CXCL1/CD86/HLA-DMA/ANGPT1/HLA-DPB1/IL1A/TLR4/HLA-DMB/TCIRG1/CXCL6/ITGAL/HLA-DOA/CTSK/ATP6AP1/LTB/ITGB2/HLA-DQA1/ATP6V1H/CD28/TGFB2/IL18/TEK/TNFSF13B/ACP5/ATP6V0E1/ATP6V1E1/CXCL8/HLA-DRA/CXCL12/TGFB3/HLA-DPA1/CD80/CXCL5/HLA-DQB1/CCL5/CCL2/HLA-DOB/ATP6V0C/ATP6V0D1/CXCL3/MMP1/ATP6V1B2/TNFRSF11A/ATP6V0B/TGFB1/CTLA4/ICAM1/HLA-DQB2/TNFSF11/IL15/CTSL/CSF1/IL23A
hsa05332	hsa05332	Graft-versus-host disease	34	0.648953096378994	2.49013351044552	3.3423e-08	4.54735662519408e-07	2.07330519324944e-07	3534	tags=71%, list=22%, signal=55%	HLA-E/CD86/HLA-DMA/HLA-DPB1/IL1A/HLA-DMB/HLA-DOA/HLA-C/HLA-B/HLA-DQA1/HLA-G/CD28/KLRD1/HLA-A/HLA-F/HLA-DRA/HLA-DPA1/CD80/HLA-DQB1/FASLG/PRF1/KIR3DL3/HLA-DOB/GZMB
hsa04658	hsa04658	Th1 and Th2 cell differentiation	88	0.492231096795444	2.34820947983989	3.43696e-08	4.54735662519408e-07	2.07330519324944e-07	3935	tags=56%, list=25%, signal=42%	STAT5A/GATA3/RBPJ/HLA-DMA/HLA-DPB1/MAML2/CD3D/LCK/JAK3/RUNX3/HLA-DMB/MAPK3/HLA-DOA/PLCG1/LAT/NFKBIE/PPP3CB/JAG1/IL12RB1/NFATC1/HLA-DQA1/ZAP70/CD4/CD3G/IL2RB/IL2RG/IKBKB/HLA-DRA/IFNGR2/HLA-DPA1/HLA-DQB1/MAF/MAPK9/TYK2/IL2RA/DLL1/TBX21/CD247/MAPK13/PRKCQ/IFNGR1/IL12RB2/HLA-DOB/NFKBIA/MAPK10/NOTCH3/STAT6/NOTCH1/JAK2
hsa01210	hsa01210	2-Oxocarboxylic acid metabolism	32	-0.635931	-2.5767	5.05451e-08	6.43982597161242e-07	2.93615076429085e-07	3298	tags=62%, list=21%, signal=50%	DLST/IDH1/PDHB/IDH3A/GPT/GPT2/NAGS/BCKDHA/DLAT/GOT1/DLD/DHTKD1/GOT2/AADAT/ACO1/IDH2/BCKDHB/AGXT/OGDHL/AGXT2
hsa04514	hsa04514	Cell adhesion molecules	143	0.404459088903378	2.11064161280864	5.88542e-08	7.23066436564851e-07	3.29672273709189e-07	3354	tags=42%, list=21%, signal=33%	ICAM2/SIGLEC1/PECAM1/HLA-E/SELPLG/ITGAM/ITGA9/CD86/HLA-DMA/HLA-DPB1/JAM3/CLDN10/VTCN1/SDC3/PTPRC/HLA-DMB/ITGB8/CD2/ITGAL/HLA-DOA/VCAN/CLDN11/NFASC/GLG1/CDH5/HLA-C/CD226/NCAM1/HLA-B/ITGB2/ITGA4/HLA-DQA1/HLA-G/CD28/SELP/ITGB7/HLA-A/CD4/TIGIT/JAM2/NRCAM/HLA-F/ICAM3/VCAM1/CD8A/NEO1/HLA-DRA/HLA-DPA1/ITGAV/CD80/HLA-DQB1/CD6/CD99/PTPRM/CD274/CLDN4/ITGA8/CLDN7/HLA-DOB/SELL
hsa05416	hsa05416	Viral myocarditis	63	0.541738375975673	2.44575242700615	6.45746e-08	7.65987939468084e-07	3.49241747187101e-07	3382	tags=56%, list=21%, signal=44%	HLA-E/CD86/HLA-DMA/HLA-DPB1/RAC2/HLA-DMB/LAMA2/ITGAL/CAV1/HLA-DOA/HLA-C/HLA-B/ITGB2/HLA-DQA1/HLA-G/CD28/HLA-A/EIF4G3/FYN/HLA-F/SGCA/LAMA1/HLA-DRA/SGCD/ABL1/HLA-DPA1/CD80/HLA-DQB1/SSPN/DTNA/ACTB/PRF1/CASP8/HLA-DOB/CD55
hsa00020	hsa00020	Citrate cycle (TCA cycle)	30	-0.657848	-2.60262	6.80971e-08	7.80847040349063e-07	3.5601655144434e-07	3298	tags=70%, list=21%, signal=56%	PCK1/DLST/IDH1/PDHB/MDH1/IDH3A/MDH2/SUCLG1/SDHC/SUCLG2/DLAT/SDHD/PCK2/DLD/ACO1/SDHB/IDH2/OGDHL/SDHA/PC/FH
hsa00670	hsa00670	One carbon pool by folate	33	-0.634823	-2.59606	1.13349e-07	1.25780683557123e-06	5.73479860771458e-07	2441	tags=64%, list=15%, signal=54%	BHMT/DHFR/SHMT2/GLDC/AHCY/AMT/MTHFD2L/DLD/GNMT/FTCD/SHMT1/CHDH/SARDH/CTH/ALDH1L1/ALDH7A1/CBS/DMGDH/MTHFD1/MAT1A/BHMT2
hsa04062	hsa04062	Chemokine signaling pathway	182	0.376672479012844	2.04916762138529	1.37153e-07	1.47439884083386e-06	6.72232029633551e-07	3325	tags=38%, list=21%, signal=31%	GRK5/HCK/PIK3CD/CCR1/CXCL14/GRB2/PRKCB/CXCL1/PREX1/TIAM1/ADCY4/PIK3R5/PLCB2/GNB4/DOCK2/ADCY7/PLCG2/RAC2/JAK3/CCR10/PAK1/ADCY3/CCR2/CXCL6/FGR/LYN/PIK3R3/MAPK3/PLCG1/VAV1/VAV3/CCL18/PIK3R6/PRKCD/CXCR2/GNGT2/PRKACB/PIK3CG/CCR7/CCL23/NCF1/GNAI2/CCR5/GNG8/RASGRP2/WAS/CCL28/CXCL8/PLCB3/CXCR6/ARRB2/IKBKB/CXCL12/CXCL16/CXCL5/XCL1/AKT3/CXCR3/CCL21/PXN/CCL5/ITK/CCL19/CCL2/CXCR4/CXCL11/GNG11/GNG2/CCL13/PTK2B
hsa00410	hsa00410	beta-Alanine metabolism	31	-0.648038	-2.59007	1.95732e-07	1.91338319356444e-06	8.72380954226136e-07	1039	tags=55%, list=6%, signal=51%	MLYCD/ALDH9A1/ALDH2/ACADS/HIBCH/ALDH1B1/ACOX1/ECHS1/ALDH7A1/CSAD/ALDH6A1/EHHADH/DPYS/UPB1/CNDP1/ABAT/ALDH3A2
hsa04662	hsa04662	B cell receptor signaling pathway	81	0.476654548761933	2.23198741872909	2.00238e-07	1.91338319356444e-06	8.72380954226136e-07	1528	tags=40%, list=10%, signal=36%	LILRA2/SYK/PIK3CD/LILRA1/LILRB5/GRB2/PRKCB/INPP5D/BLK/PTPN6/FCGR2B/BTK/LILRB2/IFITM1/PLCG2/RAC2/LILRB3/LYN/PIK3R3/MAPK3/DAPP1/VAV1/VAV3/LILRB4/NFKBIE/PPP3CB/LILRB1/CARD11/NFATC1/CD72/LILRA5/CD79B
hsa04380	hsa04380	Osteoclast differentiation	131	0.419871538264804	2.16118836925435	1.93374e-07	1.91338319356444e-06	8.72380954226136e-07	2945	tags=40%, list=18%, signal=33%	CYBA/CAMK4/LILRA2/SYK/PIK3CD/LILRA1/TYROBP/LILRB5/GRB2/CSF1R/NCF4/FCGR2A/MITF/LCP2/FCGR2B/LCK/BTK/LILRB2/NCF2/PLCG2/IL1A/LILRB3/PIK3R3/MAPK3/LILRB4/CTSK/PPP3CB/FCGR3B/LILRB1/NFATC1/ITPR3/LILRA5/GAB2/NCF1/TGFB2/OSCAR/SIRPG/ACP5/FYN/TREM2/ATP2A3/FHL2/IKBKB/IFNGR2/TNFRSF11B/IFNAR2/MAPK9/CYLD/TYK2/AKT3/SIRPB1/MAPK13/IFNGR1
hsa04650	hsa04650	Natural killer cell mediated cytotoxicity	114	0.430805735393493	2.15434219994118	1.86442e-07	1.91338319356444e-06	8.72380954226136e-07	3534	tags=44%, list=22%, signal=34%	ICAM2/SYK/PIK3CD/HCST/HLA-E/TYROBP/GRB2/FCER1G/PRKCB/CD244/PTPN6/LCP2/LCK/PLCG2/RAC2/CD48/PAK1/PIK3R3/ITGAL/MAPK3/PLCG1/LAT/VAV1/VAV3/HLA-C/PPP3CB/FCGR3B/SH2D1A/MICB/HLA-B/NFATC1/ITGB2/HLA-G/KLRD1/ZAP70/HLA-A/FYN/KLRC3/NCR3/IFNGR2/IFNAR2/LAT2/FASLG/CD247/IFNGR1/SH2D1B/PRF1/PTK2B/KIR2DL4/GZMB
hsa05204	hsa05204	Chemical carcinogenesis - DNA adducts	47	-0.554795	-2.50397	2.54186e-07	2.36324635583188e-06	1.0774899235586e-06	2806	tags=53%, list=18%, signal=44%	UGT2B28/EPHX1/GSTO1/NAT1/GSTA1/CYP3A5/MGST2/UGT1A6/CYP2A6/CYP2A7/NAT2/CYP3A43/MGST1/CYP1A1/SULT2A1/UGT2B15/UGT2B4/CYP1A2/CYP2E1/CYP2C8/HSD11B1/CYP2C19/CYP3A4/CYP2C18/CYP2C9
hsa05330	hsa05330	Allograft rejection	33	0.624630952711374	2.38663067847064	4.60291e-07	3.86195649514039e-06	1.76080635794345e-06	3534	tags=67%, list=22%, signal=52%	HLA-E/CD86/HLA-DMA/HLA-DPB1/HLA-DMB/HLA-DOA/HLA-C/HLA-B/HLA-DQA1/HLA-G/CD28/HLA-A/HLA-F/HLA-DRA/HLA-DPA1/CD80/HLA-DQB1/FASLG/IL10/PRF1/HLA-DOB/GZMB
hsa03010	hsa03010	Ribosome	112	0.432729998936545	2.1535392744039	4.59384e-07	3.86195649514039e-06	1.76080635794345e-06	3573	tags=48%, list=22%, signal=38%	RPS25/RPLP1/RPS19/RPL11/RPL39/RPS16/RPL18/RPL35A/RPL38/RPS28/RPL12/RPL36/RPL19/RPS15A/RPS27/RPL24/RPL27/UBA52/RPL23A/RPS21/RPL14/RPS14/RPS9/RPS3/RPS6/RPL22/RPL31/RPL34/RPS10/RPL36AL/RPS24/RPS15/RPS27L/RPL32/RPL37/RPL15/RPS17/RPL29/RPL8/RPL9/RPS27A/MRPS21/FAU/RPS7/RPL41/RPS5/RPS23/RPL35/RPS4X/RPS18/RPL10L/RPL6/RPL7/RPLP0
hsa05152	hsa05152	Tuberculosis	168	0.37618632044651	2.02516474834913	4.42894e-07	3.86195649514039e-06	1.76080635794345e-06	4478	tags=48%, list=28%, signal=35%	CD209/CORO1A/SYK/IL10RA/ITGAM/FCER1G/MRC2/FCGR2A/HLA-DMA/HLA-DPB1/FCGR2B/CR1/IL1A/CLEC7A/TLR4/HLA-DMB/TCIRG1/PLA2R1/BCL2/MAPK3/HLA-DOA/CIITA/ATP6AP1/NOD2/CALML4/PPP3CB/CTSS/FCGR3B/MRC1/ITGB2/HLA-DQA1/RFXANK/KSR1/ATP6V1H/TLR6/BAX/TGFB2/CTSD/IRAK1/IL18/CASP10/VDR/LSP1/SPHK1/HLA-DRA/CD74/TGFB3/CAMP/IFNGR2/HLA-DPA1/RFX5/RAB7A/HLA-DQB1/MAPK9/AKT3/MAPK13/IL10/IFNGR1/CLEC4E/TLR1/TRADD/PLK3/CASP8/HLA-DOB…
hsa04144	hsa04144	Endocytosis	230	0.346231617915154	1.93884232421581	4.54999e-07	3.86195649514039e-06	1.76080635794345e-06	4899	tags=49%, list=31%, signal=34%	ARPC2/MVB12B/GRK5/SH3KBP1/HLA-E/FOLR2/CYTH4/GIT2/WIPF1/SMURF2/VPS45/IST1/WIPF2/EHD4/EHD1/CYTH1/ARAP1/ARPC3/CYTH3/AP2S1/ARPC1B/ARAP3/CAV1/CBLB/RAB31/EHD3/SNX5/PRKCI/ACAP1/VPS37B/HLA-C/CLTA/RUFY1/CXCR2/IGF1R/HLA-B/SNX6/HLA-G/KIF5B/ARPC4/ASAP1/PML/PIP5K1B/AP2A2/VPS4A/HLA-A/CAPZA1/CYTH2/DAB2/CCR5/HSPA6/DNM3/CBL/HLA-F/VPS35/CHMP7/IL2RB/IL2RG/ARRB2/SMAP2/MVB12A/RAB10/SH3GLB1/CHMP4B/RAB7A/PIP5K1C/AP2B1/…
hsa04820	hsa04820	Cytoskeleton in muscle cells	226	0.348339531938158	1.94817935138291	8.21403e-07	6.72768375393586e-06	3.06739559160478e-06	3881	tags=40%, list=24%, signal=31%	ITGA9/HSPG2/DCN/BGN/COL5A1/AMPD3/SDC3/COL4A4/COL1A2/TPM4/FBN1/AMPD1/LAMA2/ITGB8/MYL9/VIM/FBLN2/TPM2/COL3A1/VCAN/COL4A2/MYH10/NID2/COL6A3/COL6A1/FMNL2/THBS2/COL1A1/COMP/ITGA4/ITGA3/ITGB7/CAPZA1/COL4A1/ITGA2/AGRN/COL5A2/SYNPO2/COL6A6/ZYX/MYL4/TLN1/FMNL3/TPM1/SGCA/FHL2/ITGB5/LMOD1/LAMA1/FBN2/PDLIM1/SGCD/COL6A2/ITGAV/AMPD2/SSPN/ITGB4/DTNA/PDLIM3/THBS3/CSRP1/ENO2/ATP1B3/TPM3/TNNI2/SPTAN1/CAPZB/FHL1/EL…
hsa04611	hsa04611	Platelet activation	118	0.415660431109359	2.09293175419177	9.54812e-07	7.63849229105266e-06	3.48266631385204e-06	3420	tags=48%, list=21%, signal=38%	TBXA2R/SYK/PIK3CD/FERMT3/FCER1G/FCGR2A/ADCY4/PIK3R5/P2RY1/PLCB2/LCP2/PTGIR/BTK/ADCY7/PLCG2/PTGS1/RASGRP1/ADCY3/COL1A2/GUCY1A2/LYN/PIK3R3/COL3A1/MAPK3/PRKCI/TBXAS1/VASP/PIK3R6/PRKACB/COL1A1/PIK3CG/ITPR3/VWF/P2RY12/GNAI2/ITGA2/VAMP8/FYN/ORAI1/TLN1/RASGRP2/PLCB3/F2R/ARHGEF1/MYL12A/GNA13/GNAS/AKT3/PRKG1/PPP1R12A/MAPK13/ACTB/ADAMTS13/PLA2G4A/P2RX1/MYL12B/SNAP23
hsa04976	hsa04976	Bile secretion	76	-0.441636	-2.25734	1.02256e-06	7.99458137471895e-06	3.64502027182718e-06	2912	tags=59%, list=18%, signal=49%	SLC4A5/UGT2A3/SLC9A3/PRKACA/SLC51A/ATP1A4/ABCC3/ADCY9/UGT2B28/EPHX1/NR1H4/HMGCR/AQP4/ABCC2/SLC4A2/CYP7A1/ATP1B4/RXRA/ADCY6/ABCB1/ABCG2/ADCY1/ABCB4/UGT1A6/NR0B2/CA2/KCNN2/LDLR/SCARB1/ABCB11/SLC10A1/SULT2A1/BAAT/SLCO1A2/UGT2B15/UGT2B4/SLC27A5/SLC22A1/CYP3A4/SLC22A7/AQP9/SLCO1B3/SLCO1B1/ABCG8/ABCG5
hsa00980	hsa00980	Metabolism of xenobiotics by cytochrome P450	57	-0.484593	-2.28284	1.6083e-06	1.22945744621194e-05	5.60554343591122e-06	4315	tags=61%, list=27%, signal=45%	CYP2A13/AKR1C1/GSTA3/UGT2A3/GSTA4/CYP2D6/AKR7A2/AKR7A3/UGT2B28/ALDH3B2/EPHX1/GSTO1/GSTA1/CYP3A5/MGST2/UGT1A6/CYP2A6/CYP2A7/ADH5/MGST1/CYP1A1/SULT2A1/ADH1C/UGT2B15/UGT2B4/CYP1A2/CYP2E1/ADH1A/HSD11B1/ADH4/CYP2B6/ADH6/CYP3A4/CYP2C9/ADH1B
hsa05140	hsa05140	Leishmaniasis	70	0.485011579279418	2.21413893737362	1.65474e-06	1.23745688195382e-05	5.64201577145409e-06	3935	tags=53%, list=25%, signal=40%	CYBA/ITGAM/PRKCB/NCF4/FCGR2A/HLA-DMA/HLA-DPB1/PTPN6/CYBB/NCF2/CR1/IL1A/TLR4/HLA-DMB/MAPK3/HLA-DOA/FCGR3B/ITGB2/ITGA4/HLA-DQA1/NCF1/TGFB2/IRAK1/MARCKSL1/HLA-DRA/TGFB3/IFNGR2/HLA-DPA1/HLA-DQB1/MAPK13/IL10/IFNGR1/HLA-DOB/NFKBIA/TRAF6/IRAK4/JAK2
hsa03060	hsa03060	Protein export	28	-0.622824	-2.40858	2.39736e-06	1.75466636714212e-05	8.00016183305311e-06	2778	tags=50%, list=17%, signal=41%	SPCS1/SRP19/SPCS2/GET4/UBL4A/SRP9/SRP54/SEC63/SEC61A2/IMMP2L/SEC61A1/SRPRB/SEC61B/HSPA5
hsa00120	hsa00120	Primary bile acid biosynthesis	17	-0.736285	-2.46554	2.53274e-06	1.81513149346505e-05	8.27584432454997e-06	3101	tags=82%, list=19%, signal=66%	HSD3B7/AMACR/CYP7A1/CYP7B1/CYP39A1/AKR1D1/BAAT/AKR1C4/SCP2/CYP8B1/SLC27A5/CYP27A1/HSD17B4/ACOX2
hsa04940	hsa04940	Type I diabetes mellitus	39	0.57354382413065	2.30795121537298	3.78493e-06	2.6571749928472e-05	1.21150267421736e-05	3534	tags=59%, list=22%, signal=46%	HLA-E/CD86/HLA-DMA/HLA-DPB1/IL1A/HLA-DMB/HLA-DOA/HLA-C/PTPRN2/HLA-B/HLA-DQA1/HLA-G/CD28/HLA-A/HLA-F/HLA-DRA/HLA-DPA1/CD80/HLA-DQB1/FASLG/PRF1/HLA-DOB/GZMB
hsa00900	hsa00900	Terpenoid backbone biosynthesis	21	-0.678171	-2.43355	6.01324e-06	4.13711197587641e-05	1.88625974420314e-05	2793	tags=71%, list=17%, signal=59%	PDSS1/HMGCR/PCYOX1/FDPS/ZMPSTE24/IDI2/MVD/HMGCS1/MVK/IDI1/NUS1/ACAT2/HMGCS2/PDSS2/ACAT1
hsa05132	hsa05132	Salmonella infection	239	0.323651624991776	1.82264837280154	7.56066e-06	5.09974066289591e-05	2.32515715658351e-05	4661	tags=44%, list=29%, signal=32%	ARPC2/PYCARD/TLR5/PIK3CD/NCKAP1L/LY96/CYTH4/EXOC4/RRAS/RHOG/FHOD1/MLKL/VPS11/PLEKHM2/CYTH1/KLC1/M6PR/NLRC4/TLR4/PAK1/NAIP/PTPRC/ARPC3/CASP1/PLEKHM1/BCL2/CYTH3/ARPC1B/MYL9/BAK1/MAPK3/NOD1/DYNLRB1/FLNA/RIPK3/DCTN2/NLRP3/PKN1/PIK3CG/RHOH/KIF5B/ARPC4/TLR6/PODXL/LEF1/BAX/IRAK1/IL18/CYTH2/TCF7/RAB7B/RPS3/RALA/CXCL8/MYL12A/DYNLT1/IKBKB/S100A10/SNX9/RAB7A/VPS39/TUBA1A/MAPK9/ANXA2/DYNC2LI1/AKT3/TUBB2B/DCT…
hsa04640	hsa04640	Hematopoietic cell lineage	92	0.4275453586812	2.05299025983582	7.8731e-06	5.11008930375149e-05	2.32987547814863e-05	3629	tags=43%, list=23%, signal=34%	FLT3LG/ITGAM/CSF1R/HLA-DMA/HLA-DPB1/CD1D/CD3D/CR1/CD44/IL1A/CD24/CD33/HLA-DMB/CD2/HLA-DOA/CD36/ITGA4/HLA-DQA1/CD38/IL7R/ITGA3/ITGA2/CD4/CD3G/CSF2RA/CD8A/HLA-DRA/CSF3R/HLA-DPA1/MS4A1/HLA-DQB1/CD59/CD7/IL2RA/CD37/HLA-DOB/CD55/IL3RA/ITGA1/CD19
hsa04670	hsa04670	Leukocyte transendothelial migration	107	0.404422495014912	1.99384868544251	7.83468e-06	5.11008930375149e-05	2.32987547814863e-05	3445	tags=45%, list=22%, signal=35%	CYBA/PECAM1/PIK3CD/ITGAM/PRKCB/RASSF5/NCF4/THY1/CYBB/JAM3/CLDN10/NCF2/PLCG2/RAC2/MMP2/MYL9/PIK3R3/ITGAL/PLCG1/VAV1/VAV3/CLDN11/CDH5/VASP/ITGB2/ITGA4/RHOH/NCF1/GNAI2/MSN/JAM2/VCAM1/MYL12A/CXCL12/EZR/SIPA1/CD99/ACTN1/PXN/MAPK13/CLDN4/ACTB/ITK/CLDN7/CXCR4/PTK2B/MYL12B/VCL
hsa04950	hsa04950	Maturity onset diabetes of the young	24	-0.635864	-2.3927	1.00345e-05	6.39233914719637e-05	2.91449979477435e-05	2492	tags=50%, list=16%, signal=42%	NEUROD1/HNF4A/RFX6/IAPP/FOXA2/HHEX/NR5A2/HNF1A/PKLR/HNF4G/SLC2A2/FOXA3
hsa00340	hsa00340	Histidine metabolism	21	-0.666361	-2.39117	1.0506e-05	6.57105535881194e-05	2.99598301243262e-05	783	tags=52%, list=5%, signal=50%	ALDH9A1/ALDH2/FTCD/HAL/AMDHD1/ALDH1B1/ALDH7A1/MAOA/CNDP1/MAOB/ALDH3A2
hsa00250	hsa00250	Alanine, aspartate and glutamate metabolism	35	-0.560635	-2.32943	1.27604e-05	7.83856077181803e-05	3.57388480722426e-05	1882	tags=51%, list=12%, signal=45%	GPT/CPS1/GPT2/ASS1/GOT1/GOT2/GLS2/DDO/NIT2/AGXT/ALDH4A1/ASL/GLUD1/GFPT1/ALDH5A1/AGXT2/ABAT/GLUD2
hsa01230	hsa01230	Biosynthesis of amino acids	67	-0.43388	-2.11974	1.39004e-05	8.38902294151926e-05	3.82486052107212e-05	2393	tags=40%, list=15%, signal=34%	IDH3A/OTC/GPT/SHMT2/ENO3/SDSL/CPS1/ALDOC/GPT2/ASS1/NAGS/PRPS1/GOT1/PKLR/GOT2/ALDH18A1/ALDOB/SHMT1/PSAT1/ACO1/CTH/IDH2/ARG1/CBS/ASL/MAT1A/PC
hsa04975	hsa04975	Fat digestion and absorption	37	-0.532885	-2.23991	1.60574e-05	9.52367084212901e-05	4.34218774625833e-05	2115	tags=46%, list=13%, signal=40%	PLA2G1B/MOGAT2/PLA2G2A/SCARB1/GOT2/DGAT2/NPC1L1/AGPAT2/ACAT2/APOA1/PLA2G12A/ACAT1/PLA2G12B/MTTP/ABCG8/APOB/ABCG5
hsa03320	hsa03320	PPAR signaling pathway	72	-0.421388	-2.11624	1.94558e-05	0.0001134370108584	5.17200569703233e-05	4037	tags=54%, list=25%, signal=41%	FABP1/ADIPOQ/FABP7/PCK1/APOA2/APOC3/PPARG/ACAA1/APOA5/PLIN1/ACSL3/CYP7A1/PDPK1/RXRA/ACOX3/ACSL5/GK/HMGCS1/GK2/SCD/PLIN4/PCK2/DBI/CPT2/ACADM/APOA1/SCP2/CYP8B1/ACOX1/SLC27A5/PLIN5/HMGCS2/EHHADH/SLC27A2/ACSL1/ACADL/CYP27A1/ACOX2/PPARA
hsa04141	hsa04141	Protein processing in endoplasmic reticulum	155	-0.320867	-1.83137	2.08233e-05	0.000119386837340142	5.4432799154471e-05	3838	tags=39%, list=24%, signal=30%	STT3B/HERPUD1/HSPA4L/LMAN2/EIF2S1/SAR1A/ATXN3L/DDIT3/DERL2/TRAM1/DNAJC1/AMFR/SVIP/PREB/UGGT1/DNAJA2/CALR/ERP29/XBP1/BAG2/EDEM3/SEL1L2/RNF185/UBE2G1/SEL1L/EIF2AK3/SIL1/MAN1A2/UBE2D3/DNAJA1/UBXN8/OSTC/MBTPS2/DNAJC3/HYOU1/SEC24D/CANX/NGLY1/SEC23A/PDIA4/P4HB/MAGT1/SEC24A/SEC63/SEC61A2/SAR1B/MAN1A1/RAD23B/MAPK8/PDIA3/SEC61A1/SEC24B/SEC61B/NPLOC4/PDIA6/EDEM1/LMAN1/HSPA5/UBQLN1/UGGT2/CUL1
hsa00330	hsa00330	Arginine and proline metabolism	44	-0.509845	-2.27622	2.1465e-05	0.000121048644486165	5.51904774432024e-05	2002	tags=48%, list=12%, signal=42%	AOC1/GAMT/PRODH2/HOGA1/GOT1/L3HYPDH/GOT2/ALDH18A1/DAO/ALDH9A1/ALDH2/ALDH1B1/GATM/ALDH7A1/ARG1/ALDH4A1/MAOA/CNDP1/MAOB/ALDH3A2/SAT2
hsa00053	hsa00053	Ascorbate and aldarate metabolism	18	-0.682467	-2.30702	2.22206e-05	0.000123288656109967	5.6211780172537e-05	4358	tags=78%, list=27%, signal=57%	MIOX/AKR1A1/UGT2A3/UGDH/UGT2B28/UGT1A6/ALDH9A1/ALDH2/UGT2B15/UGT2B4/ALDH1B1/ALDH7A1/RGN/ALDH3A2
hsa05169	hsa05169	Epstein-Barr virus infection	191	0.330369287140819	1.80464365427087	2.35676e-05	0.000128686572319033	5.86728864000488e-05	5076	tags=47%, list=32%, signal=32%	SYK/PIK3CD/HLA-E/TRAF5/RBPJ/ENTPD1/HLA-DMA/CIR1/HLA-DPB1/CD3D/BTK/PLCG2/JAK3/CD44/RUNX3/HLA-DMB/BCL2/VIM/BAK1/LYN/PIK3R3/ITGAL/HLA-DOA/HLA-C/NFKBIE/CCND2/HLA-B/HLA-DQA1/HLA-G/NCOR2/RB1/E2F3/BAX/IRAK1/HLA-A/TAPBP/CD3G/IKBKE/CCND3/HLA-F/DDB2/IKBKB/HLA-DRA/HLA-DPA1/IFNAR2/E2F2/HLA-DQB1/TAP1/MAPK9/TYK2/AKT3/MDM2/IRF3/CD247/MAPK13/TRADD/CASP8/HLA-DOB/OAS1/CCNE1/CD19/OAS2/NFKBIA/MAPK10/TRAF6/SNW1/TNFAI…
hsa00350	hsa00350	Tyrosine metabolism	36	-0.534698	-2.24238	2.77137e-05	0.000148960995263718	6.7916732846677e-05	3275	tags=56%, list=20%, signal=44%	PNMT/FAH/TYR/ALDH3B2/FAHD1/HGD/GSTZ1/TAT/GOT1/ADH5/GOT2/ADH1C/ADH1A/ADH4/DDC/ADH6/MAOA/MAOB/AOX1/ADH1B
hsa00270	hsa00270	Cysteine and methionine metabolism	49	-0.476261	-2.16286	3.17422e-05	0.000167101211065429	7.61875166730383e-05	3694	tags=55%, list=23%, signal=43%	AHCYL1/ENOPH1/DNMT3B/PHGDH/GCLM/BHMT/MDH1/LDHAL6A/MDH2/MPST/SDSL/AHCY/TAT/GOT1/TST/GCLC/GOT2/GNMT/PSAT1/CTH/ADI1/CBS/CDO1/LDHA/MAT1A/AGXT2/BHMT2
hsa05166	hsa05166	Human T-cell leukemia virus 1 infection	216	0.326065765825742	1.79966607833237	3.20601e-05	0.000167101211065429	7.61875166730383e-05	5263	tags=48%, list=33%, signal=33%	PIK3CD/HLA-E/STAT5A/HLA-DMA/ADCY4/HLA-DPB1/MMP7/CD3D/LCK/ADCY7/JAK3/ADCY3/HLA-DMB/PIK3R3/ITGAL/MAP3K1/MAPK3/TCF3/HLA-DOA/ETS1/HLA-C/SLC25A6/CCND2/TSPO/PPP3CB/PRKACB/HLA-B/NFATC1/ITGB2/HLA-DQA1/HLA-G/CDKN2B/MAP3K3/RB1/E2F3/BAX/TGFB2/HLA-A/CD4/CD3G/CREB5/TRRAP/CCND3/HLA-F/TLN1/IL2RB/IL2RG/IKBKB/HLA-DRA/TGFB3/HLA-DPA1/E2F2/HLA-DQB1/MAPK9/MAD1L1/AKT3/MSX2/IL2RA/ATM/HLA-DOB/CREB1/CCNE1/BUB3/GPS2/SLC2A…
hsa00061	hsa00061	Fatty acid biosynthesis	17	-0.686411	-2.29853	3.88063e-05	0.000199123046617306	9.07874355752098e-05	2973	tags=65%, list=19%, signal=53%	MECR/HSD17B8/MCAT/ACSL3/FASN/ACSL5/ACACB/OXSM/CBR4/ACACA/ACSL1
hsa05145	hsa05145	Toxoplasmosis	103	0.392329979280473	1.93311202372608	3.93615e-05	0.000199123046617306	9.07874355752098e-05	4774	tags=55%, list=30%, signal=39%	IL10RA/LY96/ALOX5/LAMC3/HLA-DMA/HLA-DPB1/PIK3R5/LAMB1/TLR4/HLA-DMB/LAMA2/BCL2/MAPK3/HLA-DOA/LAMC2/CIITA/PIK3R6/LAMC1/PIK3CG/HLA-DQA1/TGFB2/GNAI2/IRAK1/LAMB2/CCR5/HSPA6/LAMA1/IKBKB/HLA-DRA/TGFB3/IFNGR2/HLA-DPA1/LAMB3/HLA-DQB1/MAPK9/TYK2/AKT3/MAPK13/IL10/IFNGR1/LAMA4/CASP8/HLA-DOB/LAMA5/IL10RB/NFKBIA/MAPK10/TRAF6/IRAK4/JAK2/ITGB1/TGFB1/BIRC7/BAD/MAP2K6/HLA-DQB2/JAK1
hsa04621	hsa04621	NOD-like receptor signaling pathway	170	0.335549671933965	1.80891809061096	5.60992e-05	0.00027968303439182	0.000127517662559306	4880	tags=45%, list=30%, signal=31%	CYBA/PYCARD/GBP2/CARD16/IFI16/TRAF5/CARD6/CXCL1/NLRP1/CYBB/PLCB2/RNASEL/AIM2/PSTPIP1/NLRC4/TLR4/ANTXR1/NAIP/GABARAP/CTSB/CASP1/BCL2/MAPK3/NOD1/TRPV2/PRKCD/NOD2/RIPK3/NLRP3/PKN1/ITPR3/GBP5/NLRP7/IL18/IKBKE/CARD8/DNM1L/TXNIP/CXCL8/PLCB3/GBP4/IKBKB/CAMP/IFNAR2/MAPK9/MAP1LC3A/TYK2/IRF3/MAPK13/CCL5/GBP3/CCL2/CASP8/OAS1/P2RX7/CXCL3/OAS2/NFKBIA/MAPK10/TRAF6/TNFAIP3/CASP5/IRAK4/OAS3/VDAC2/MAVS/NLRP12/PYD…
hsa00220	hsa00220	Arginine biosynthesis	22	-0.605112	-2.2046	5.87276e-05	0.000288604098973089	0.000131585100204989	2261	tags=68%, list=14%, signal=59%	ARG2/NOS2/OTC/GPT/CPS1/GPT2/ASS1/NAGS/GOT1/GOT2/GLS2/ARG1/ASL/GLUD1/GLUD2
hsa04672	hsa04672	Intestinal immune network for IgA production	43	0.508275783165387	2.07860721242659	6.4509e-05	0.00031255050359884	0.000142503136585762	3233	tags=51%, list=20%, signal=41%	TNFSF13/CD86/HLA-DMA/HLA-DPB1/CCR10/TNFRSF17/HLA-DMB/HLA-DOA/ITGA4/HLA-DQA1/CD28/ITGB7/TNFSF13B/CCL28/HLA-DRA/CXCL12/HLA-DPA1/CD80/HLA-DQB1/IL10/CXCR4/HLA-DOB
hsa00790	hsa00790	Folate biosynthesis	23	-0.607131	-2.23248	6.74454e-05	0.000322239242471946	0.00014692058484798	2740	tags=65%, list=17%, signal=54%	AKR1C3/MOCS1/FPGS/TPH1/DHFR/SPR/PTS/PCBD2/MOCS2/MOCOS/GCH1/GPHN/PCBD1/GGH/QDPR
hsa00785	hsa00785	Lipoic acid metabolism	17	-0.670324	-2.24466	6.91185e-05	0.000325709310415422	0.000148502714969088	3298	tags=59%, list=21%, signal=47%	DLST/PDHB/GLDC/BCKDHA/AMT/DLAT/DLD/DHTKD1/BCKDHB/OGDHL
hsa05340	hsa05340	Primary immunodeficiency	36	0.542975549576173	2.11950281559039	7.05831e-05	0.000328115906751062	0.000149599969724321	2544	tags=47%, list=16%, signal=40%	CD3D/LCK/BTK/JAK3/PTPRC/CIITA/DCLRE1C/RFXANK/IL7R/ZAP70/ADA/CD4/ORAI1/IL2RG/CD8A/RFX5/TAP1
hsa04148	hsa04148	Efferocytosis	152	0.340915269883557	1.7972033390935	8.65386e-05	0.000396923676669436	0.000180971933365196	3969	tags=45%, list=25%, signal=34%	PECAM1/ALOX5/C1QB/C1QA/SIGLEC10/PTPN6/VPS8/VPS11/STAB1/TIMD4/NR1H3/CD24/CASP1/MAPK3/PTGER4/GAS6/HAVCR2/DUSP7/AXL/ANO3/C1QC/NFATC1/CD36/MAPKAPK2/DNMT3A/TYRO3/P2RY12/MERTK/PTGER2/DUSP4/SIRPG/LIPA/RAB7B/STAB2/CD47/ADAM9/ATP2A3/ANO9/ITGB5/SPHK1/GULP1/ADAM17/ITGAV/P2RY6/RAB7A/VPS39/ATP8A1/PBX1/SIRPB1/PLA2G15/MAPK13/IL10/ADAM10/CPT1C/HIF1A/VPS16/DUSP5/CREB1/MEGF11/RAB5B/NR1H2/TGFBRAP1/SLC2A1/THBS1/PPAR…
hsa00983	hsa00983	Drug metabolism - other enzymes	59	-0.424782	-2.01565	9.12966e-05	0.000407870309754372	0.000185962901326198	3194	tags=53%, list=20%, signal=42%	GSTA3/GMPS/UGT2A3/GSTA4/NME7/DPYD/UGT2B28/GSTO1/UCK1/NME4/NAT1/GSTA1/MGST2/UGT1A6/CYP2A6/CYP2A7/NAT2/UCKL1/CMPK1/MGST1/UMPS/CDA/UGT2B15/UGT2B4/TPMT/CYP2E1/CES2/CYP3A4/XDH/DPYS/UPB1
hsa05162	hsa05162	Measles	129	0.349618707557517	1.79265385864703	9.04375e-05	0.000407870309754372	0.000185962901326198	5076	tags=48%, list=32%, signal=33%	CD209/PIK3CD/STAT5A/CD3D/FCGR2B/JAK3/IL1A/TLR4/BCL2/BAK1/PIK3R3/CBLB/CCND2/CD28/MX2/BAX/IRAK1/CD3G/IKBKE/MSN/SLAMF1/CCND3/HSPA6/TLR7/IL2RB/IL2RG/IKBKB/IFNAR2/MAPK9/FASLG/TYK2/EIF3H/AKT3/IL2RA/IRF3/CSNK2A1/TRADD/CASP8/OAS1/CCNE1/OAS2/NFKBIA/MAPK10/TRAF6/TNFAIP3/MX1/CDK4/IRAK4/APAF1/CDK6/OAS3/MAVS/CSNK2B/ADAR/EIF2AK4/BAD/JAK1/IRF9/PIK3R2/TRAF3/CSNK2A2/CASP3
hsa00561	hsa00561	Glycerolipid metabolism	53	-0.439746	-2.05795	0.000103147	0.00044914710752531	0.000204782493945138	2099	tags=42%, list=13%, signal=36%	MOGAT2/DGKB/AGPAT5/GK/MOGAT1/LCLAT1/GK2/MGLL/AGPAT3/DGAT2/LIPG/ALDH9A1/ALDH2/AGPAT2/PNPLA3/ALDH1B1/ALDH7A1/LPIN2/LIPC/GLYCTK/GPAM/ALDH3A2
hsa05320	hsa05320	Autoimmune thyroid disease	46	0.489864793837189	2.04008752484847	0.000103069	0.00044914710752531	0.000204782493945138	3534	tags=48%, list=22%, signal=37%	HLA-E/CD86/HLA-DMA/HLA-DPB1/HLA-DMB/HLA-DOA/HLA-C/HLA-B/HLA-DQA1/HLA-G/CD28/HLA-A/HLA-F/HLA-DRA/HLA-DPA1/CD80/HLA-DQB1/FASLG/IL10/PRF1/HLA-DOB/GZMB
hsa00010	hsa00010	Glycolysis / Gluconeogenesis	64	-0.411771	-2.00528	0.000110948	0.00047707726379159	0.000217516867518197	2249	tags=39%, list=14%, signal=34%	FBP1/LDHAL6A/ACSS2/ENO3/ALDOC/G6PC2/DLAT/ADH5/PKLR/MINPP1/PCK2/DLD/ALDH9A1/ALDH2/ALDOB/ADH1C/ALDH1B1/ADH1A/ALDH7A1/ADH4/ADH6/LDHA/PGM1/ADH1B/ALDH3A2
hsa05146	hsa05146	Amoebiasis	101	0.369214922449495	1.81842011998262	0.000127245	0.000540398077262465	0.000246387128250022	4449	tags=47%, list=28%, signal=34%	PIK3CD/ITGAM/LAMC3/PRKCB/CXCL1/SERPINB6/PLCB2/CD1D/GNA15/LAMB1/TLR4/COL4A4/COL1A2/LAMA2/PIK3R3/COL3A1/LAMC2/COL4A2/LAMC1/PRKACB/COL1A1/ITGB2/TGFB2/COL4A1/LAMB2/RAB7B/LAMA1/CXCL8/PLCB3/TGFB3/RAB7A/LAMB3/GNAS/ACTN1/IL10/COL4A3/LAMA4/LAMA5/RAB5B/VCL/CXCL3/HSPB1/SERPINB9/COL4A5/TGFB1/PLCB4/RAB5C
hsa04666	hsa04666	Fc gamma R-mediated phagocytosis	89	0.392993357111363	1.88072912461417	0.000137685	0.000557220339964023	0.000254057009347122	1774	tags=37%, list=11%, signal=33%	ARPC2/HCK/SYK/PIK3CD/MYO10/PRKCB/INPP5D/FCGR2A/FCGR2B/PLCG2/RAC2/PAK1/PTPRC/ARPC3/ARPC1B/LYN/PIK3R3/MAPK3/MARCKS/PLCG1/LAT/VAV1/VAV3/WASF2/VASP/PRKCD/FCGR3B/ARPC4/ASAP1/PIP5K1B/GAB2/NCF1/MARCKSL1
hsa05135	hsa05135	Yersinia infection	132	0.352537635890083	1.81874987492253	0.000137152	0.000557220339964023	0.000254057009347122	3875	tags=45%, list=24%, signal=34%	ARPC2/PYCARD/PIK3CD/GIT2/FCGR2A/WIPF1/LCP2/RHOG/LCK/WIPF2/RAC2/NLRC4/TLR4/ARPC3/CASP1/ARPC1B/PIK3R3/MAPK3/PLCG1/LAT/VAV1/VAV3/WASF2/SKAP2/NLRP3/NFATC1/PKN1/ITGA4/ARPC4/PIP5K1B/ZAP70/IRAK1/IL18/CD4/WAS/CXCL8/RPS6KA1/ARHGEF1/CD8A/IKBKB/PIP5K1C/MAPK9/AKT3/IRF3/PXN/MAPK13/IL10/ACTB/CCL2/ELMO2/RPS6KA2/PTK2B/NFKBIA/MAPK10/TRAF6/RPS6KA6/IRAK4/ACTR3/LIMK1
hsa04932	hsa04932	Non-alcoholic fatty liver disease	145	-0.309017	-1.74094	0.000134939	0.000557220339964023	0.000254057009347122	3404	tags=34%, list=21%, signal=27%	NDUFB9/PPARG/PIK3CB/MAPK11/COX5A/UQCRC1/COX7B2/COX8C/XBP1/MLX/NDUFB5/LEPR/COX6C/PRKAG2/NDUFA5/NDUFB6/AKT2/NFKB1/RXRA/NDUFS6/EIF2AK3/NDUFAB1/CYC1/NDUFA10/MAPK14/AKT1/IL6R/PIK3R1/CYCS/SREBF1/PRKAA1/SDHC/INSR/PKLR/SDHD/NDUFS1/MAPK8/ITCH/PRKAB2/NDUFV2/NDUFS2/CYP2E1/SDHB/IRS1/ADIPOR2/IRS2/MLXIPL/SDHA/CEBPA/PPARA
hsa04151	hsa04151	PI3K-Akt signaling pathway	346	0.274571558377252	1.60427169487017	0.000136848	0.000557220339964023	0.000254057009347122	3935	tags=35%, list=25%, signal=27%	SYK/PIK3CD/FLT3LG/ITGA9/GRB2/CSF1R/LAMC3/ANGPT1/PIK3R5/LPAR5/LAMB1/SPP1/GNB4/LPAR6/PDGFRB/JAK3/GYS1/TLR4/COL4A4/COL1A2/LAMA2/BCL2/ITGB8/PIK3R3/MAPK3/YWHAB/LAMC2/COL4A2/TNC/LPAR2/PIK3R6/CCND2/COL6A3/COL6A1/LAMC1/GNGT2/IGF1R/THBS2/COL1A1/EFNA5/COMP/PKN1/PIK3CG/ITGA4/MYB/IL7R/ITGA3/ITGB7/VWF/G6PC3/COL4A1/ITGA2/TEK/FGF1/LAMB2/RPS6/CREB5/GNG8/CCND3/COL6A6/FGFR1/PPP2R5C/ITGB5/LAMA1/TNN/IL2RB/F2R/IL2RG/…
hsa05321	hsa05321	Inflammatory bowel disease	61	0.437642009690164	1.95841446802058	0.000152142	0.000608567194077424	0.000277467906724407	3233	tags=44%, list=20%, signal=35%	TLR5/GATA3/HLA-DMA/HLA-DPB1/IL21R/IL1A/TLR4/HLA-DMB/HLA-DOA/NOD2/IL12RB1/NFATC1/HLA-DQA1/TGFB2/IL18/IL2RG/HLA-DRA/TGFB3/IFNGR2/HLA-DPA1/HLA-DQB1/MAF/TBX21/IL10/IFNGR1/IL12RB2/HLA-DOB
hsa05167	hsa05167	Kaposi sarcoma-associated herpesvirus infection	188	0.319463936077901	1.73834893580657	0.000162864	0.000639930394798383	0.000291767530064134	4807	tags=43%, list=30%, signal=30%	HCK/SYK/PIK3CD/HLA-E/CCR1/CXCL1/PREX1/CD86/PIK3R5/GNB4/PLCG2/BAK1/LYN/PIK3R3/MAPK3/PLCG1/HLA-C/PIK3R6/CALML4/PPP3CB/GNGT2/MICB/HLA-B/NFATC1/PIK3CG/MAPKAPK2/HLA-G/ITPR3/RB1/E2F3/LEF1/BAX/HLA-A/UBA52/CLEC2B/TCF7/IKBKE/CCR5/GNG8/HLA-F/CXCL8/IKBKB/ATG14/IFNAR2/RPS27A/E2F2/MAPK9/MAP1LC3A/TYK2/AKT3/IRF3/MAPK13/IFNGR1/HIF1A/TRADD/CASP8/GNG11/GNG2/CREB1/TCF7L1/UBC/CXCL3/NFKBIA/MAPK10/CDK4/JAK2/SRC/CDK6/A…
hsa05014	hsa05014	Amyotrophic lateral sclerosis	315	-0.2436	-1.54728	0.000163703	0.000639930394798383	0.000291767530064134	4523	tags=38%, list=28%, signal=28%	NDUFA8/TUBB3/PSMD3/ATG101/VDAC1/SETX/UBQLN2/ULK1/NUP155/UQCRQ/TUBB1/NXT2/SEC13/ATF4/GPX2/NUP160/DNAH11/DNAH9/TUBAL3/TANK/DNAI1/NEFM/NDUFA6/NUP50/EIF2S1/SRSF7/TARDBP/PSMA5/DDIT3/KIF5A/NUP210L/RANBP2/KLC4/NDUFB9/NOS2/MAPK11/PSMC6/VAPB/GRIN1/COX5A/UQCRC1/PINK1/COX7B2/COX8C/ANXA7/HNRNPA2B1/TBK1/XBP1/GPX5/PPP3R2/CCS/CHCHD10/NDUFB5/PSMA7/CHMP2B/PSMD11/GRIA1/COX6C/DCTN6/NUP107/ATG2A/ATXN2/NDUFA5/DNAH5/S…
hsa05144	hsa05144	Malaria	46	0.473848315207103	1.97338540896606	0.000254819	0.000963272862671438	0.000439191115477492	3073	tags=46%, list=19%, signal=37%	PECAM1/CR1/TLR4/GYPC/ITGAL/THBS2/CD36/COMP/ITGB2/SELP/KLRB1/TGFB2/IL18/CXCL8/VCAM1/TGFB3/CD81/THBS3/HGF/IL10/CCL2
hsa04920	hsa04920	Adipocytokine signaling pathway	68	-0.383383	-1.88749	0.000253262	0.000963272862671438	0.000439191115477492	2599	tags=38%, list=16%, signal=32%	LEPR/PRKAG2/ACSL3/AKT2/STK11/NFKB1/AGRP/RXRA/APPL1/ACSL5/AKT1/CHUK/MTOR/PTPN11/G6PC2/PRKAA1/ACACB/PCK2/STAT3/MAPK8/PRKAB2/IRS1/ADIPOR2/ACSL1/IRS2/PPARA
hsa05222	hsa05222	Small cell lung cancer	92	0.384276768172531	1.84522284272451	0.000251195	0.000963272862671438	0.000439191115477492	4484	tags=48%, list=28%, signal=35%	PIK3CD/TRAF5/LAMC3/LAMB1/COL4A4/LAMA2/BCL2/BAK1/PIK3R3/LAMC2/COL4A2/MAX/RARB/LAMC1/CDKN2B/TRAF1/RB1/ITGA3/E2F3/BAX/COL4A1/ITGA2/LAMB2/LAMA1/DDB2/IKBKB/ITGAV/LAMB3/E2F2/AKT3/COL4A3/LAMA4/LAMA5/CCNE1/NFKBIA/ZBTB17/TRAF6/CDK4/APAF1/CDK6/ITGB1/COL4A5/CKS2/BIRC7
hsa00770	hsa00770	Pantothenate and CoA biosynthesis	21	-0.596552	-2.14067	0.00028758	0.00107530022270318	0.000490268461391595	3167	tags=71%, list=20%, signal=57%	PPCS/DPYD/PANK3/ENPP3/AASDHPPT/COASY/VNN1/ALDH2/ALDH1B1/CSAD/ENPP1/DPYS/UPB1/PANK1/ALDH3A2
hsa05164	hsa05164	Influenza A	156	0.330694643790118	1.75684113040015	0.000317735	0.00117527616743597	0.000535851128971726	4778	tags=46%, list=30%, signal=33%	PYCARD/PIK3CD/PRKCB/NXF3/HLA-DMA/HLA-DPB1/RNASEL/IL1A/TLR4/HNRNPUL1/HLA-DMB/CASP1/BAK1/PIK3R3/MAPK3/HLA-DOA/CIITA/SLC25A6/NLRP3/HLA-DQA1/PML/MX2/BAX/IL18/IKBKE/CCND3/TLR7/CXCL8/IKBKB/HLA-DRA/IFNGR2/HLA-DPA1/IFNAR2/HLA-DQB1/FASLG/TYK2/AKT3/IRF3/IFNGR1/CCL5/ACTB/CCL2/TRADD/NXF1/TPSAB1/CASP8/HLA-DOB/OAS1/PRSS2/OAS2/NFKBIA/MX1/CDK4/IRAK4/APAF1/JAK2/CDK6/KPNA2/OAS3/CALCOCO2/IL33/MAVS/NXT1/RAB11B/TNFRS…
hsa05131	hsa05131	Shigellosis	213	0.297060249235216	1.63807084159955	0.000376733	0.00137868125996613	0.000628590904941716	3877	tags=37%, list=24%, signal=28%	ARPC2/PYCARD/HK1/TLR5/PIK3CD/ARHGEF2/TRAF5/CYTH4/HCLS1/PLCB2/CYTH1/PLCG2/CD44/FNBP1/NLRC4/TLR4/HK3/NAIP/TECPR1/ARPC3/CASP1/BCL2/CYTH3/ARPC1B/MYL9/PIK3R3/MAPK3/PLCG1/NOD1/WASF2/PLCD1/PRKCD/NLRP3/CAPN2/ARPC4/ITPR3/BAX/IL18/UBA52/CYTH2/TLN1/CXCL8/PLCB3/RPS6KA5/MYL12A/IKBKB/HK2/ATG14/CAPNS1/RPS27A/MAPK9/MAP1LC3A/AKT3/MDM2/RBX1/ACTN1/IRF3/ILK/PXN/MAPK13/PRKCQ/CCL5/ACTB/ATM/TRADD/ELMO2/UBE2D1/MYL12B/VC…
hsa04659	hsa04659	Th17 cell differentiation	103	0.363418560764943	1.7906579322548	0.000388141	0.0014054796861358	0.000640809281622505	3233	tags=40%, list=20%, signal=32%	STAT5A/GATA3/IL27RA/HLA-DMA/HLA-DPB1/IL21R/CD3D/LCK/JAK3/EBI3/HLA-DMB/MAPK3/HLA-DOA/PLCG1/LAT/NFKBIE/PPP3CB/IL12RB1/NFATC1/HLA-DQA1/ZAP70/CD4/CD3G/IRF4/IL2RB/IL2RG/IKBKB/HLA-DRA/IFNGR2/HLA-DPA1/HLA-DQB1/MAPK9/TYK2/IL2RA/TBX21/CD247/MAPK13/PRKCQ/IFNGR1/HIF1A/HLA-DOB
hsa01040	hsa01040	Biosynthesis of unsaturated fatty acids	19	-0.610362	-2.11359	0.000402492	0.00144226432533506	0.00065758073584738	3149	tags=68%, list=20%, signal=55%	ACAA1/HSD17B12/ACOX3/ELOVL3/ELOVL5/ELOVL6/SCD/BAAT/SCP2/ACOX1/ELOVL2/ACOT4/HSD17B4
hsa05203	hsa05203	Viral carcinogenesis	162	0.326842798623627	1.74920457714151	0.000410672	0.00145640262303256	0.000664026899730267	5647	tags=51%, list=35%, signal=33%	SYK/PIK3CD/HLA-E/STAT5A/TRAF5/GRB2/RBPJ/JAK3/HDAC9/PMAIP1/BAK1/LYN/PIK3R3/MAPK3/YWHAB/HLA-C/CCND2/HDAC7/PRKACB/HLA-B/MAPKAPK2/HLA-G/CDKN2B/TRAF1/RB1/BAX/PKM/HLA-A/CCR5/CREB5/CCND3/HLA-F/YWHAZ/MAD1L1/MDM2/ACTN1/IRF3/PXN/GSN/TRADD/HDAC11/CASP8/CREB1/CCNE1/ATP6V0D1/RASA2/SP100/NFKBIA/SNW1/KAT2A/CDK4/REL/SRC/CDK6/TBP/CHD4/CDC20/HRAS/BAD/CHEK1/CCR8/RBL1/VDAC3/HDAC2/JAK1/IRF9/PIK3R2/HDAC1/EGR3/TRAF3/CC…
hsa04070	hsa04070	Phosphatidylinositol signaling system	90	0.379919406398189	1.81612403443318	0.000442693	0.00155394215427085	0.000708498717828507	2844	tags=38%, list=18%, signal=31%	PIK3CD/ITPKB/PRKCB/INPP5D/PLCB2/PLCG2/DGKG/INPP4A/PIK3R3/DGKE/PLCG1/ITPK1/PIP4K2A/PI4KB/PLCD1/CALML4/DGKA/MTMR14/ITPR3/CDS1/PIP5K1B/INPP4B/MTMR2/PIP4K2B/INPP5B/DGKZ/DGKD/INPP5F/PLCB3/PIP5K1C/IP6K2/PI4K2A/CDIPT/MTMR3
hsa00760	hsa00760	Nicotinate and nicotinamide metabolism	36	-0.476064	-1.99649	0.000485536	0.00168459298490299	0.00076806718099922	2235	tags=44%, list=14%, signal=38%	SIRT4/PNP/ENPP3/NADK/NAPRT/NNT/SIRT5/NUDT13/NUDT12/QPRT/NAMPT/NNMT/ENPP1/NADK2/NT5E/AOX1
hsa04936	hsa04936	Alcoholic liver disease	135	-0.304337	-1.68835	0.000489707	0.00168459298490299	0.00076806718099922	2951	tags=34%, list=18%, signal=28%	IFNA14/PPARGC1A/TBK1/LPIN1/PRKAG2/IL17A/TIRAP/C2/FASN/AKT2/NFKB1/ACOX3/MAPK14/AKT1/CHUK/TAB3/SREBF1/PRKAA1/IFNA5/ACACB/MLYCD/SCD/ADH5/MAPK8/ALDH9A1/ALDH2/ACADM/PRKAB2/C3/ADH1C/ALDH1B1/LBP/ACOX1/CYP2E1/ACACA/ADH1A/ALDH7A1/ADH4/LPIN2/ADH6/ADIPOR2/CXCL2/ADH1B/PPARA/ALDH3A2/C5
hsa05414	hsa05414	Dilated cardiomyopathy	102	0.358433651088062	1.76687	0.000500403	0.00170434163598109	0.000777071308938748	4667	tags=45%, list=29%, signal=32%	ITGA9/SLC8A1/ADCY4/ADCY7/ADCY3/TPM4/LAMA2/ITGB8/TPM2/PRKACB/ITGA4/ITGA3/ITGB7/TGFB2/ITGA2/CACNA2D4/ATP2A3/TPM1/SGCA/ITGB5/LAMA1/CACNB3/SGCD/TGFB3/ITGAV/SSPN/ITGB4/CACNA2D1/DTNA/GNAS/ADRB1/TPM3/ACTB/ITGA7/ITGA8/CACNA1C/ITGA1/CACNA2D3/ITGA11/ITGB1/CACNB1/ADCY5/TTN/TGFB1/TNNC1/DES
hsa04740	hsa04740	Olfactory transduction	118	-0.311095	-1.68871	0.000508457	0.00171479760990725	0.000781838567552571	5993	tags=59%, list=37%, signal=37%	OR6B1/CAMK2D/OR51E1/OR7C1/ANO2/CAMK2B/OR1F1/OR3A1/OR10C1/OR2B6/OR1J2/OR1D5/OR10A3/OR8B2/OR2M4/NCALD/OR2K2/OR3A2/OR51M1/OR52D1/OR7C2/CAMK2A/PRKACG/OR2A4/OR12D2/OR2H1/OR2L13/OR2J3/OR1A1/OR3A3/OR4D1/OR11A1/OR7E24/SLC8A3/GUCY2D/SLC8A2/OR2J2/OR2B2/OR13C4/OR7A5/OR5P2/OR5K1/OR8G1/PRKACA/OR51B2/OR10H3/OR5H1/OR6A2/OR5L2/OR2F1/OR52A1/OR1Q1/OR8B8/CAMK2G/OR5V1/OR2W1/OR5I1/OR2S2/OR8D1/OR51B4/OR10D3/CNGA4/OR10…
hsa05150	hsa05150	Staphylococcus aureus infection	74	0.399269869473062	1.83667859596515	0.000569302	0.00190135790614748	0.000866898188543374	2522	tags=42%, list=16%, signal=35%	SELPLG/ITGAM/C1QB/C1QA/FCGR2A/HLA-DMA/HLA-DPB1/PTAFR/FCGR2B/FPR3/C3AR1/HLA-DMB/ITGAL/HLA-DOA/FCGR3B/C1QC/ITGB2/HLA-DQA1/DEFB1/CFD/SELP/MASP1/FPR1/KRT19/KRT23/C5AR1/HLA-DRA/CAMP/HLA-DPA1/KRT36/HLA-DQB1
hsa04064	hsa04064	NF-kappa B signaling pathway	99	0.360780631045497	1.77039831502562	0.00062388	0.00206360199882547	0.00094087116837514	5371	tags=55%, list=34%, signal=36%	SYK/LY96/TRAF5/PRKCB/CXCL1/LCK/BTK/PLCG2/TLR4/BCL2/LYN/PLCG1/LAT/PLAU/CARD11/LTB/TRAF1/CFLAR/ZAP70/IRAK1/TNFSF13B/CXCL8/VCAM1/IKBKB/CXCL12/CYLD/CSNK2A1/CCL21/PRKCQ/CCL19/ATM/TRADD/BCL2A1/CCL13/CXCL3/NFKBIA/TRAF6/TNFAIP3/IRAK4/CCL4/CARD14/ERC1/TNFRSF11A/PIDD1/CSNK2B/EDA/ICAM1/TNFSF11/TRAF3/CSNK2A2/RELB/PPP1R13L/CD40/TAB1
hsa04330	hsa04330	Notch signaling pathway	60	0.413398886300212	1.83710175799011	0.000654194	0.00212304330558764	0.000967972620968663	5087	tags=55%, list=32%, signal=38%	MFNG/LFNG/CTBP2/RBPJ/DTX3/CIR1/MAML2/ATXN1/APH1B/TLE4/JAG1/HEYL/NCOR2/TLE3/ADAM17/NOTCH4/DVL3/DLL1/PSEN1/NUMBL/NOTCH3/SNW1/KAT2A/NOTCH1/NCSTN/DVL2/MAML1/HDAC2/TLE2/PSENEN/HDAC1/PSEN2/HEY1
hsa05205	hsa05205	Proteoglycans in cancer	193	0.29423588317431	1.60509072018664	0.00065406	0.00212304330558764	0.000967972620968663	5298	tags=50%, list=33%, signal=34%	FZD2/PIK3CD/IQGAP1/GRB2/HSPG2/PRKCB/WNT2/RRAS/PPP1R12B/DCN/HCLS1/TIAM1/MRAS/PTPN6/LUM/HPSE/PLCG2/CD44/MMP2/TLR4/PAK1/COL1A2/SLC9A1/PIK3R3/CAV1/MAPK3/PLCG1/VAV1/VAV3/HSPB2/FLNA/GAB1/IGF1R/PLAU/PRKACB/COL1A1/ITPR3/FZD3/TGFB2/CD63/ITGA2/MSN/RPS6/FGFR1/CBL/DROSHA/ITGB5/ARHGEF1/EZR/EIF4B/ITGAV/FZD1/FASLG/AKT3/MDM2/PPP1R12A/HGF/PXN/MAPK13/ACTB/PLAUR/HIF1A/GPC3/WNT4/ANK3/PLCE1/THBS1/FZD7/ERBB2/PPP1CA/WN…
hsa04931	hsa04931	Insulin resistance	104	-0.323406	-1.72357	0.000771433	0.00248012039852572	0.00113077704828743	2225	tags=34%, list=14%, signal=29%	AKT2/RPS6KB1/PDPK1/NFKB1/CREB3L3/RPS6KA3/PPP1R3E/AKT1/PIK3R1/MTOR/PTPN11/G6PC2/SREBF1/PRKAA1/INSR/PPP1R3C/PYGL/ACACB/PTPRF/TRIB3/PCK2/STAT3/MAPK8/PRKAB2/AGT/GYS2/IRS1/SLC27A5/SLC27A2/IRS2/MLXIPL/GFPT1/SLC2A2/PPARA/PPP1R3B
hsa05208	hsa05208	Chemical carcinogenesis - reactive oxygen species	186	-0.261273	-1.5223	0.000814556	0.00259451288527621	0.00118293274145091	3088	tags=31%, list=19%, signal=25%	MAPK11/COX5A/UQCRC1/COX7B2/COX8C/KEAP1/AKR1C3/EPHX1/NDUFB5/COX6C/GSTO1/NDUFA5/KRAS/NDUFB6/EGF/AKT2/AHR/PDPK1/NFKB1/NDUFS6/MAPK1/SOD2/ACP1/NDUFAB1/CYC1/GSTA1/NDUFA10/MAPK14/AKT1/CHUK/MGST2/RAF1/PIK3R1/MAP2K1/PPIF/PTPN11/SDHC/EGFR/VEGFA/SDHD/NDUFS1/MAPK8/MGST1/CYP1A1/NDUFV2/CAT/NDUFS2/AKR1C4/CYP1A2/CYP2E1/SDHB/AS3MT/MET/SLC25A4/SDHA/EPHX2/SOD1
hsa05170	hsa05170	Human immunodeficiency virus 1 infection	196	0.289342018601956	1.58526148987068	0.00101188	0.00319345447359247	0.00145601198459387	3325	tags=33%, list=21%, signal=26%	SAMHD1/PIK3CD/HLA-E/TRAF5/PRKCB/CD3D/GNB4/PLCG2/RAC2/TLR4/PAK1/AP1S2/APOBEC3G/BCL2/BAK1/PIK3R3/MAPK3/AP1G2/PLCG1/APOBEC3C/HLA-C/CALML4/PPP3CB/GNGT2/APOBEC3F/HLA-B/NFATC1/HLA-G/ITPR3/TNFRSF1B/BAX/GNAI2/IRAK1/AP1B1/HLA-A/CD4/TAPBP/CD3G/CCR5/GNG8/PAK6/HLA-F/IKBKB/AP1M2/TAP1/MAPK9/FASLG/AKT3/RBX1/IRF3/APOBEC3B/PXN/CD247/MAPK13/CUL4B/ATM/TRADD/CXCR4/RNF7/CASP8/GNG11/GNG2/BST2/PTK2B
hsa04613	hsa04613	Neutrophil extracellular trap formation	106	0.347832310588443	1.71732058861471	0.00108879	0.003404943544519	0.00155243754018767	2464	tags=36%, list=15%, signal=31%	CYBA/SYK/PIK3CD/SELPLG/ITGAM/PRKCB/NCF4/FCGR2A/CYBB/PLCB2/SIGLEC9/FPR3/NCF2/PLCG2/RAC2/TLR8/CR1/HDAC9/CLEC7A/TLR4/CASP1/PIK3R3/ITGAL/MAPK3/PLCG1/SLC25A6/HDAC7/FCGR3B/ITGB2/SELP/NCF1/VWF/FPR1/TLR7/PLCB3/C5AR1/CAMP/ATG7
hsa00514	hsa00514	Other types of O-glycan biosynthesis	42	0.447472283618386	1.81988804177867	0.00113287	0.0035108914651617	0.00160074304868144	4674	tags=60%, list=29%, signal=42%	MFNG/LFNG/ST6GAL2/GALNT16/XXYLT1/GALNT6/OGT/COLGALT1/GALNT10/GALNT7/GALNT3/GALNT12/POMT2/GALNT18/GXYLT2/COLGALT2/EOGT/GALNT11/POGLUT1/C1GALT1/GALNT15/POFUT2/B4GALT3/PLOD3/POMT1
hsa00562	hsa00562	Inositol phosphate metabolism	71	0.384843214443164	1.75802473242198	0.00114423	0.00351440980875784	0.00160234718942753	2844	tags=38%, list=18%, signal=31%	PIK3CD/ITPKB/INPP5D/FIG4/PLCB2/PLCG2/INPP4A/PLCG1/INPP5K/ITPK1/PIP4K2A/PI4KB/PLCD1/MTMR14/PIK3CG/ISYNA1/PIP5K1B/INPP4B/MTMR2/PIP4K2B/INPP5B/INPP5F/PLCB3/PIP5K1C/PI4K2A/CDIPT/MTMR3
hsa04810	hsa04810	Regulation of actin cytoskeleton	223	0.287263028471325	1.59756101597676	0.00116451	0.00354506691760486	0.00161632487981372	3926	tags=39%, list=25%, signal=30%	ARPC2/ARHGEF6/PIK3CD/IQGAP1/TMSB4X/NCKAP1L/ITGAM/ITGA9/FGD3/RRAS/PPP1R12B/TIAM1/MRAS/LPAR5/PDGFRB/RAC2/PAK1/ARPC3/ITGB8/ARPC1B/MYL9/SLC9A1/PIK3R3/ITGAL/MAPK3/VAV1/VAV3/MYH10/WASF2/LPAR2/PIP4K2A/ITGB2/ITGA4/ARPC4/ITGAE/PIP5K1B/ITGA3/ITGB7/PIP4K2B/ITGA2/FGF1/MSN/PAK6/FGFR1/SSH1/ITGB5/F2R/ARHGEF1/MYL12A/LPAR1/CXCL12/EZR/ABI2/RGCC/ITGAV/GNA13/SSH3/ITGB4/PIP5K1C/AKT3/SSH2/ACTN1/PPP1R12A/FGFR2/PDGFRA/P…
hsa05310	hsa05310	Asthma	26	0.527553990472303	1.91421183818345	0.00121012	0.00365157910162452	0.00166488765649343	3233	tags=46%, list=20%, signal=37%	FCER1G/HLA-DMA/HLA-DPB1/HLA-DMB/HLA-DOA/HLA-DQA1/RNASE3/HLA-DRA/HLA-DPA1/HLA-DQB1/IL10/HLA-DOB
hsa04061	hsa04061	Viral protein interaction with cytokine and cytokine receptor	92	0.363354231287467	1.7447568604283	0.00128437	0.00384195166869848	0.00175168543034294	3854	tags=42%, list=24%, signal=32%	CCR1/IL10RA/TNFRSF14/CXCL14/CSF1R/CXCL1/CCR10/CCR2/CXCL6/CCL18/CXCR2/CCR7/IL20RA/CCL23/TNFRSF1B/IL18/CCR5/CCL28/CXCL8/IL2RB/IL2RG/CXCL12/CXCL5/XCL1/IL2RA/CXCR3/CCL21/IL10/CCL5/CCL19/CCL2/CXCR4/CXCL11/CCL13/IL10RB/CXCL3/IL18RAP/CXCL9/CCL4
hsa04977	hsa04977	Vitamin digestion and absorption	23	-0.524624	-1.9291	0.00133567	0.00392710906353758	0.00179051178233506	3155	tags=57%, list=20%, signal=45%	AMN/SLC46A1/LMBRD1/SLC52A3/SLC5A6/SLC23A1/SCARB1/BTD/SLC19A2/APOA1/MMACHC/SLC19A3/APOB
hsa04710	hsa04710	Circadian rhythm	30	-0.475344	-1.88058	0.00132696	0.00392710906353758	0.00179051178233506	3527	tags=57%, list=22%, signal=44%	BTRC/PER3/PER2/RORA/FBXW11/CRY1/PRKAG2/FBXL3/CRY2/NR1D2/BHLHE40/CLOCK/PRKAA1/NFIL3/PRKAB2/CUL1/RORC
hsa04014	hsa04014	Ras signaling pathway	219	0.280733860024037	1.55493053206037	0.00149443	0.00435664433025389	0.00198635252511576	4807	tags=42%, list=30%, signal=30%	RGL1/RASAL2/PIK3CD/FLT3LG/GRB2/CSF1R/PRKCB/RASSF5/RGL2/RRAS/ANGPT1/TIAM1/STK4/MRAS/GNB4/PDGFRB/PLCG2/RAC2/RASA3/RASGRP1/PAK1/PIK3R3/MAPK3/PLCG1/LAT/ETS1/CALML4/GAB1/GNGT2/PLA2G5/IGF1R/PRKACB/RASSF1/EFNA5/RASAL3/KSR1/GAB2/ZAP70/TEK/FGF1/GNG8/PAK6/RASAL1/FGFR1/RALGDS/RALA/RASGRP2/IKBKB/ABL1/NTF3/RAPGEF5/MAPK9/FASLG/RASGRF2/AKT3/BRAP/FGFR2/HGF/PDGFRA/FGF19/GNG11/PLA2G4A/RALBP1/GNG2/PGF/PDGFD/TGFA/RA…
hsa00512	hsa00512	Mucin type O-glycan biosynthesis	32	0.49892225823233	1.89552785984588	0.00159614	0.00461406543789671	0.0021037201659933	3887	tags=56%, list=24%, signal=43%	GALNT16/GALNT6/ST6GALNAC2/GALNT10/GALNT7/GALNT3/GCNT1/GALNT12/ST6GALNAC1/GALNT18/ST6GALNAC3/ST6GALNAC4/GALNT11/B3GNT3/C1GALT1/GALNT15/GCNT3/B3GNT6
hsa04664	hsa04664	Fc epsilon RI signaling pathway	63	0.39128740042403	1.7665207998611	0.0016478	0.00472369546452851	0.00215370448046129	923	tags=29%, list=6%, signal=27%	SYK/PIK3CD/ALOX5/GRB2/FCER1G/INPP5D/ALOX5AP/LCP2/BTK/PLCG2/RAC2/LYN/PIK3R3/MAPK3/PLCG1/LAT/VAV1/VAV3
hsa04933	hsa04933	AGE-RAGE signaling pathway in diabetic complications	99	0.345521766977771	1.69552104914684	0.00172148	0.00489411256494177	0.0022314038316289	3073	tags=36%, list=19%, signal=30%	PIK3CD/STAT5A/EDN1/PRKCB/CYBB/PLCB2/PLCG2/IL1A/MMP2/COL4A4/COL1A2/BCL2/PIK3R3/COL3A1/MAPK3/PLCG1/COL4A2/PLCD1/PRKCD/COL1A1/NFATC1/BAX/TGFB2/COL4A1/CXCL8/PLCB3/VCAM1/TGFB3/MAPK9/F3/AKT3/NOX4/THBD/MAPK13/COL4A3/CCL2
hsa00040	hsa00040	Pentose and glucuronate interconversions	21	-0.536094	-1.92372	0.00183151	0.00516425813448377	0.00235457301725239	4003	tags=62%, list=25%, signal=46%	AKR1A1/UGT2A3/UGDH/UGT2B28/CRYL1/DCXR/UGT1A6/SORD/XYLB/UGT2B15/UGT2B4/FGGY/UGP2
hsa00591	hsa00591	Linoleic acid metabolism	23	-0.51399	-1.88999	0.00186993	0.00522973255394991	0.00238442518524644	2448	tags=52%, list=15%, signal=44%	ALOX15/PLA2G1B/PLA2G2A/CYP1A2/CYP2E1/CYP2C8/PLA2G12A/CYP2C19/CYP3A4/PLA2G12B/CYP2J2/CYP2C9
hsa04979	hsa04979	Cholesterol metabolism	50	-0.395038	-1.81439	0.00190801	0.00529317692517712	0.00241335178045101	1174	tags=36%, list=7%, signal=33%	LDLR/SCARB1/ABCB11/PCSK9/CIDEB/LIPG/LCAT/APOA1/APOE/APOC2/APOH/ANGPTL3/CYP27A1/LIPC/LPA/ABCG8/APOB/ABCG5
hsa04072	hsa04072	Phospholipase D signaling pathway	140	0.316894015130754	1.6511153250395	0.00207334	0.00570582418223032	0.00260149266570477	3443	tags=39%, list=21%, signal=31%	SYK/PIK3CD/GRB2/FCER1G/CYTH4/RRAS/ADCY4/PIK3R5/MRAS/PLCB2/LPAR5/LPAR6/PDGFRB/CYTH1/ADCY7/PLCG2/DGKG/ADCY3/CYTH3/PIK3R3/AGPAT4/MAPK3/DGKE/PLCG1/LPAR2/PIK3R6/GAB1/CXCR2/DGKA/PIK3CG/PIP5K1B/GAB2/CYTH2/DGKZ/FYN/DNM3/RALGDS/DGKD/RALA/CXCL8/PLCB3/F2R/SPHK1/LPAR1/GNA13/PIP5K1C/GNAS/AKT3/PDGFRA/PLA2G4A/PDGFD/PTK2B/DGKH/TSC1
hsa05168	hsa05168	Herpes simplex virus 1 infection	163	0.302136883094722	1.61982641054928	0.00213978	0.00584192725228609	0.0026635470030313	4203	tags=39%, list=26%, signal=29%	SYK/PIK3CD/HLA-E/TNFRSF14/TRAF5/NXF3/HLA-DMA/HLA-DPB1/RNASEL/HLA-DMB/BCL2/BAK1/PIK3R3/POU2F2/HLA-DOA/CFP/HLA-C/PILRA/POU2F1/HLA-B/HLA-DQA1/HLA-G/PML/BAX/IRAK1/HLA-A/TAPBP/IKBKE/HLA-F/IKBKB/HLA-DRA/CD74/IFNGR2/HLA-DPA1/IFNAR2/HLA-DQB1/TAP1/FASLG/TYK2/AKT3/IRF3/IFNGR1/CCL5/CCL2/TRADD/NXF1/CASP8/HLA-DOB/OAS1/BST2/TSC1/SP100/DAXX/OAS2/NFKBIA/PPP1CA/TRAF6/IRAK4/APAF1/JAK2/EIF2B2/SRC/OAS3/MAVS
hsa05163	hsa05163	Human cytomegalovirus infection	214	0.27746678191327	1.52876244454263	0.00226895	0.00614580640777639	0.00280209655678911	4897	tags=42%, list=31%, signal=29%	PIK3CD/HLA-E/CCR1/IL10RA/TRAF5/GRB2/PRKCB/ADCY4/PLCB2/GNB4/ADCY7/RAC2/ADCY3/BAK1/PIK3R3/AKAP13/MAPK3/PTGER4/HLA-C/CALML4/PPP3CB/CXCR2/GNGT2/PRKACB/HLA-B/NFATC1/HLA-G/ITPR3/RB1/E2F3/BAX/GNAI2/HLA-A/PTGER2/TAPBP/CCR5/CREB5/GNG8/HLA-F/CXCL8/PLCB3/ARHGEF1/IKBKB/CXCL12/ITGAV/GNA13/E2F2/TAP1/FASLG/GNAS/AKT3/MDM2/IRF3/PDGFRA/PXN/MAPK13/SP1/CCL5/CCL2/TRADD/CXCR4/CASP8/GNG11/GNG2/CREB1/PTK2B/TSC1/IL10RB/N…
hsa04974	hsa04974	Protein digestion and absorption	94	0.343454210083446	1.66557299456306	0.00244292	0.00656534123703297	0.00299337773659092	3605	tags=37%, list=23%, signal=29%	FXYD2/COL16A1/SLC7A7/SLC7A8/SLC8A1/KCNQ1/SLC1A5/COL5A1/KCNE3/COL4A4/COL1A2/COL10A1/COL3A1/COL4A2/COL6A3/COL6A1/SLC36A1/COL14A1/COL1A1/COL7A1/COL4A1/COL5A2/COL23A1/COL6A6/COL6A2/SLC3A2/MEP1A/ATP1B3/PRCP/ELN/COL4A3/COL9A3/PRSS2/COL2A1/COL15A1
hsa04910	hsa04910	Insulin signaling pathway	133	-0.283538	-1.5641	0.00256982	0.00685285692092147	0.00312446658879222	2529	tags=32%, list=16%, signal=27%	PRKAG2/CALML6/KRAS/CALM1/FLOT2/FBP1/FASN/AKT2/RPS6KB1/SOCS1/PDPK1/SHC2/MAPK1/PPP1R3E/AKT1/RAF1/PIK3R1/MAP2K1/PDE3B/MTOR/G6PC2/SREBF1/PRKAA1/INSR/PPP1R3C/PYGL/CRKL/PRKAR2A/ACACB/PTPRF/PKLR/PCK2/MAPK8/CRK/PHKA2/RHEB/PRKAB2/GYS2/ACACA/IRS1/IRS2/PPP1R3B
hsa03250	hsa03250	Viral life cycle - HIV-1	58	0.401066550548742	1.76924635345374	0.00284485	0.00752791760426597	0.00343225129447867	4256	tags=48%, list=27%, signal=36%	SAMHD1/MAP1B/FEZ1/BICD2/APOBEC3G/MLLT3/APOBEC3C/APOBEC3F/MX2/VPS4A/CD4/CCR5/CCNT1/PIN1/CHMP4B/BICD1/MAP1A/APOBEC3B/MAP1S/CXCR4/BST2/SUPT5H/MX1/KAT2A/SERINC3/PPIA/NELFB/HGS
hsa04152	hsa04152	AMPK signaling pathway	117	-0.285988	-1.54426	0.00291666	0.00765901465063485	0.00349202320362482	2640	tags=32%, list=16%, signal=27%	HMGCR/LEPR/PRKAG2/IGF1/FBP1/FASN/AKT2/RPS6KB1/STK11/PPP2CB/PDPK1/CREB3L3/HNF4A/AKT1/PIK3R1/PPP2R5E/RAB2A/PPP2R5A/MTOR/G6PC2/SREBF1/PRKAA1/INSR/ADRA1A/ACACB/MLYCD/SCD/PCK2/RHEB/PRKAB2/PPP2R1B/GYS2/ACACA/IRS1/STRADB/PFKFB1/ADIPOR2/IRS2
hsa03050	hsa03050	Proteasome	42	-0.40737	-1.78348	0.00313394	0.00815088026783439	0.00371628261905546	3126	tags=38%, list=20%, signal=31%	PSME4/PSMC6/PSMA7/PSMD11/PSMD7/PSMD9/PSMA1/PSMD1/PSMA2/PSMA3/PSMC2/PSMB7/PSMC3/PSMB1/PSMD6/PSMD12
hsa04660	hsa04660	T cell receptor signaling pathway	117	0.319535574170761	1.6082975078243	0.00315136	0.00815088026783439	0.00371628261905546	3017	tags=34%, list=19%, signal=28%	PIK3CD/GRB2/NCK2/PTPN6/LCP2/CD3D/LCK/RASGRP1/PAK1/PTPRC/PIK3R3/CBLB/MAPK3/PLCG1/LAT/VAV1/VAV3/NFKBIE/PPP3CB/CARD11/NFATC1/CD28/ZAP70/CD4/CD3G/PAK6/FYN/MAP3K8/PPP2R5C/CD8A/IKBKB/MAPK9/PPP2R2B/AKT3/PPP2R2D/CD247/MAPK13/PRKCQ/IL10/ITK
hsa05017	hsa05017	Spinocerebellar ataxia	135	-0.27776	-1.54091	0.00320822	0.00823602905593714	0.00375510504692361	3073	tags=33%, list=19%, signal=27%	PIK3CB/RORA/FGF14/PSMC6/GRIN1/XBP1/OPA1/PSMA7/PSMD11/GRIA1/PDYN/ATG2A/ATXN2/PIK3R4/AKT2/KCNC3/PSMD7/PSMD9/RB1CC1/PSMA1/KCND3/ATG2B/AKT1/PIK3R1/PPIF/CYCS/PSMD1/PSMA2/PSMA3/DAB1/ITPR2/PSMC2/MTOR/PSMB7/PSMC3/ATP2A2/NRBF2/PSMB1/ATXN10/MAPK8/PSMD6/AFG3L2/PSMD12/SLC25A4
hsa00062	hsa00062	Fatty acid elongation	19	-0.548048	-1.89781	0.00335221	0.00854192155269516	0.00389457255615538	2973	tags=58%, list=19%, signal=47%	MECR/HSD17B12/ELOVL3/ELOVL5/ELOVL6/HADHB/ELOVL2/ACAA2/ECHS1/HADH/ACOT4
hsa00510	hsa00510	N-Glycan biosynthesis	51	-0.387445	-1.78637	0.00343996	0.00870107057783017	0.00396713438218083	2585	tags=39%, list=16%, signal=33%	ALG6/ALG1/DHRSX/MGAT3/ALG14/MAN2A2/MAN1A2/OSTC/ALG5/MAN2A1/DPM1/MGAT2/ALG2/ST6GAL1/MAGT1/MGAT4B/MAN1A1/ALG8/DOLPP1/ALG9
hsa05130	hsa05130	Pathogenic Escherichia coli infection	187	0.282084852243736	1.53442086185201	0.00375839	0.00943713582439478	0.00430273328590827	3881	tags=37%, list=24%, signal=29%	ARPC2/PYCARD/TLR5/ARHGEF2/NCKAP1L/MYO10/NCK2/CYTH4/MYO5A/FCGR2A/WIPF1/HCLS1/PTPN6/MYO1F/LPAR5/WIPF2/CYTH1/CLDN10/TLR4/PAK1/NAIP/ARPC3/CASP1/CYTH3/ARPC1B/BAK1/MAPK3/CLDN11/MYH10/WASF2/LPAR2/MYO1G/NLRP3/ARPC4/BAX/IRAK1/IL18/CYTH2/RPS3/FYN/CXCL8/F2R/ARHGEF1/LPAR1/IKBKB/EZR/ABL1/MYO1C/GNA13/TUBA1A/MAPK9/FASLG/MYO1D/TUBB2B/MAPK13/CLDN4/TUBB6/ACTB/CLDN7/TRADD/CASP8/MYH9/NFKBIA/MAPK10/TRAF6/IRAK4/CYFIP2…
hsa05410	hsa05410	Hypertrophic cardiomyopathy	97	0.338748646516386	1.65435217492623	0.00388228	0.0096775640381466	0.00441235324872657	4667	tags=43%, list=29%, signal=31%	EDN1/ITGA9/SLC8A1/TPM4/LAMA2/ITGB8/TPM2/ITGA4/ITGA3/ITGB7/TGFB2/ITGA2/CACNA2D4/ATP2A3/TPM1/SGCA/ITGB5/LAMA1/CACNB3/SGCD/ACE/TGFB3/ITGAV/SSPN/ITGB4/CACNA2D1/DTNA/TPM3/ACTB/ITGA7/ITGA8/CACNA1C/ITGA1/CACNA2D3/ITGA11/PRKAA2/ITGB1/CACNB1/TTN/TGFB1/TNNC1/DES
hsa05012	hsa05012	Parkinson disease	223	-0.2364	-1.43165	0.00416178	0.0102996486248122	0.00469598422612307	4523	tags=38%, list=28%, signal=27%	NDUFA8/TUBB3/UBB/PSMD3/VDAC1/GNAI1/UQCRQ/TUBB1/ATF4/SLC6A3/DRD2/DRD1/TUBAL3/NDUFA6/TRAP1/EIF2S1/PSMA5/PRKACA/DDIT3/KIF5A/MFN1/SLC18A1/KLC4/SLC39A8/NDUFB9/CAMK2G/PSMC6/COX5A/UQCRC1/PINK1/COX7B2/COX8C/SLC11A2/KEAP1/XBP1/NDUFB5/PSMA7/PSMD11/COX6C/CALML6/NDUFA5/GPR37/CALM1/TUBA8/NDUFB6/PSMD7/PSMD9/UBE2G1/PSMA1/NDUFS6/EIF2AK3/NDUFAB1/CYC1/NDUFA10/KLC3/PPIF/CYCS/PSMD1/PSMA2/PSMA3/ITPR2/PSMC2/SDHC/TUBB2…
hsa05202	hsa05202	Transcriptional misregulation in cancer	166	0.287983244019879	1.54891503857228	0.00436192	0.0107178654583211	0.00488666448375106	3926	tags=35%, list=25%, signal=27%	ITGAM/BCL11B/CSF1R/CD86/FUT8/MITF/PROM1/ETV6/LYL1/BAK1/RUNX2/TCF3/ARNT2/MLLT3/MAX/CCND2/ETV5/TFE3/MEF2C/SPINT1/IGF1R/PLAU/KMT2A/FLI1/PML/TRAF1/ITGB7/MLF1/LMO2/BAX/CCNT1/CDK14/DDB2/CXCL8/IL2RB/PLAT/PBX1/MAF/MDM2/IGFBP3/LDB1/SP1/ATM/SUPT3H/BMP2K/BCL2A1/PAX5/GRIA3/DOT1L/NGFR/ETV7/GZMB/AFF1/ZBTB17/REL/MPO/CDKN2C/PDGFA
hsa00970	hsa00970	Aminoacyl-tRNA biosynthesis	23	-0.4832	-1.77678	0.00444599	0.0108469531493147	0.00494552025473649	4666	tags=57%, list=29%, signal=40%	FARS2/QRSL1/RARS2/GATC/LARS2/FARSB/PSTK/EARS2/MTFMT/SEPSECS/IARS2/MARS2/NARS2
hsa00310	hsa00310	Lysine degradation	58	-0.366907	-1.73676	0.00483444	0.0117116050977068	0.00533974651027636	922	tags=29%, list=6%, signal=28%	DLD/PIPOX/SETD7/DHTKD1/ALDH9A1/ALDH2/GCDH/ACAT2/AADAT/ALDH1B1/ECHS1/HADH/ALDH7A1/AASS/EHHADH/ACAT1/ALDH3A2
hsa03082	hsa03082	ATP-dependent chromatin remodeling	85	0.339397270366711	1.60258189544547	0.00552974	0.0133023208370136	0.00606501164233486	5582	tags=53%, list=35%, signal=35%	SMARCD3/TFPT/CHD3/MBD2/BAZ2A/SMARCE1/BPTF/TRRAP/RSF1/SMARCA4/ARID2/VPS72/ACTB/DPF2/EP400/INO80/BAZ1A/ING3/INO80D/BRD8/MEAF6/SMARCD2/GATAD2A/ACTL6B/SMARCD1/SMARCC1/SMARCC2/MCRS1/CDK2AP1/MTA1/INO80E/BRD7/PHF6/CHD4/BCL7C/BRD9/HDAC2/KAT5/HDAC1/EPC1/INO80C/BCL7B/ACTR5/SMARCA5/MBD3
hsa00450	hsa00450	Selenocompound metabolism	13	-0.590051	-1.82834	0.00586197	0.0140035895439408	0.00638474553870006	2539	tags=69%, list=16%, signal=58%	PSTK/SEPHS1/TXNRD2/SEPSECS/SCLY/PAPSS2/CTH/MARS2/SEPHS2
hsa00030	hsa00030	Pentose phosphate pathway	30	-0.436314	-1.72617	0.00686657	0.0162903550179653	0.0074273650479707	1506	tags=37%, list=9%, signal=33%	ALDOC/RBKS/PRPS1/H6PD/ALDOB/IDNK/SHPK/DERA/GLYCTK/RGN/PGM1
hsa04360	hsa04360	Axon guidance	179	0.278557736848185	1.51096875641047	0.00696129	0.016401932717366	0.00747823737725685	4535	tags=41%, list=28%, signal=30%	SEMA4D/PIK3CD/DPYSL2/NCK2/RRAS/SEMA6A/PLCG2/RAC2/PAK1/SRGAP2/MYL9/PIK3R3/MAPK3/PLCG1/PLXNC1/ROBO1/ROBO3/EPHB6/SRGAP1/PPP3CB/EFNA5/SEMA4F/SLIT2/FZD3/PLXNA1/UNC5B/UNC5C/ABLIM2/EFNB1/TRPC1/GNAI2/EFNB3/SEMA4A/PAK6/FYN/SSH1/MYL12A/NEO1/FES/CXCL12/ABL1/SSH3/SEMA3E/NTN4/EFNB2/SSH2/ILK/BMPR1B/BOC/CXCR4/EPHA3/SRGAP3/WNT4/MYL12B/LRIG2/SEMA3B/CDK5/LRRC4C/PLXNA4/LIMK1/CFL1/SEMA7A/WNT5B/NRP1/SRC/ITGB1/RASA1/E…
hsa04015	hsa04015	Rap1 signaling pathway	200	0.258703923615349	1.42125332103249	0.0070918	0.0165957736920449	0.00756661652421877	4398	tags=38%, list=27%, signal=28%	PIK3CD/ITGAM/CSF1R/PRKCB/RASSF5/RRAS/ANGPT1/TIAM1/ADCY4/MRAS/P2RY1/PLCB2/LCP2/PRKD3/LPAR5/PDGFRB/ADCY7/RAC2/ADCY3/ARAP3/PIK3R3/ITGAL/MAPK3/PLCG1/LAT/VAV1/VAV3/PRKCI/LPAR2/VASP/PRKD2/CALML4/IGF1R/EFNA5/ITGB2/GNAI2/TEK/FPR1/FGF1/FGFR1/RALGDS/TLN1/RALA/RASGRP2/PLCB3/F2R/LPAR1/SIPA1/RAPGEF5/GNAS/AKT3/FGFR2/HGF/PDGFRA/MAPK13/ACTB/FGF19/PGF/PDGFD/NGFR/PLCE1/THBS1/PFN1/ADORA2B/PRKD1/PDGFA/KITLG/SRC/APBB…
hsa01250	hsa01250	Biosynthesis of nucleotide sugars	34	-0.409801	-1.69645	0.00745165	0.0173200593766912	0.00789684469745101	2024	tags=38%, list=13%, signal=33%	PMM1/NANP/GALK1/CMAS/PGM3/TGDS/MPI/UAP1/GNE/GNPNAT1/UGP2/GFPT1/PGM1
hsa05142	hsa05142	Chagas disease	99	0.323161750918537	1.58579749042779	0.00795544	0.0183352088211596	0.00835968823241366	4398	tags=43%, list=27%, signal=32%	PIK3CD/C1QB/C1QA/PLCB2/CD3D/GNA15/TLR4/PIK3R3/MAPK3/C1QC/CFLAR/TLR6/TGFB2/GNAI2/IRAK1/CD3G/CXCL8/PLCB3/IKBKB/ACE/TGFB3/IFNGR2/MAPK9/FASLG/PPP2R2B/GNAS/AKT3/PPP2R2D/CD247/MAPK13/IL10/IFNGR1/CCL5/CCL2/CASP8/NFKBIA/MAPK10/TRAF6/IRAK4/PPP2R1A/BDKRB2/TGFB1/PLCB4
hsa04814	hsa04814	Motor proteins	178	0.272595309133382	1.47778713250346	0.007995	0.0183352088211596	0.00835968823241366	5508	tags=46%, list=34%, signal=31%	MYO10/MYO5A/MYO1F/MYL6B/KLC1/KIF26B/MYO9A/TPM4/MYL6/MYL9/TPM2/DYNLRB1/MYH10/MYO1G/DCTN2/KIF3C/KIF5B/KIFC2/KIF17/KIF3A/CAPZA1/MYL4/TPM1/ACTA2/MYL12A/DYNLT1/MYO9B/MYO1C/TUBA1A/DYNC2LI1/MYO1D/TPM3/TUBB2B/TNNI2/KIF21B/DCTN1/CAPZB/TUBB6/ACTB/STARD9/DNAL4/DYNC1H1/MYL12B/MYH9/DYNC1I2/TUBG2/ACTG2/MYH11/DCTN5/CENPE/DYNC1I1/MYO15B/KIF2C/ACTR1A/KIF26A/MYO1A/KIFC1/DYNLL1/TUBA1B/MYO7A/KIF11/KIF2A/TNNC1/MYH13/…
hsa05322	hsa05322	Systemic lupus erythematosus	46	0.39264282790976	1.63519759945467	0.00811705	0.0184918171856339	0.00843109167888449	3458	tags=48%, list=22%, signal=38%	C1QB/C1QA/CD86/FCGR2A/HLA-DMA/HLA-DPB1/TRIM21/HLA-DMB/HLA-DOA/FCGR3B/C1QC/HLA-DQA1/CD28/SSB/HLA-DRA/HLA-DPA1/CD80/HLA-DQB1/ACTN1/IL10/HLA-DOB/SNRPD1
hsa04068	hsa04068	FoxO signaling pathway	127	-0.264622	-1.44645	0.00857717	0.0194114981957177	0.00885040768409407	2609	tags=29%, list=16%, signal=25%	CDK2/PRKAG2/IGF1/KRAS/HOMER2/EGF/AKT2/STK11/PDPK1/FOXG1/MAPK1/SOD2/GABARAPL1/AGAP2/MAPK14/AKT1/CHUK/RAF1/BCL6/PIK3R1/MAP2K1/G6PC2/PRKAA1/INSR/EGFR/PCK2/SETD7/STAT3/MAPK8/PRKAB2/CAT/SGK2/IRS1/GADD45G/IRS2/BNIP3/FBXO25
hsa05010	hsa05010	Alzheimer disease	336	-0.203017	-1.30359	0.00906592	0.020383509350355	0.00929358290453761	3100	tags=25%, list=19%, signal=21%	NOS2/PSMC6/GRIN1/COX5A/UQCRC1/COX7B2/COX8C/SLC11A2/XBP1/PPP3R2/NDUFB5/PSMA7/PSMD11/CHRM1/COX6C/ATG2A/CALML6/NDUFA5/KRAS/CALM1/TUBA8/NDUFB6/PIK3R4/AKT2/NAE1/PSMD7/PSMD9/RB1CC1/NFKB1/PSMA1/NDUFS6/EIF2AK3/MAPK1/NDUFAB1/CYC1/NDUFA10/ATG2B/AKT1/CHUK/WNT7B/KLC3/RAF1/PIK3R1/MAP2K1/PPIF/CYCS/PSMD1/PSMA2/PSMA3/ITPR2/PSMC2/MTOR/SDHC/TUBB2A/INSR/PSMB7/PSMC3/ATP2A2/NRBF2/SDHD/HSD17B10/PSMB1/NDUFS1/BACE1/MAPK…
hsa00130	hsa00130	Ubiquinone and other terpenoid-quinone biosynthesis	12	-0.585514	-1.7647	0.0107778	0.0240749855891979	0.01097666111625	2690	tags=58%, list=17%, signal=49%	COQ5/COQ3/VKORC1L1/COQ6/VKORC1/TAT/GGCX
hsa04928	hsa04928	Parathyroid hormone synthesis, secretion and action	112	0.305147390347302	1.51860719434692	0.0114473	0.0254057259028857	0.0115833940010097	3005	tags=30%, list=19%, signal=25%	GATA3/PRKCB/STK39/ADCY4/PLCB2/ADCY7/PDE4A/MAFB/ADCY3/BCL2/RUNX2/AKAP13/MAPK3/MEF2C/PRKACB/MEF2D/ITPR3/GNAI2/CREB5/FGFR1/MMP24/VDR/PLCB3/ARHGEF1/ARRB2/SLC34A2/WNK1/GNA13/NACA/GNAS/WNK2/SP1/PTH1R/PDE4D
hsa05206	hsa05206	MicroRNAs in cancer	156	0.276136689804534	1.46699773755347	0.0125228	0.0276143302003584	0.0125903769885355	2518	tags=27%, list=16%, signal=23%	PIK3CD/GRB2/PRKCB/GLS/PDGFRB/SOX4/BMF/PLCG2/CD44/ABCC1/BCL2/VIM/BAK1/PIK3R3/ZEB2/MAPK3/MARCKS/PLCG1/TNC/DICER1/CCND2/PLAU/RASSF1/EFNA5/HMOX1/DNMT3A/FZD3/E2F3/TGFB2/FOXP1/CYP1B1/TPM1/MDM4/ZFPM2/TNN/RPS6KA5/IKBKB/MAPK7/EZR/ABL1/NOTCH4/E2F2
hsa05412	hsa05412	Arrhythmogenic right ventricular cardiomyopathy	84	0.328415269813723	1.54867365834662	0.0134029	0.0293668313060833	0.013389405950448	3732	tags=37%, list=23%, signal=28%	ITGA9/SLC8A1/LAMA2/ITGB8/ITGA4/ITGA3/ITGB7/LEF1/ITGA2/TCF7/CACNA2D4/ATP2A3/SGCA/ITGB5/LAMA1/CACNB3/SGCD/ITGAV/SSPN/ITGB4/CACNA2D1/DTNA/ACTB/ITGA7/ITGA8/GJA1/TCF7L1/CACNA1C/ITGA1/CACNA2D3/ITGA11
hsa04130	hsa04130	SNARE interactions in vesicular transport	33	0.425722327889461	1.62662763322971	0.0147051	0.0319292768621443	0.0145577180307819	4557	tags=55%, list=28%, signal=39%	VAMP5/STX6/STX7/VAMP1/STX11/VAMP3/STX8/VAMP8/VTI1B/YKT6/STX4/STX18/SNAP23/GOSR2/VTI1A/STX16/STX1A/STX3
hsa04722	hsa04722	Neurotrophin signaling pathway	115	0.298185683739317	1.49544648932298	0.014758	0.0319292768621443	0.0145577180307819	3836	tags=37%, list=24%, signal=29%	ARHGDIB/CAMK4/PIK3CD/GRB2/PLCG2/BCL2/PIK3R3/MAP3K1/MAPK3/PLCG1/IRAK3/NFKBIE/PRKCD/CALML4/GAB1/MAPKAPK2/MAP3K3/BAX/IRAK1/SH2B2/RPS6KA1/RPS6KA5/SH2B3/IKBKB/SORT1/MAPK7/ABL1/PRDM4/NTF3/MAPK9/FASLG/AKT3/PSEN1/MAPK13/RPS6KA2/MATK/NGFR/BDNF/NFKBIA/MAPK10/TRAF6/RPS6KA6/IRAK4
hsa04010	hsa04010	MAPK signaling pathway	285	0.235688632801741	1.35637416025897	0.0158321	0.0340389112003428	0.0155195770160682	4646	tags=35%, list=29%, signal=26%	MKNK1/FLT3LG/GRB2/CSF1R/PRKCB/RRAS/ANGPT1/STK4/MRAS/PDGFRB/MAP4K1/RAC2/IL1A/RASGRP1/PAK1/MAPKAPK3/MAP3K1/MAPK3/FLNA/MAX/PPP3CB/MAP3K13/DUSP7/MEF2C/IGF1R/PRKACB/EFNA5/NFATC1/MAPKAPK2/MAP4K2/MAP3K3/TGFB2/IRAK1/DUSP4/TEK/FGF1/PTPN7/FGFR1/HSPA6/MAP3K6/CACNA2D4/MAP3K8/RASGRP2/RPS6KA1/RPS6KA5/ARRB2/IKBKB/CACNB3/MAPK7/TGFB3/NTF3/CACNA2D1/MAPK9/FASLG/RASGRF2/AKT3/FGFR2/HGF/PDGFRA/MAPK13/TRADD/RPS6KA2/DUS…
hsa04310	hsa04310	Wnt signaling pathway	165	0.269058764993135	1.44466867849229	0.0160928	0.0343846371156067	0.0156772060288415	4535	tags=36%, list=28%, signal=26%	FZD2/CTBP2/PRKCB/WNT2/PRICKLE1/LZTS2/MMP7/PLCB2/RSPO3/RAC2/TLE4/CCND2/CHD8/CCDC88C/PPP3CB/PRICKLE2/PRKACB/VANGL2/NFATC1/FZD3/CTNND2/CSNK1E/LEF1/TLE3/TCF7/CCND3/VANGL1/PLCB3/APCDD1/FZD1/SFRP1/MAPK9/DVL3/RBX1/ROR1/CSNK2A1/PORCN/PSEN1/GPC4/LGR6/WNT4/SOX17/TCF7L1/PRICKLE3/PPARD/FZD7/MAPK10/DAAM2/NKD2/WNT5B/DVL2/WNT2B/CACYBP/BAMBI/WNT9A/PLCB4/CSNK2B/PPP3CC/NFATC2
hsa00532	hsa00532	Glycosaminoglycan biosynthesis - chondroitin sulfate / dermatan sulfate	21	0.484022715780127	1.6541384330281	0.0171094	0.0363311139754988	0.0165646755885842	6222	tags=86%, list=39%, signal=52%	CHST11/CHST15/CHST3/XYLT1/CSGALNACT1/CHST12/CHSY1/B3GAT3/XYLT2/CHPF2/DSE/CHST14/DSEL/B3GALT6/B4GALT7/UST/CHPF/CHST7
hsa05016	hsa05016	Huntington disease	263	-0.210639	-1.31028	0.0175786	0.0370983771935495	0.0169144987816367	3064	tags=26%, list=19%, signal=21%	PSMC6/GRIN1/COX5A/UQCRC1/COX7B2/COX8C/PPARGC1A/GPX5/NDUFB5/PSMA7/PSMD11/GRIA1/POLR2H/COX6C/DCTN6/ATG2A/NDUFA5/MAP3K10/DNAH5/TUBA8/NDUFB6/PIK3R4/DNAH3/PSMD7/PSMD9/RB1CC1/RCOR1/PSMA1/NDUFS6/SOD2/CREB3L3/NDUFAB1/CYC1/DNAH6/NDUFA10/ATG2B/TGM2/TAF4/TFAM/KLC3/PPIF/CYCS/PSMD1/PSMA2/PSMA3/PSMC2/MTOR/SDHC/TUBB2A/ACTR1B/PSMB7/DNAH14/PSMC3/NRBF2/SDHD/PSMB1/NDUFS1/MAPK8/PSMD6/NDUFV2/NDUFS2/POLR2C/SLC1A2/SDHB…
hsa04970	hsa04970	Salivary secretion	80	0.314347751339718	1.46902281375048	0.018242	0.0382637311693134	0.0174458260227286	3416	tags=34%, list=21%, signal=27%	FXYD2/PRKCB/ADCY4/PLCB2/SLC12A2/CST3/ADCY7/ADCY3/LYZ/SLC9A1/GUCY1A2/CALML4/DMBT1/TRPV6/PRKACB/ITPR3/CD38/PLCB3/CAMP/BST1/GNAS/ADRB1/ATP1B3/PRKG1/CST4/ATP2B1/MUC5B
hsa04926	hsa04926	Relaxin signaling pathway	127	0.278745398688154	1.42987691224271	0.0187009	0.0389885758431061	0.0177763090594333	4398	tags=38%, list=27%, signal=28%	PIK3CD/EDN1/GRB2/ADCY4/PLCB2/GNA15/GNB4/ADCY7/MMP2/ADCY3/COL4A4/COL1A2/PIK3R3/COL3A1/MAPK3/COL4A2/RLN2/GNGT2/PRKACB/COL1A1/RXFP1/EDNRB/GNAI2/COL4A1/CREB5/GNG8/PLCB3/ACTA2/ARRB2/MAPK9/GNAS/AKT3/MAPK13/COL4A3/GNG11/GNG2/CREB1/NFKBIA/MAPK10/ARRB1/MMP1/SRC/COL4A5/GNG10/ADCY5/MAP2K2/TGFB1/PLCB4
hsa04978	hsa04978	Mineral absorption	56	-0.322385	-1.51482	0.0203646	0.0418983214716401	0.0191029678680366	506	tags=23%, list=3%, signal=23%	MT1X/MT2A/TF/MT1M/SLC30A1/MT1G/MT1E/MT1F/ATP7B/MT1H/ATP2B2/STEAP1/MT1HL1
hsa04625	hsa04625	C-type lectin receptor signaling pathway	99	0.304199598417557	1.4927476979827	0.020462	0.0418983214716401	0.0191029678680366	3227	tags=34%, list=20%, signal=28%	CD209/PYCARD/SYK/PIK3CD/FCER1G/RRAS/MRAS/PLCG2/CLEC7A/PAK1/CASP1/PIK3R3/CBLB/MAPK3/PRKCD/CALML4/PPP3CB/NLRP3/NFATC1/MAPKAPK2/KSR1/ITPR3/IKBKE/LSP1/IKBKB/MAPK9/CYLD/AKT3/MDM2/MAPK13/IL10/CLEC4E/PLK3/CASP8
hsa04218	hsa04218	Cellular senescence	152	0.265170260240875	1.39789830269547	0.0203706	0.0418983214716401	0.0191029678680366	4999	tags=41%, list=31%, signal=29%	PIK3CD/HLA-E/RASSF5/RRAS/MRAS/IL1A/PIK3R3/MAPK3/ETS1/HLA-C/SLC25A6/CALML4/CCND2/PPP3CB/HLA-B/NFATC1/CAPN2/MAPKAPK2/HLA-G/CDKN2B/ITPR3/RB1/E2F3/TGFB2/HLA-A/CCND3/HLA-F/LIN37/CXCL8/TGFB3/E2F2/AKT3/MDM2/IGFBP3/TRPV4/MAPK13/ATM/CCNE1/TSC1/KIR2DL4/RAD1/PPP1CA/CDK4/CDK6/VDAC2/MYBL2/TSC2/MAP2K2/TGFB1/PPP3CC/HRAS/NFATC2/CCNB2/CHEK1/MAP2K6/SMAD2/RBL1/VDAC3/CALML5/PIK3R2/TRAF3IP2/CCNB1/CCNA2
hsa04213	hsa04213	Longevity regulating pathway - multiple species	58	-0.330443	-1.56416	0.0211672	0.0430858566112166	0.0196444083080516	2529	tags=36%, list=16%, signal=31%	PRKAG2/IGF1/KRAS/EIF4EBP2/AKT2/RPS6KB1/ATG5/SOD2/ADCY6/AKT1/ADCY1/PIK3R1/FOXA2/MTOR/PRKAA1/INSR/PRKAB2/CAT/IRS1/IRS2/SOD1
hsa04714	hsa04714	Thermogenesis	193	-0.21559	-1.27039	0.0213806	0.0432641782017918	0.0197257116036321	3637	tags=30%, list=23%, signal=23%	PRKACA/NDUFAF4/COX14/NDUFB9/PPARG/NDUFAF7/ADCY10/MAPK11/ZNF516/COX5A/UQCRC1/COX7B2/COX8C/ADCY9/PPARGC1A/PLIN1/NDUFB5/COX6C/PRKAG2/NDUFA5/KRAS/ACSL3/BMP8A/NDUFB6/RPS6KB1/COA4/NDUFS6/ACSL5/ADCY6/CREB3L3/COX18/NDUFAB1/RPS6KA3/CYC1/NDUFA10/MAPK14/ADCY1/MTOR/DPF3/PRKAA1/SDHC/NDUFAF1/MGLL/SLC25A20/COX20/SDHD/NDUFS1/COA7/CPT2/RHEB/PRKAB2/NDUFV2/NDUFS2/SDHB/ACSL1/KLB/SDHA
hsa04210	hsa04210	Apoptosis	128	0.2783124941104	1.42526122407946	0.0223512	0.0448370623867111	0.0204428466818236	5326	tags=46%, list=33%, signal=31%	PIK3CD/CTSH/CTSB/CTSC/PMAIP1/BCL2/BAK1/PIK3R3/MAPK3/CSF2RB/CASP2/CTSK/CTSS/CAPN2/ITPR3/PTPN13/TRAF1/CFLAR/BAX/CTSD/CASP10/CTSW/IKBKB/TUBA1A/MAPK9/FASLG/AKT3/CTSV/SPTAN1/ACTB/ATM/PRF1/TRADD/CASP8/BCL2A1/HTRA2/IL3RA/GZMB/DAXX/NFKBIA/MAPK10/APAF1/PIDD1/TNFRSF10A/MAP2K2/HRAS/BAD/TUBA1B/DFFB/BIRC5/DAB2IP/PIK3R2/PARP3/CTSL/CTSZ/CASP3/LMNB1/FAS/TP53AIP1
hsa04217	hsa04217	Necroptosis	123	0.274754121931509	1.39566290526519	0.0224185	0.0448370623867111	0.0204428466818236	4181	tags=37%, list=26%, signal=28%	PYCARD/STAT5A/TRAF5/CYBB/MLKL/JAK3/IL1A/TLR4/CASP1/BCL2/SLC25A6/RIPK3/ZBP1/NLRP3/CAPN2/CFLAR/BAX/VPS4A/DNM1L/CHMP7/IFNGR2/FTH1/FTL/IFNAR2/CHMP4B/MAPK9/CYLD/FASLG/TYK2/IFNGR1/GLUL/PYGB/TRADD/CASP8/PLA2G4A/CHMP1A/CHMP2A/HMGB1/MAPK10/TNFAIP3/STAT6/JAK2/VDAC2/PLA2G4C/PPIA/IL33
hsa04981	hsa04981	Folate transport and metabolism	27	-0.407214	-1.57632	0.0227362	0.0452096258733923	0.0206127119190191	3543	tags=52%, list=22%, signal=40%	SLC22A6/ABCC3/SLC46A1/FPGS/BHMT/ABCC2/DHFR/ABCG2/SHMT2/SHMT1/MTHFD1/SLCO1B3/SLCO1B1/BHMT2
hsa00860	hsa00860	Porphyrin metabolism	31	-0.376985	-1.50673	0.0250531	0.0495302114746267	0.0225826239587496	2106	tags=39%, list=13%, signal=34%	FXN/HCCS/EARS2/UGT1A6/ALAD/CPOX/ALAS1/UGT2B15/UGT2B4/FECH/MMAB/CP
hsa00360	hsa00360	Phenylalanine metabolism	15	-0.493556	-1.59671	0.0279069	0.0548569630973202	0.0250112836643229	1169	tags=40%, list=7%, signal=37%	TAT/GOT1/GOT2/DDC/MAOA/MAOB
hsa05120	hsa05120	Epithelial cell signaling in Helicobacter pylori infection	69	0.321970316609285	1.46663293050903	0.0295117	0.0576818735965799	0.0262992630535202	4372	tags=45%, list=27%, signal=33%	CXCL1/JAM3/PLCG2/PAK1/TCIRG1/LYN/PLCG1/NOD1/ATP6AP1/CXCR2/ATP6V1H/JAM2/ATP6V0E1/ATP6V1E1/CXCL8/IKBKB/ADAM17/MAPK9/MAPK13/CCL5/ADAM10/ATP6V0C/ATP6V0D1/CXCL3/NFKBIA/MAPK10/CSK/SRC/GIT1/ATP6V1B2/ATP6V0B
hsa05161	hsa05161	Hepatitis B	156	0.259388919503352	1.37802389942175	0.0309602	0.0601713292638383	0.0274342963901833	5435	tags=45%, list=34%, signal=30%	PIK3CD/STAT5A/GRB2/HSPG2/PRKCB/JAK3/TLR4/BCL2/PIK3R3/MAP3K1/MAPK3/YWHAB/ATP6AP1/NFATC1/RB1/E2F3/BAX/TGFB2/IRAK1/CASP10/IKBKE/CREB5/DDB2/CXCL8/IKBKB/TGFB3/YWHAZ/E2F2/MAPK9/FASLG/TYK2/AKT3/IRF3/MAPK13/CASP8/CREB1/PTK2B/CCNE1/NFKBIA/MAPK10/TRAF6/STAT6/IRAK4/APAF1/JAK2/PCNA/SRC/MAVS/MAP2K2/TGFB1/HRAS/NFATC2/BAD/MAP2K6/VDAC3/BIRC5/JAK1/PIK3R2/EGR3/TRAF3/CCNA2/CREB3L1/STAT4/CASP3/TGFBR2/CREB3L2/PRKCA/F…
hsa04216	hsa04216	Ferroptosis	40	-0.343624	-1.48233	0.0321137	0.0620623528153028	0.028296482770747	3428	tags=42%, list=21%, signal=33%	SLC39A8/NCOA4/SLC11A2/GCLM/ALOX15/ACSL3/ATG5/ACSL5/PCBP1/GCLC/STEAP3/LPCAT3/TF/ACSL1/CP/SLC39A14/SAT2
hsa04964	hsa04964	Proximal tubule bicarbonate reclamation	22	-0.412554	-1.50305	0.0331875	0.063779333048639	0.0290793164756647	3811	tags=55%, list=24%, signal=42%	SLC9A3/PCK1/ATP1A4/MDH1/ATP1B4/SLC25A10/CA2/PCK2/GLS2/GLUD1/SLC38A3/GLUD2
hsa05235	hsa05235	PD-L1 expression and PD-1 checkpoint pathway in cancer	86	0.301164898860005	1.42870676640229	0.0355239	0.0675150191432115	0.0307825515677433	3107	tags=36%, list=19%, signal=29%	PIK3CD/PTPN6/CD3D/LCK/RASGRP1/TLR4/PIK3R3/MAPK3/PLCG1/LAT/NFKBIE/PPP3CB/NFATC1/BATF2/CD28/MAP3K3/ZAP70/CD4/CD3G/BATF3/IKBKB/BATF/IFNGR2/AKT3/CSNK2A1/CD274/CD247/MAPK13/PRKCQ/IFNGR1/HIF1A
hsa04922	hsa04922	Glucagon signaling pathway	98	-0.260058	-1.36785	0.0354218	0.0675150191432115	0.0307825515677433	3179	tags=31%, list=20%, signal=25%	CAMK2G/PGAM1/PPARGC1A/PPP3R2/PDHB/PRKAG2/CALML6/CALM1/FBP1/AKT2/LDHAL6A/CREB3L3/AKT1/PDE3B/ITPR2/G6PC2/PRKAA1/PYGL/ACACB/PCK2/PHKA2/PRKAB2/GCGR/GYS2/ACACA/PFKFB1/SIK2/LDHA/SLC2A2/PPARA
hsa00590	hsa00590	Arachidonic acid metabolism	51	-0.321458	-1.48212	0.0357417	0.0675556788058499	0.0308010897860209	3378	tags=41%, list=21%, signal=33%	PTGR1/PTGES2/CYP4F8/AKR1C3/ALOX15/PLA2G1B/PLA2G2A/PTGES/PTGR2/CYP4F2/CYP2E1/CYP2C8/HPGD/PLA2G12A/CYP2C19/CYP2B6/CYP4F3/PLA2G12B/CYP2J2/EPHX2/CYP2C9
hsa04110	hsa04110	Cell cycle	153	0.257429234025535	1.36265384093057	0.0366032	0.0688060549328341	0.0313711817166226	5833	tags=47%, list=36%, signal=30%	YWHAB/CCND2/CDC14A/CDKN2B/RB1/E2F3/TGFB2/CDKN1C/CCND3/PPP2R5C/MAU2/TGFB3/ABL1/YWHAZ/E2F2/MAD1L1/MDM2/RBX1/ATM/CCNE1/PPP2R5B/BUB3/ANAPC5/ESCO2/MCM5/SFN/ZBTB17/MCM6/CDK4/ANAPC7/SMC1B/CDKN2C/PCNA/ANAPC16/BUB1/PTTG1/ORC6/CDC7/CDK6/PPP2R1A/MCM7/TGFB1/CDC20/TTK/CCNB2/STAG1/CHEK1/CDCA5/SMAD2/DDX11/RBL1/HDAC2/MAD2L1/HDAC1/CCNB1/CCNA2/CDC25B/MCM2/PLK1/STAG2/BUB1B/ANAPC15/NDC80/CDK1/MCM4/CDKN1A/TRIP13/AURK…
hsa04924	hsa04924	Renin secretion	65	0.314829224849137	1.43075448732704	0.0372396	0.069621854489134	0.0317431343907006	4478	tags=42%, list=28%, signal=30%	EDN1/PDE1A/PLCB2/AQP1/CTSB/GUCY1A2/PTGER4/KCNJ2/CALML4/PPP3CB/PRKACB/ITPR3/GNAI2/PTGER2/ORAI1/PLCB3/PDE3A/ACE/GNAS/ADRB1/EDNRA/CREB1/CACNA1C/NPR1/ADCY5/PLCB4/PPP3CC
hsa04916	hsa04916	Melanogenesis	96	0.284823223940845	1.38727997619837	0.0392749	0.0730301298277129	0.0332970910169193	5292	tags=44%, list=33%, signal=29%	FZD2/EDN1/PRKCB/WNT2/MITF/ADCY4/PLCB2/ADCY7/ADCY3/MAPK3/CALML4/PRKACB/FZD3/EDNRB/LEF1/GNAI2/TCF7/PLCB3/FZD1/DVL3/GNAS/WNT4/CREB1/TCF7L1/FZD7/KITLG/WNT5B/DVL2/WNT2B/WNT9A/ADCY5/KIT/MAP2K2/PLCB4/MC1R/HRAS/CALML5/CREB3L1/WNT7A/CREB3L2/TYRP1/PRKCA
hsa04540	hsa04540	Gap junction	82	0.299984010878824	1.40757176817567	0.0402007	0.0743497299025438	0.0338987446618085	4580	tags=40%, list=29%, signal=29%	GRB2/PRKCB/ADCY4/PLCB2/PDGFRB/ADCY7/ADCY3/GUCY1A2/MAPK3/PRKACB/HTR2B/ITPR3/GNAI2/PLCB3/LPAR1/MAPK7/TUBA1A/GNAS/ADRB1/TUBB2B/PRKG1/PDGFRA/TUBB6/PDGFD/GJA1/CSNK1D/PDGFA/SRC/ADCY5/MAP2K2/PLCB4/HRAS/TUBA1B
hsa04140	hsa04140	Autophagy - animal	163	0.25029658655984	1.34189847074333	0.0414201	0.0761952979147549	0.0347402062096037	4572	tags=39%, list=29%, signal=28%	ATG16L2/PIK3CD/RRAS/IGBP1/MRAS/VPS11/GABARAP/CTSB/PLEKHM1/BCL2/STX7/PIK3R3/MAPK3/CAMKK2/PRKCD/IGF1R/PRKACB/MTMR14/CFLAR/CTSD/UBA52/SMCR8/EPG5/VAMP8/RAB7B/DAPK1/RAB39B/SUPT20H/ATG14/SH3GLB1/RPS27A/ATG7/RAB7A/VPS39/YKT6/MAPK9/MAP1LC3A/AKT3/MTMR3/ULK2/PRKCQ/ATG4D/WDFY3/HIF1A/VPS16/TSC1/UBC/HMGB1/MAPK10/TRAF6/WIPI1/VPS18/PRKAA2/CALCOCO2/ATG3/LAMP1/OPTN/TSC2/MAP2K2/C9orf72/HRAS/EIF2AK4/BAD
hsa00100	hsa00100	Steroid biosynthesis	19	-0.447587	-1.54992	0.0430054	0.0782743559051616	0.0356881243264048	2827	tags=47%, list=18%, signal=39%	SQLE/SC5D/NSDHL/LSS/TM7SF2/DHCR7/MSMO1/DHCR24/EBP
hsa04668	hsa04668	TNF signaling pathway	115	0.276841875127106	1.38840404765493	0.0427942	0.0782743559051616	0.0356881243264048	5390	tags=47%, list=34%, signal=31%	PIK3CD/EDN1/TRAF5/CXCL1/MLKL/RHBDF2/CXCL6/PIK3R3/MAPK3/NOD2/RIPK3/JAG1/TRAF1/CFLAR/TNFRSF1B/RHBDF1/CASP10/CREB5/MAP3K8/DNM1L/VCAM1/RPS6KA5/IKBKB/ADAM17/CXCL5/MAPK9/CYLD/AKT3/MAPK13/CCL5/CCL2/TRADD/CASP8/CREB1/CXCL3/LIF/NFKBIA/MAPK10/TNFAIP3/FRMD8/CX3CL1/MAP2K6/ICAM1/DAB2IP/PIK3R2/IL15/TRAF3/CREB3L1/CSF1/CASP3/CREB3L2/FAS/TAB1/IRF1
hsa04620	hsa04620	Toll-like receptor signaling pathway	99	0.279795607671022	1.37299408490108	0.044843	0.0807644448618317	0.0368234464027324	3854	tags=34%, list=24%, signal=26%	TLR5/PIK3CD/LY96/CD86/SPP1/TLR8/TLR4/PIK3R3/MAPK3/CTSK/TLR6/IRAK1/IKBKE/TLR7/MAP3K8/CXCL8/IKBKB/IFNAR2/CD80/MAPK9/TYK2/AKT3/IRF3/MAPK13/CCL5/TLR1/CXCL11/CASP8/NFKBIA/MAPK10/TRAF6/IRAK4/CXCL9/CCL4
hsa04371	hsa04371	Apelin signaling pathway	133	0.259900669294982	1.34112499454787	0.0446429	0.0807644448618317	0.0368234464027324	2729	tags=26%, list=17%, signal=21%	CAMK4/SLC8A1/RRAS/ADCY4/PIK3R5/MRAS/PLCB2/SPP1/GNB4/ADCY7/ADCY3/SLC9A1/MAPK3/PIK3R6/CALML4/JAG1/MEF2C/GNGT2/PRKACB/MEF2D/PIK3CG/ITPR3/NRF1/GNAI2/RPS6/GNG8/MYL4/PLCB3/SPHK1/ACTA2/PLAT/GNA13/MAP1LC3A/AKT3
hsa04961	hsa04961	Endocrine and other factor-regulated calcium reabsorption	52	0.33807785681752	1.45839513646074	0.0454646	0.0814574260676635	0.0371394017260767	2938	tags=31%, list=18%, signal=25%	FXYD2/PRKCB/SLC8A1/PLCB2/AP2S1/CLTA/PRKACB/AP2A2/DNM3/VDR/PLCB3/AP2B1/GNAS/ATP1B3/CLTB/PTH1R
hsa04115	hsa04115	p53 signaling pathway	72	0.296320133619777	1.35604691417163	0.049922	0.088067522700908	0.0401531850747714	5554	tags=53%, list=35%, signal=35%	SESN3/PMAIP1/BCL2/CCND2/SESN1/BAX/CCND3/MDM4/DDB2/CCNG2/MDM2/IGFBP3/ZMAT3/ATM/CASP8/CCNE1/THBS1/SFN/CDK4/GTSE1/APAF1/CDK6/TSC2/PIDD1/TNFRSF10A/CCNB2/CHEK1/CCNB1/TP53I3/RRM2/CASP3/ZNF385A/PPP1R13L/FAS/TP53AIP1/CDK1/CDKN1A/SHISA5
hsa04270	hsa04270	Vascular smooth muscle contraction	123	0.263661248007148	1.33931466000438	0.0496988	0.088067522700908	0.0401531850747714	4837	tags=43%, list=30%, signal=30%	EDN1/PRKCB/PPP1R12B/ADCY4/PLCB2/PTGIR/MYL6B/PRKCH/ADCY7/PPP1R14A/ADCY3/MYL6/MYL9/GUCY1A2/MAPK3/RAMP3/MYH10/PRKCD/CALML4/PLA2G5/PRKACB/ITPR3/PLCB3/ARHGEF1/RAMP1/ACTA2/GNA13/GNAS/PRKG1/PPP1R12A/PRKCQ/EDNRA/PLA2G4A/KCNMB4/MYH9/CACNA1C/ADORA2B/PPP1CA/ACTG2/RAMP2/MYH11/NPR1/PLA2G4C/NPR2/ADCY5/MAP2K2/PLCB4/ADM/PLA2G6/PPP1R12C/PLA2G2F/CALML5/ARHGEF11
hsa04060	hsa04060	Cytokine-cytokine receptor interaction	279	0.221856946522116	1.27170569356652	0.0496454	0.088067522700908	0.0401531850747714	3854	tags=29%, list=24%, signal=22%	ACVRL1/CCR1/IL10RA/TNFSF13/TNFRSF14/CXCL14/CSF1R/IL27RA/CXCL1/TNFSF8/IL21R/IL1A/TNFRSF19/CCR10/IL16/EBI3/TNFRSF17/CCR2/CXCL6/CSF2RB/CCL18/TNFRSF21/BMP2/IL12RB1/CXCR2/LTB/IL17RA/CCR7/IL20RA/IL7R/CCL23/TNFRSF1B/RELL1/TGFB2/TNFSF15/IL18/CD4/TNFSF13B/TNFSF4/CCR5/CSF2RA/CD27/CCL28/CXCL8/IL2RB/CXCR6/IL2RG/CXCL12/TGFB3/CXCL16/IFNGR2/CSF3R/TNFRSF11B/IFNAR2/CXCL5/XCL1/FASLG/TNFRSF25/LIFR/IL2RA/CXCR3/CCL21…
